# Supplementary material for: The Arabidopsis epigenetic regulator ICU11 as an accessory protein of Polycomb Repressive Complex 2
Source: Proc Natl Acad Sci U S A. 2020 Jun 29;117(28):16660–6. doi: 10.1073/pnas.1920621117 (PMC7368280; doi:10.1073/pnas.1920621117)
Supplement: Supplementary File [file pnas.1920621117.sd01.xlsx]

## Sheet: ICU11 Rep 1
	35S::GFP	icu11-3	gICU11-GFP icu11-3	gICU11-HA icu11-3	Grand Total		Protein name
Uniprot ID	787	2944	1286	5481	10498	Gene ID	Full Annotation
O03042	26	20	17	23	86	rbcL	>sp|O03042|RBL_ARATH Ribulose bisphosphate carboxylase large chain OS
Q9ASV4		3	17	27	47	At4g16143	>tr|Q9ASV4|Q9ASV4_ARATH Importin subunit alpha OS
P22953	10	19	16	32	77	MED37E	>sp|P22953|MD37E_ARATH Probable mediator of RNA polymerase II transcription subunit 37e OS
O49607	10		16	4	30	M4E13.40	>tr|O49607|O49607_ARATH Putative subtilisin serine protease OS
O65719		16	15	28	59	HSP70-3	>sp|O65719|HSP7C_ARATH Heat shock 70 kDa protein 3 OS
Q9ASR1	14	11	15	25	65	T6H22.13	>tr|Q9ASR1|Q9ASR1_ARATH At1g56070/T6H22_13 OS
P25858			14	15	29	GAPC1	>sp|P25858|G3PC1_ARATH Glyceraldehyde-3-phosphate dehydrogenase GAPC1, cytosolic OS
Q9FX54	7	14	14		35	GAPC2	>sp|Q9FX54|G3PC2_ARATH Glyceraldehyde-3-phosphate dehydrogenase GAPC2, cytosolic OS
Q3ED68			13	12	25	ICU11 At1g22950	>sp|Q3ED68|Y1295_ARATH Uncharacterized PKHD-type hydroxylase At1g22950 OS
O22467			12	25	37	MSI1	>sp|O22467|MSI1_ARATH Histone-binding protein MSI1 OS
P25857	8	10	11	15	44	GAPB	>sp|P25857|G3PB_ARATH Glyceraldehyde-3-phosphate dehydrogenase GAPB, chloroplastic OS
P83484		18	11	24	53	At5g08690	>sp|P83484|ATPBN_ARATH ATP synthase subunit beta-2, mitochondrial OS
Q8L6Y4			11	29	40	EMF2	>sp|Q8L6Y4|EMF2_ARATH Polycomb group protein EMBRYONIC FLOWER 2 OS
P25856	11	10	10	18	49	GAPA1	>sp|P25856|G3PA1_ARATH Glyceraldehyde-3-phosphate dehydrogenase GAPA1, chloroplastic OS
Q56YA5	14	5	10	4	33	AGT1	>sp|Q56YA5|SGAT_ARATH Serine--glyoxylate aminotransferase OS
Q96321			10	19	29	KAP1	>sp|Q96321|IMA1_ARATH Importin subunit alpha-1 OS
Q9ASR0	7	14	10	23	54	TUBB3	>sp|Q9ASR0|TBB3_ARATH Tubulin beta-3 chain OS
Q9LT47			10	18	28	FIE	>sp|Q9LT47|FIE_ARATH Polycomb group protein FERTILIZATION-INDEPENDENT ENDOSPERM OS
Q9LUT2	11	9	10	15	45	METK4	>sp|Q9LUT2|METK4_ARATH S-adenosylmethionine synthase 4 OS
Q9ZSM8			10	27	37	SWN	>sp|Q9ZSM8|EZA1_ARATH Histone-lysine N-methyltransferase EZA1 OS
Q9SAI0			10	15	25	F23A5.16	>tr|Q9SAI0|Q9SAI0_ARATH F23A5.16 protein OS
P17562	11	7	9		27	SAM2	>sp|P17562|METK2_ARATH S-adenosylmethionine synthase 2 OS
P19366	4	14	9	15	42	atpB	>sp|P19366|ATPB_ARATH ATP synthase subunit beta, chloroplastic OS
P41377		9	9	15	33	TIF4A-2	>sp|P41377|IF4A2_ARATH Eukaryotic initiation factor 4A-2 OS
P56757	5	13	9	13	40	atpA	>sp|P56757|ATPA_ARATH ATP synthase subunit alpha, chloroplastic OS
Q94B78			9		9	GLDP1	>sp|Q94B78|GCSP1_ARATH Glycine dehydrogenase (decarboxylating) 1, mitochondrial OS
Q9FJW5			9	15	24	TRB2	>sp|Q9FJW5|TRB2_ARATH Telomere repeat-binding factor 2 OS
Q9M2X3			9	15	24	TRB3	>sp|Q9M2X3|TRB3_ARATH Telomere repeat-binding factor 3 OS
Q9SJT9	7	7	9	25	48	At2g21390	>sp|Q9SJT9|COPA2_ARATH Coatomer subunit alpha-2 OS
Q9SQY0			9	22	31	F13M14.23	>tr|Q9SQY0|Q9SQY0_ARATH F18K10.6 protein OS
O50008	8	13	8	16	45	MS1	>sp|O50008|METE1_ARATH 5-methyltetrahydropteroyltriglutamate--homocysteine methyltransferase 1 OS
P10896			8		8	RCA	>sp|P10896|RCA_ARATH Ribulose bisphosphate carboxylase/oxygenase activase, chloroplastic OS
P17745		8	8	14	30	TUFA	>sp|P17745|EFTU_ARATH Elongation factor Tu, chloroplastic OS
P23686	10	8	8	10	36	SAM1	>sp|P23686|METK1_ARATH S-adenosylmethionine synthase 1 OS
P29515			8	18	26	TUBB7	>sp|P29515|TBB7_ARATH Tubulin beta-7 chain OS
P29516			8	20	28	TUBB8	>sp|P29516|TBB8_ARATH Tubulin beta-8 chain OS
P37702-2	11	8	8	8	35	TGG1	>sp|P37702-2|BGL38_ARATH Isoform 2 of Myrosinase 1 OS
P38418	15	12	8	27	62	LOX2	>sp|P38418|LOX2_ARATH Lipoxygenase 2, chloroplastic OS
Q0WV25	13	14	8		35	TUBA4	>sp|Q0WV25|TBA4_ARATH Tubulin alpha-4 chain OS
Q9LPW0-2	8	7	8	14	37	GAPA2	>sp|Q9LPW0-2|G3PA2_ARATH Isoform 2 of Glyceraldehyde-3-phosphate dehydrogenase GAPA2, chloroplastic OS
Q9SYM5	4	10	8	14	36	RHM1	>sp|Q9SYM5|RHM1_ARATH Probable rhamnose biosynthetic enzyme 1 OS
A8MRZ7			8	16	24	EIF4A1	>tr|A8MRZ7|A8MRZ7_ARATH Translational initiation factor 4A-1 OS
B9DHY1	6		8	2	16	At3g14067	>tr|B9DHY1|B9DHY1_ARATH AT3G14067 protein (Fragment) OS
P24636	4	12	7	19	42	TUBB4	>sp|P24636|TBB4_ARATH Tubulin beta-4 chain OS
P53492	4	9	7	17	37	ACT7	>sp|P53492|ACT7_ARATH Actin-7 OS
P93831			7	26	33	CLF	>sp|P93831|CLF_ARATH Histone-lysine N-methyltransferase CLF OS
Q9LKR3		9	7	22	38	MED37A	>sp|Q9LKR3|MD37A_ARATH Mediator of RNA polymerase II transcription subunit 37a OS
F4HUL6		10	7		17	CAT3	>tr|F4HUL6|F4HUL6_ARATH Catalase 3 OS
F4K007	5	9	7		21	BIP2	>tr|F4K007|F4K007_ARATH Luminal-binding protein 2 OS
Q0WVD8	4	11	7	10	32	At3g08580	>tr|Q0WVD8|Q0WVD8_ARATH Adenylate translocator OS
Q9M2T8	3		7	8	18	T22E16.70	>tr|Q9M2T8|Q9M2T8_ARATH 2-oxoglutarate dehydrogenase, E1 subunit-like protein OS
O65351	4		6		10	ARA12	>sp|O65351|SUBL_ARATH Subtilisin-like protease OS
Q8W4H7	10	10	6	13	39	A2	>sp|Q8W4H7|EF1A2_ARATH Elongation factor 1-alpha 2 OS
Q9FI56	6	14	6	20	46	CLPC1	>sp|Q9FI56|CLPC1_ARATH Chaperone protein ClpC1, chloroplastic OS
Q9LD57		10	6	10	26	PGK1	>sp|Q9LD57|PGKH1_ARATH Phosphoglycerate kinase 1, chloroplastic OS
B9DI55	4	7	6	15	32	At3g09840	>tr|B9DI55|B9DI55_ARATH AT3G09840 protein OS
G1C2Z0			6		6	atp1	>tr|G1C2Z0|G1C2Z0_ARATH ATP synthase subunit alpha OS
Q541W9		6	6	12	24	At3g12110	>tr|Q541W9|Q541W9_ARATH Putative uncharacterized protein At3g12110/T21B14_108 OS
Q56WY6		1	6		7	At2g05920	>tr|Q56WY6|Q56WY6_ARATH Serine protease like protein OS
Q8GY15			6		6	At5g12250/MXC9_21	>tr|Q8GY15|Q8GY15_ARATH Putative tubulin beta-6 chain OS
Q9LST0	6		6	1	13	At5g60160	>tr|Q9LST0|Q9LST0_ARATH AT5g60160/f15l12_20 OS
Q9LT39	7	6	6	12	31	At3g20820	>tr|Q9LT39|Q9LT39_ARATH Leucine-rich repeat-containing protein OS
Q9M7E7		9	6	4	19	FLR1	>tr|Q9M7E7|Q9M7E7_ARATH Leucine-rich repeat protein FLR1 OS
Q9SAJ4		9	6	10	25	T8K14.3	>tr|Q9SAJ4|Q9SAJ4_ARATH Phosphoglycerate kinase OS
P10798	8	9	5	9	31	RBCS-3B	>sp|P10798|RBS3B_ARATH Ribulose bisphosphate carboxylase small chain 3B, chloroplastic OS
P29513	6	6	5	17	34	TUBB5	>sp|P29513|TBB5_ARATH Tubulin beta-5 chain OS
P42643		11	5	10	26	GRF1	>sp|P42643|14331_ARATH 14-3-3-like protein GF14 chi OS
P93819	2	4	5	6	17	At1g04410	>sp|P93819|MDHC1_ARATH Malate dehydrogenase, cytoplasmic 1 OS
Q56WH1	9	12	5	15	41	TUBA3	>sp|Q56WH1|TBA3_ARATH Tubulin alpha-3 chain OS
Q8RY71	12	7	5	15	39	ESP	>sp|Q8RY71|ESP_ARATH Epithiospecifier protein OS
Q8S4Y1-2	5		5	1	11	AAT1	>sp|Q8S4Y1-2|THIC1_ARATH Isoform 2 of Acetyl-CoA acetyltransferase, cytosolic 1 OS
Q8VWK4			5	12	17	TRB1	>sp|Q8VWK4|TRB1_ARATH Telomere repeat-binding factor 1 OS
Q9C522			5		5	ACLB-1	>sp|Q9C522|ACLB1_ARATH ATP-citrate synthase beta chain protein 1 OS
Q9FK25	4	3	5	5	17	OMT1	>sp|Q9FK25|OMT1_ARATH Flavone 3-O-methyltransferase 1 OS
Q9LYD9			5	26	31	EMF1	>sp|Q9LYD9|EMF1_ARATH Protein EMBRYONIC FLOWER 1 OS
Q9SE60	7		5		12	MTHFR1	>sp|Q9SE60|MTHR1_ARATH Methylenetetrahydrofolate reductase 1 OS
Q9SF85-2	3	6	5	9	23	ADK1	>sp|Q9SF85-2|ADK1_ARATH Isoform 2 of Adenosine kinase 1 OS
Q9SJL8	8	7	5	12	32	METK3	>sp|Q9SJL8|METK3_ARATH S-adenosylmethionine synthase 3 OS
F4JBY2		7	5	11	23	At3g60750	>tr|F4JBY2|F4JBY2_ARATH Transketolase OS
F4JM86			5		5	CAT2	>tr|F4JM86|F4JM86_ARATH Catalase OS
F4JP99		4	5	3	12	CORI3	>tr|F4JP99|F4JP99_ARATH Cystine lyase OS
O65449		2	5	9	16	sks4	>tr|O65449|O65449_ARATH At4g22010 OS
Q0WLF6		19	5	16	40	At1g78900	>tr|Q0WLF6|Q0WLF6_ARATH AT1G78900 protein OS
Q93ZL9	1	4	5		10	2	>tr|Q93ZL9|Q93ZL9_ARATH AT3g18780/MVE11_16 OS
C0Z361	2	3	4	8	17	CPN60B3	>sp|C0Z361|CPNB3_ARATH Chaperonin 60 subunit beta 3, chloroplastic OS
P10796	5	6	4	8	23	RBCS-1B	>sp|P10796|RBS1B_ARATH Ribulose bisphosphate carboxylase small chain 1B, chloroplastic OS
P42734-2			4	4	8	CAD9	>sp|P42734-2|CADH9_ARATH Isoform 2 of Probable cinnamyl alcohol dehydrogenase 9 OS
P42794-2	1	6	4	4	15	RPL11B	>sp|P42794-2|RL112_ARATH Isoform 2 of 60S ribosomal protein L11-2 OS
Q01525		7	4	10	21	GRF2	>sp|Q01525|14332_ARATH 14-3-3-like protein GF14 omega OS
Q0WLB5	3	15	4	36	58	CHC2	>sp|Q0WLB5|CLAH2_ARATH Clathrin heavy chain 2 OS
Q94A40			4	20	24	At1g62020	>sp|Q94A40|COPA1_ARATH Coatomer subunit alpha-1 OS
Q96291	6	3	4	3	16	BAS1	>sp|Q96291|BAS1A_ARATH 2-Cys peroxiredoxin BAS1, chloroplastic OS
Q9FWR4-2		3	4	3	10	DHAR1	>sp|Q9FWR4-2|DHAR1_ARATH Isoform 2 of Glutathione S-transferase DHAR1, mitochondrial OS
Q9LJE4	3	3	4	15	25	CPN60B2	>sp|Q9LJE4|CPNB2_ARATH Chaperonin 60 subunit beta 2, chloroplastic OS
Q9LRR9-2		3	4	6	13	GLO1	>sp|Q9LRR9-2|GLO1_ARATH Isoform 2 of Peroxisomal (S)-2-hydroxy-acid oxidase GLO1 OS
Q9LRS0		3	4	6	13	GLO2	>sp|Q9LRS0|GLO2_ARATH Peroxisomal (S)-2-hydroxy-acid oxidase GLO2 OS
Q9LSV0-2	3	1	4	1	9	GLYR1	>sp|Q9LSV0-2|GLYR1_ARATH Isoform 2 of Glyoxylate/succinic semialdehyde reductase 1 OS
Q9SRV5		8	4		12	MS2	>sp|Q9SRV5|METE2_ARATH 5-methyltetrahydropteroyltriglutamate--homocysteine methyltransferase 2 OS
Q9SYT0		5	4	4	13	ANN1	>sp|Q9SYT0|ANXD1_ARATH Annexin D1 OS
Q9XF89	4	10	4	8	26	LHCB5	>sp|Q9XF89|CB5_ARATH Chlorophyll a-b binding protein CP26, chloroplastic OS
A8MQK3			4		4	mMDH2	>tr|A8MQK3|A8MQK3_ARATH Malate dehydrogenase 2 OS
B9DHJ1		3	4		7	At1g11910	>tr|B9DHJ1|B9DHJ1_ARATH AT1G11910 protein (Fragment) OS
B9DHT9		5	4	12	21	At4g34450	>tr|B9DHT9|B9DHT9_ARATH Coatomer subunit gamma OS
C0Z2N6			4	5	9	At2g21660	>tr|C0Z2N6|C0Z2N6_ARATH AT2G21660 protein OS
F1LIM1	2	6	4	10	22	At2g37620	>tr|F1LIM1|F1LIM1_ARATH Actin 3 OS
F4HQD5			4		4	At1g79920	>tr|F4HQD5|F4HQD5_ARATH Heat shock protein 70 OS
F4KBI7		7	4	6	17	GRF3	>tr|F4KBI7|F4KBI7_ARATH 14-3-3-like protein GF14 psi OS
Q0WVH4	9	10	4	10	33	At1g67090	>tr|Q0WVH4|Q0WVH4_ARATH Ribulose bisphosphate carboxylase small chain OS
Q1H555		5	4		9	At3g11510	>tr|Q1H555|Q1H555_ARATH At3g11510 OS
Q39141	4	6	4	8	22	Lhb1B2	>tr|Q39141|Q39141_ARATH At2g34420/T31E10.24 OS
Q5D6C5	8		4	11	23	HOG1	>tr|Q5D6C5|Q5D6C5_ARATH Adenosylhomocysteinase OS
Q94AM2			4	7	11	At3g25860	>tr|Q94AM2|Q94AM2_ARATH Putative dihydrolipoamide S-acetyltransferase (Fragment) OS
Q9C885			4		4	T16O9.23	>tr|Q9C885|Q9C885_ARATH Ribosomal protein L9, 5 partial (Fragment) OS
Q9C8S5	4	7	4	9	24		>tr|Q9C8S5|Q9C8S5_ARATH Chlorophyll A-B-binding protein 2, 5 partial
Q9FLI4			4	8	12	SBT1.3	>tr|Q9FLI4|Q9FLI4_ARATH Putative subtilisin serine protease OS
Q9LRN9			4	10	14	At3g17460	>tr|Q9LRN9|Q9LRN9_ARATH Genomic DNA, chromosome 3, P1 clone:MTO12 OS
Q9M1P5	6	6	4	8	24	T17J13.250	>tr|Q9M1P5|Q9M1P5_ARATH ADP-ribosylation factor A1E OS
Q9SQX9			4		4	F13M14.24	>tr|Q9SQX9|Q9SQX9_ARATH F18K10.5 protein OS
O23254		8	3	7	18	SHM4	>sp|O23254|GLYC4_ARATH Serine hydroxymethyltransferase 4 OS
O49195	3	2	3	4	12	VSP1	>sp|O49195|VSP1_ARATH Vegetative storage protein 1 OS
O80852		3	3	2	8	GSTF9	>sp|O80852|GSTF9_ARATH Glutathione S-transferase F9 OS
P11574		10	3	11	24	VHA-B1	>sp|P11574|VATB1_ARATH V-type proton ATPase subunit B1 OS
P21238	3	9	3	11	26	CPN60A1	>sp|P21238|CPNA1_ARATH Chaperonin 60 subunit alpha 1, chloroplastic OS
P25697	7		3	3	13	At1g32060	>sp|P25697|KPPR_ARATH Phosphoribulokinase, chloroplastic OS
P27521		4	3	5	12	LHCA4	>sp|P27521|CA4_ARATH Chlorophyll a-b binding protein 4, chloroplastic OS
P29197			3	11	14	CPN60	>sp|P29197|CH60A_ARATH Chaperonin CPN60, mitochondrial OS
P46283	1	3	3	3	10	At3g55800	>sp|P46283|S17P_ARATH Sedoheptulose-1,7-bisphosphatase, chloroplastic OS
P51427		4	3	4	11	RPS5B	>sp|P51427|RS52_ARATH 40S ribosomal protein S5-2 OS
P59224		4	3	4	11	RPS13B	>sp|P59224|RS132_ARATH 40S ribosomal protein S13-2 OS
P59271			3	3	6	RPS27AA	>sp|P59271|R27AA_ARATH Ubiquitin-40S ribosomal protein S27a-1 OS
P60040		7	3	6	16	RPL7B	>sp|P60040|RL72_ARATH 60S ribosomal protein L7-2 OS
Q38799			3	4	7	PDH2	>sp|Q38799|ODPB1_ARATH Pyruvate dehydrogenase E1 component subunit beta-1, mitochondrial OS
Q38814-2		3	3	3	9	THI1	>sp|Q38814-2|THI4_ARATH Isoform mitochondrial of Thiamine thiazole synthase, chloroplastic OS
Q38845			3	8	11	PP2AA1	>sp|Q38845|2AAA_ARATH Serine/threonine-protein phosphatase 2A 65 kDa regulatory subunit A alpha isoform OS
Q39048	2		3	2	7	CER2	>sp|Q39048|CER2_ARATH Protein ECERIFERUM 1 OS
Q8GUM2		3	3	10	16	HSP70-9	>sp|Q8GUM2|HSP7I_ARATH Heat shock 70 kDa protein 9, mitochondrial OS
Q8LA13		1	3	5	9	RH11	>sp|Q8LA13|RH11_ARATH DEAD-box ATP-dependent RNA helicase 11 OS
Q8VZW3	2		3	1	6	CHI3	>sp|Q8VZW3|CFI3_ARATH Probable chalcone--flavonone isomerase 3 OS
Q93VR4	7	4	3	5	19	MLP423	>sp|Q93VR4|ML423_ARATH MLP-like protein 423 OS
Q96300		7	3	6	16	GRF7	>sp|Q96300|14337_ARATH 14-3-3-like protein GF14 nu OS
Q9FLQ4			3	2	5	At5g55070	>sp|Q9FLQ4|ODO2A_ARATH Dihydrolipoyllysine-residue succinyltransferase component of 2-oxoglutarate dehydrogenase complex 1, mitochondrial OS
Q9LEY1			3		3	SCPL35	>sp|Q9LEY1|SCP35_ARATH Serine carboxypeptidase-like 35 OS
Q9LF33		4	3	10	17	UGD3	>sp|Q9LF33|UGDH3_ARATH UDP-glucose 6-dehydrogenase 3 OS
Q9M2F9			3	7	10	RH52	>sp|Q9M2F9|RH52_ARATH DEAD-box ATP-dependent RNA helicase 52 OS
Q9SE50-2			3		3	BGLU18	>sp|Q9SE50-2|BGL18_ARATH Isoform 2 of Beta-D-glucopyranosyl abscisate beta-glucosidase OS
Q9SHE8	3	5	3	5	16	PSAF	>sp|Q9SHE8|PSAF_ARATH Photosystem I reaction center subunit III, chloroplastic OS
Q9SI75			3	3	6	CPEFG	>sp|Q9SI75|EFGC_ARATH Elongation factor G, chloroplastic OS
Q9SIB9		5	3	5	13	ACO2	>sp|Q9SIB9|ACO2M_ARATH Aconitate hydratase 2, mitochondrial OS
Q9SV21		4	3	15	22	At4g31480	>sp|Q9SV21|COPB1_ARATH Coatomer subunit beta-1 OS
Q9SZJ5	1		3	5	9	SHM1	>sp|Q9SZJ5|GLYM1_ARATH Serine hydroxymethyltransferase 1, mitochondrial OS
Q9ZPX5	2	1	3		6	SDH1-2	>sp|Q9ZPX5|SDHA2_ARATH Succinate dehydrogenase [ubiquinone] flavoprotein subunit 2, mitochondrial OS
A6XI99		2	3	3	8	UBQ10	>tr|A6XI99|A6XI99_ARATH Ubiquitin (Fragment) OS
B9DG17	2	5	3	7	17	P40	>tr|B9DG17|B9DG17_ARATH 40S ribosomal protein SA OS
F4JUJ5			3		3	FBA2	>tr|F4JUJ5|F4JUJ5_ARATH Fructose-bisphosphate aldolase 2 OS
Q0WLJ0	1	3	3	4	11	At5g48880	>tr|Q0WLJ0|Q0WLJ0_ARATH Peroxisomal-3-keto-acyl-CoA thiolase 1 OS
Q0WUV8	1	2	3	6	12	At4g02930	>tr|Q0WUV8|Q0WUV8_ARATH Elongation factor Tu OS
Q0WV84		38	3	47	88	At3g15730	>tr|Q0WV84|Q0WV84_ARATH Phospholipase D OS
Q2V3N1			3		3	At3g59430	>tr|Q2V3N1|Q2V3N1_ARATH Uncharacterized protein OS
Q56WV3			3		3	At2g37040	>tr|Q56WV3|Q56WV3_ARATH Phenylalanine ammonia lyase (Fragment) OS
Q56X90	3	4	3	7	17	At3g01500	>tr|Q56X90|Q56X90_ARATH Carbonic anhydrase OS
Q5FBU9			3	3	6	At5g13930.1	>tr|Q5FBU9|Q5FBU9_ARATH Mutant protein of chalcone synthase OS
Q94KD4			3		3	2	>tr|Q94KD4|Q94KD4_ARATH At1g09270/T12M4_2 (Fragment) OS
Q9LF98	8	5	3	7	23	F8J2_100	>tr|Q9LF98|Q9LF98_ARATH AT3G52930 protein OS
Q9LFK5		3	3	2	8	F2K13_110	>tr|Q9LFK5|Q9LFK5_ARATH Quinone oxidoreductase-like protein OS
W8PVH6	2	4	3	7	16	At3g02230	>tr|W8PVH6|W8PVH6_ARATH Glycosyltransferase (Fragment) OS
O24456		5	2	4	11	RACK1A	>sp|O24456|GBLPA_ARATH Guanine nucleotide-binding protein subunit beta-like protein A OS
O65396	2	3	2	5	12	GDCST	>sp|O65396|GCST_ARATH Aminomethyltransferase, mitochondrial OS
O81416	2		2	2	6	At4g02290	>sp|O81416|GUN17_ARATH Endoglucanase 17 OS
P16180		1	2	3	6	RPS17	>sp|P16180|RR17_ARATH 30S ribosomal protein S17, chloroplastic OS
P34790		1	2	3	6	CYP18-3	>sp|P34790|CP18C_ARATH Peptidyl-prolyl cis-trans isomerase CYP18-3 OS
P39207		2	2	3	7	NDK1	>sp|P39207|NDK1_ARATH Nucleoside diphosphate kinase 1 OS
P41088		4	2	4	10	CHI1	>sp|P41088|CFI1_ARATH Chalcone--flavonone isomerase 1 OS
P41916			2		2	RAN1	>sp|P41916|RAN1_ARATH GTP-binding nuclear protein Ran-1 OS
P48491		2	2	4	8	CTIMC	>sp|P48491|TPIS_ARATH Triosephosphate isomerase, cytosolic OS
P55228	1		2	2	5	APS1	>sp|P55228|GLGS_ARATH Glucose-1-phosphate adenylyltransferase small subunit, chloroplastic OS
P56778		8	2	8	18	psbC	>sp|P56778|PSBC_ARATH Photosystem II CP43 chlorophyll apoprotein OS
P83755		4	2	2	8	psbA	>sp|P83755|PSBA_ARATH Photosystem Q(B) protein OS
Q38900-2		3	2	3	8	CYP19-1	>sp|Q38900-2|CP19A_ARATH Isoform 2 of Peptidyl-prolyl cis-trans isomerase CYP19-1 OS
Q38970	2	2	2	5	11	ACC1	>sp|Q38970|ACC1_ARATH Acetyl-CoA carboxylase 1 OS
Q41932		3	2		5	PSBQ2	>sp|Q41932|PSBQ2_ARATH Oxygen-evolving enhancer protein 3-2, chloroplastic OS
Q42262		5	2	6	13	RPS3AB	>sp|Q42262|RS3A2_ARATH 40S ribosomal protein S3a-2 OS
Q42406		3	2	5	10	CYP18-4	>sp|Q42406|CP18D_ARATH Peptidyl-prolyl cis-trans isomerase CYP18-4 OS
Q42472		2	2	5	9	GAD2	>sp|Q42472|DCE2_ARATH Glutamate decarboxylase 2 OS
Q42522		1	2	2	5	GSA2	>sp|Q42522|GSA2_ARATH Glutamate-1-semialdehyde 2,1-aminomutase 2, chloroplastic OS
Q5GM68			2	4	6	PPC2	>sp|Q5GM68|CAPP2_ARATH Phosphoenolpyruvate carboxylase 2 OS
Q93ZC5	2		2	2	6	AOC4	>sp|Q93ZC5|AOC4_ARATH Allene oxide cyclase 4, chloroplastic OS
Q940B0		4	2	2	8	RPL18C	>sp|Q940B0|RL183_ARATH 60S ribosomal protein L18-3 OS
Q94A52	2	4	2	5	13	RH2	>sp|Q94A52|RH2_ARATH DEAD-box ATP-dependent RNA helicase 2 OS
Q94AR8	2	1	2		5	IIL1	>sp|Q94AR8|LEUC_ARATH 3-isopropylmalate dehydratase large subunit OS
Q94EG6		3	2		5	At5g02240	>sp|Q94EG6|Y5224_ARATH Uncharacterized protein At5g02240 OS
Q9CA67	2	2	2	7	13	CHLP	>sp|Q9CA67|CHLP_ARATH Geranylgeranyl diphosphate reductase, chloroplastic OS
Q9CAV0		3	2	7	12	RPS3AA	>sp|Q9CAV0|RS3A1_ARATH 40S ribosomal protein S3a-1 OS
Q9FMU6		2	2	10	14	MPT3	>sp|Q9FMU6|MPCP3_ARATH Mitochondrial phosphate carrier protein 3, mitochondrial OS
Q9FN48		3	2	5	10	CAS	>sp|Q9FN48|CAS_ARATH Calcium sensing receptor, chloroplastic OS
Q9LTX9-2	1		2		3	HSP70-7	>sp|Q9LTX9-2|HSP7G_ARATH Isoform 2 of Heat shock 70 kDa protein 7, chloroplastic OS
Q9S757			2		2	CYSC1	>sp|Q9S757|CYSC1_ARATH Bifunctional L-3-cyanoalanine synthase/cysteine synthase C1, mitochondrial OS
Q9SA78	3		2	6	11	At1g30630	>sp|Q9SA78|COPE1_ARATH Coatomer subunit epsilon-1 OS
Q9SEE5			2		2	GAL1	>sp|Q9SEE5|GALK1_ARATH Galactokinase OS
Q9SGY2			2	3	5	ACLA-1	>sp|Q9SGY2|ACLA1_ARATH ATP-citrate synthase alpha chain protein 1 OS
Q9SKQ0		1	2		3	CYP19-2	>sp|Q9SKQ0|CP19B_ARATH Peptidyl-prolyl cis-trans isomerase CYP19-2 OS
Q9ZRW8	2	2	2	2	8	GSTU19	>sp|Q9ZRW8|GSTUJ_ARATH Glutathione S-transferase U19 OS
Q9ZUY6	1	1	2	4	8	AXS1	>sp|Q9ZUY6|AXS1_ARATH UDP-D-apiose/UDP-D-xylose synthase 1 OS
A8MQR4		2	2	2	6	At3g09200	>tr|A8MQR4|A8MQR4_ARATH 60S acidic ribosomal protein P0-2 OS
B0ZUR7			2		2	BGL2	>tr|B0ZUR7|B0ZUR7_ARATH Beta-1,3-glucanase 2 (Fragment) OS
B3H631			2		2	At5g14320	>tr|B3H631|B3H631_ARATH 30S ribosomal protein S13 OS
B3H6D7			2		2	At2g36460	>tr|B3H6D7|B3H6D7_ARATH Fructose-bisphosphate aldolase 6 OS
B9DFN6			2		2	GLX1	>tr|B9DFN6|B9DFN6_ARATH Lactoylglutathione lyase OS
B9DFQ9		7	2		9	EMB1467	>tr|B9DFQ9|B9DFQ9_ARATH AT5G37510 protein OS
B9DGD1	4		2	8	14	At5g35630	>tr|B9DGD1|B9DGD1_ARATH Glutamine synthetase OS
B9DGK9		1	2	4	7	At5g05010	>tr|B9DGK9|B9DGK9_ARATH AT5G05010 protein OS
B9DH71		2	2	3	7	At3g58610	>tr|B9DH71|B9DH71_ARATH Ketol-acid reductoisomerase OS
B9DHP0		2	2	3	7	At4g27090	>tr|B9DHP0|B9DHP0_ARATH AT4G27090 protein OS
C0SVC9		1	2	2	5	At3g26520	>tr|C0SVC9|C0SVC9_ARATH Putative uncharacterized protein At3g26520 (Fragment) OS
C0Z2H6	1		2	4	7	At1g07890	>tr|C0Z2H6|C0Z2H6_ARATH AT1G07890 protein OS
C0Z2J4			2		2	At1g57720	>tr|C0Z2J4|C0Z2J4_ARATH AT1G57720 protein OS
F4HZN9		1	2	2	5	PDIL1-1	>tr|F4HZN9|F4HZN9_ARATH Protein disulfide-isomerase OS
F4I7M5			2		2	SPDS1	>tr|F4I7M5|F4I7M5_ARATH Spermidine synthase 1 OS
F4IGL7	3		2		5	FBA1	>tr|F4IGL7|F4IGL7_ARATH Fructose-bisphosphate aldolase 1 OS
F4J110			2		2	At3g63460	>tr|F4J110|F4J110_ARATH Transport protein SEC31 OS
F4JTD3		2	2	1	5	At4g25740	>tr|F4JTD3|F4JTD3_ARATH 40S ribosomal protein S10-1 OS
F4KGY8	1		2		3	UGP2	>tr|F4KGY8|F4KGY8_ARATH UTP--glucose-1-phosphate uridylyltransferase 1 OS
F6L7A0		5	2	7	14	AAS	>tr|F6L7A0|F6L7A0_ARATH Aromatic aldehyde synthase OS
O49541			2		2	F6H11.130	>tr|O49541|O49541_ARATH Oxoglutarate dehydrogenase - like protein OS
Q058P7			2	11	13	LHP1 At5g17690	>tr|Q058P7|Q058P7_ARATH At5g17690 OS
Q0WUH6	6		2		8	At1g20630	>tr|Q0WUH6|Q0WUH6_ARATH Catalase OS
Q0WWC2			2		2	At5g01600	>tr|Q0WWC2|Q0WWC2_ARATH Ferritin OS
Q0WWW3	2	1	2	2	7	At5g28840	>tr|Q0WWW3|Q0WWW3_ARATH GDP-mannose 3,5-epimerase OS
Q2V3Q0		2	2	3	7	PAD1	>tr|Q2V3Q0|Q2V3Q0_ARATH 20S proteasome alpha subunit PAD1 OS
Q42015		2	2	1	5	2	>tr|Q42015|Q42015_ARATH THIOREDOXINE (Fragment) OS
Q4JHM3			2	8	10	MOS6	>tr|Q4JHM3|Q4JHM3_ARATH Importin subunit alpha OS
Q4JNW9			2		2	At1g02050	>tr|Q4JNW9|Q4JNW9_ARATH Chalcone synthase family protein (Fragment) OS
Q56XI5		1	2	4	7	At1g47128	>tr|Q56XI5|Q56XI5_ARATH Cysteine proteinase RD21A OS
Q56YJ5		2	2	2	6	At3g52180	>tr|Q56YJ5|Q56YJ5_ARATH Putative uncharacterized protein At3g52180 OS
Q67ZX8	1	3	2	4	10	At5g61170	>tr|Q67ZX8|Q67ZX8_ARATH 40S ribosomal protein S19-like OS
Q681W6			2	4	6	At1g74970	>tr|Q681W6|Q681W6_ARATH Putative ribosomal protein S9 OS
Q8HS55		9	2	8	19	psbB	>tr|Q8HS55|Q8HS55_ARATH Photosystem II CP47 chlorophyll apoprotein (Fragment) OS
Q8L8X6			2	10	12	2	>tr|Q8L8X6|Q8L8X6_ARATH Putative uncharacterized protein OS
Q8VYP7	1	3	2		6	At3g62560	>tr|Q8VYP7|Q8VYP7_ARATH Putative Sar1 GTP binding protein OS
Q944M3	2		2	5	9	1	>tr|Q944M3|Q944M3_ARATH Enolase OS
Q94EI1		3	2	2	7	2	>tr|Q94EI1|Q94EI1_ARATH At1g44575/T18F15 OS
Q94JS0			2		2	At5g13430	>tr|Q94JS0|Q94JS0_ARATH Cytochrome b-c1 complex subunit Rieske, mitochondrial OS
Q9ASS3		6	2	7	15	At5g02870	>tr|Q9ASS3|Q9ASS3_ARATH 60S ribosomal protein-like OS
Q9C6U3	2		2	1	5	T8G24.2	>tr|Q9C6U3|Q9C6U3_ARATH Putative uncharacterized protein T8G24.2 (Fragment) OS
Q9FKY2			2	6	8	At5g66000	>tr|Q9FKY2|Q9FKY2_ARATH Putative uncharacterized protein At5g66000 OS
Q9FL43		2	2	3	7	At5g07030	>tr|Q9FL43|Q9FL43_ARATH At5g07030 OS
Q9FNA8			2	9	11	At5g13650	>tr|Q9FNA8|Q9FNA8_ARATH GTP-binding protein typA (Tyrosine phosphorylated protein A) OS
Q9LNJ3		4	2	7	13	F6F3.10	>tr|Q9LNJ3|Q9LNJ3_ARATH Aspartyl protease family protein OS
Q9LV21		1	2	8	11	At3g18190	>tr|Q9LV21|Q9LV21_ARATH T-complex protein 1 subunit delta OS
Q9SAU2	4		2	3	9	RPE	>tr|Q9SAU2|Q9SAU2_ARATH D-ribulose-5-phosphate-3-epimerase OS
Q9SHG8	2		2	1	5	F20D23.21	>tr|Q9SHG8|Q9SHG8_ARATH At1g17100 OS
Q9ZPZ4		1	2	1	4	T31J12.3	>tr|Q9ZPZ4|Q9ZPZ4_ARATH Putative uncharacterized protein At1g09310 OS
O22126		4	1	2	7	FLA8	>sp|O22126|FLA8_ARATH Fasciclin-like arabinogalactan protein 8 OS
O22203			1	1	2	CYP98A3	>sp|O22203|C98A3_ARATH Cytochrome P450 98A3 OS
O49629		2	1	5	8	PAP2	>sp|O49629|PAP2_ARATH Probable plastid-lipid-associated protein 2, chloroplastic OS
O65378		1	1		2	At1g12010	>sp|O65378|ACCO3_ARATH 1-aminocyclopropane-1-carboxylate oxidase 3 OS
O78310		1	1		2	CSD2	>sp|O78310|SODC2_ARATH Superoxide dismutase [Cu-Zn] 2, chloroplastic OS
O81283		8	1	4	13	TOC159	>sp|O81283|TC159_ARATH Translocase of chloroplast 159, chloroplastic OS
O82660		2	1	6	9	HCF136	>sp|O82660|P2SAF_ARATH Photosystem II stability/assembly factor HCF136, chloroplastic OS
P20649		3	1	11	15	AHA1	>sp|P20649|PMA1_ARATH ATPase 1, plasma membrane-type OS
P21216			1		1	PPA2	>sp|P21216|IPYR2_ARATH Soluble inorganic pyrophosphatase 2 OS
P25818		1	1	1	3	TIP1-1	>sp|P25818|TIP11_ARATH Aquaporin TIP1-1 OS
P30184		4	1	3	8	PM25	>sp|P30184|AMPL1_ARATH Leucine aminopeptidase 1 OS
P31166-2			1		1	APT1	>sp|P31166-2|APT1_ARATH Isoform 2 of Adenine phosphoribosyltransferase 1, chloroplastic OS
P47998		1	1	2	4	OASA1	>sp|P47998|CYSK1_ARATH Cysteine synthase 1 OS
P49107-2		1	1		2	PSAN	>sp|P49107-2|PSAN_ARATH Isoform 2 of Photosystem I reaction center subunit N, chloroplastic OS
P56779		2	1	3	6	psbE	>sp|P56779|PSBE_ARATH Cytochrome b559 subunit alpha OS
P60039		8	1	7	16	RPL7C	>sp|P60039|RL73_ARATH 60S ribosomal protein L7-3 OS
P82281			1	1	2	TL29	>sp|P82281|TL29_ARATH Thylakoid lumenal 29 kDa protein, chloroplastic OS
P93047-2			1		1	HMGB3	>sp|P93047-2|HMGB3_ARATH Isoform 2 of High mobility group B protein 3 OS
P94072		2	1	1	4	GER3	>sp|P94072|GL33_ARATH Germin-like protein subfamily 3 member 3 OS
Q06915		2	1		3	A6	>sp|Q06915|EA6_ARATH Probable glucan endo-1,3-beta-glucosidase A6 OS
Q15KI9			1		1	PHYLLO	>sp|Q15KI9|PHYLO_ARATH Protein PHYLLO, chloroplastic OS
Q38935			1		1	FKBP15-1	>sp|Q38935|FK151_ARATH Peptidyl-prolyl cis-trans isomerase FKBP15-1 OS
Q39247-2		1	1	6	8	PP2AB2	>sp|Q39247-2|2ABB_ARATH Isoform 2 of Serine/threonine protein phosphatase 2A 55 kDa regulatory subunit B beta isoform OS
Q42029-2	1	2	1		4	PSBP1	>sp|Q42029-2|PSBP1_ARATH Isoform 2 of Oxygen-evolving enhancer protein 2-1, chloroplastic OS
Q42589			1		1	LTP1	>sp|Q42589|NLTP1_ARATH Non-specific lipid-transfer protein 1 OS
Q56WF8			1	2	3	SCPL48	>sp|Q56WF8|SCP48_ARATH Serine carboxypeptidase-like 48 OS
Q680A5			1		1	PRS4	>sp|Q680A5|KPRS4_ARATH Ribose-phosphate pyrophosphokinase 4 OS
Q84M92			1	1	2	ARP4	>sp|Q84M92|ARP4_ARATH Actin-related protein 4 OS
Q8H0S9			1		1	MPA1	>sp|Q8H0S9|PSA_ARATH Puromycin-sensitive aminopeptidase OS
Q8LC83			1		1	RPS24B	>sp|Q8LC83|RS242_ARATH 40S ribosomal protein S24-2 OS
Q8LD03		7	1	9	17	RPS7C	>sp|Q8LD03|RS73_ARATH 40S ribosomal protein S7-3 OS
Q8LEV7			1		1	At5g24420	>sp|Q8LEV7|6PGL3_ARATH Probable 6-phosphogluconolactonase 3 OS
Q8LG89	1		1		2	ARPN	>sp|Q8LG89|BABL_ARATH Basic blue protein OS
Q8LPR9		5	1	12	18	TIC110	>sp|Q8LPR9|TI110_ARATH Protein TIC110, chloroplastic OS
Q8S8M9-2			1	1	2	AL6	>sp|Q8S8M9-2|ALFL6_ARATH Isoform 2 of PHD finger protein ALFIN-LIKE 6 OS
Q8W4M5			1		1	PFP-BETA1	>sp|Q8W4M5|PFPB1_ARATH Pyrophosphate--fructose 6-phosphate 1-phosphotransferase subunit beta 1 OS
Q93Y35		2	1	5	8	RPN7	>sp|Q93Y35|PSMD6_ARATH 26S proteasome non-ATPase regulatory subunit 6 homolog OS
Q93ZN9	1		1		2	DAP	>sp|Q93ZN9|DAPAT_ARATH LL-diaminopimelate aminotransferase, chloroplastic OS
Q949Q5	1	2	1	1	5	PSAO	>sp|Q949Q5|PSAO_ARATH Photosystem I subunit O OS
Q9AV97		1	1		2	KDSA1	>sp|Q9AV97|KDSA1_ARATH 2-dehydro-3-deoxyphosphooctonate aldolase 1 OS
Q9C6Z3		2	1	2	5	PDH-E1	>sp|Q9C6Z3|ODPB2_ARATH Pyruvate dehydrogenase E1 component subunit beta-2, chloroplastic OS
Q9C9W5		4	1	2	7	HPR	>sp|Q9C9W5|HPR1_ARATH Glycerate dehydrogenase HPR, peroxisomal OS
Q9FF86	2	2	1		5	DCR	>sp|Q9FF86|DCR_ARATH BAHD acyltransferase DCR OS
Q9FJ41		2	1	3	6	At5g45950	>sp|Q9FJ41|GDL85_ARATH GDSL esterase/lipase At5g45950 OS
Q9FJC1			1		1	At5g53635	>sp|Q9FJC1|FBD31_ARATH Putative FBD-associated F-box protein At5g53635 OS
Q9FK81			1		1	At5g22580	>sp|Q9FK81|Y5258_ARATH Uncharacterized protein At5g22580 OS
Q9FMR9			1	3	4	RIN1	>sp|Q9FMR9|RIN1_ARATH RuvB-like protein 1 OS
Q9FWA3			1	4	5	At3g02360	>sp|Q9FWA3|6GPD3_ARATH 6-phosphogluconate dehydrogenase, decarboxylating 3 OS
Q9LDB4		2	1	2	5	LTP6	>sp|Q9LDB4|NLTP6_ARATH Non-specific lipid-transfer protein 6 OS
Q9LFG2			1		1	DAPF	>sp|Q9LFG2|DAPF_ARATH Diaminopimelate epimerase, chloroplastic OS
Q9LR30-2	3	4	1	7	15	GGAT1	>sp|Q9LR30-2|GGT1_ARATH Isoform 2 of Glutamate--glyoxylate aminotransferase 1 OS
Q9LR75		1	1	2	4	CPX1	>sp|Q9LR75|HEM61_ARATH Coproporphyrinogen-III oxidase 1, chloroplastic OS
Q9LYK9		3	1	4	8	RPS26C	>sp|Q9LYK9|RS263_ARATH 40S ribosomal protein S26-3 OS
Q9LZF5		1	1		2	At5g03350	>sp|Q9LZF5|LECT6_ARATH Lectin-like protein At5g03350 OS
Q9LZH9		2	1	4	7	RPL7AB	>sp|Q9LZH9|RL7A2_ARATH 60S ribosomal protein L7a-2 OS
Q9S726		3	1	4	8	RPI3	>sp|Q9S726|RPI3_ARATH Probable ribose-5-phosphate isomerase 3, chloroplastic OS
Q9S841		1	1		2	PSBO2	>sp|Q9S841|PSBO2_ARATH Oxygen-evolving enhancer protein 1-2, chloroplastic OS
Q9SAV1			1	10	11	F-ATMBP	>sp|Q9SAV1|JAL6_ARATH Myrosinase-binding protein 2 OS
Q9SCM3			1		1	RPS2D	>sp|Q9SCM3|RS24_ARATH 40S ribosomal protein S2-4 OS
Q9SCX3		2	1	3	6	At5g19510	>sp|Q9SCX3|EF1B2_ARATH Elongation factor 1-beta 2 OS
Q9SEI4		1	1		2	RPT3	>sp|Q9SEI4|PRS6B_ARATH 26S protease regulatory subunit 6B homolog OS
Q9SFH9	1		1		2	HEMB1	>sp|Q9SFH9|HEM21_ARATH Delta-aminolevulinic acid dehydratase 1, chloroplastic OS
Q9SFU0			1	2	3	At3g07100	>sp|Q9SFU0|SC24A_ARATH Protein transport protein Sec24-like At3g07100 OS
Q9SGE0			1		1	AXS2	>sp|Q9SGE0|AXS2_ARATH UDP-D-apiose/UDP-D-xylose synthase 2 OS
Q9SIV2		4	1	10	15	RPN1A	>sp|Q9SIV2|PSD2A_ARATH 26S proteasome non-ATPase regulatory subunit 2 homolog A OS
Q9SJA6			1	2	3	RSZ22A	>sp|Q9SJA6|RZ22A_ARATH Serine/arginine-rich splicing factor RSZ22A OS
Q9SR73		1	1	1	3	RPS28A	>sp|Q9SR73|RS281_ARATH 40S ribosomal protein S28-1 OS
Q9STT2			1	1	2	VPS29	>sp|Q9STT2|VPS29_ARATH Vacuolar protein sorting-associated protein 29 OS
Q9SUQ8		1	1	2	4	DIR6	>sp|Q9SUQ8|DIR6_ARATH Dirigent protein 6 OS
Q9SZX3		2	1		3	At4g24830	>sp|Q9SZX3|ASSY_ARATH Argininosuccinate synthase, chloroplastic OS
Q9XFT3-2		4	1	6	11	PSBQ1	>sp|Q9XFT3-2|PSBQ1_ARATH Isoform 2 of Oxygen-evolving enhancer protein 3-1, chloroplastic OS
Q9XGW1	1	1	1		3	AGO10	>sp|Q9XGW1|AGO10_ARATH Protein argonaute 10 OS
Q9XIA9		1	1	2	4	LACS2	>sp|Q9XIA9|LACS2_ARATH Long chain acyl-CoA synthetase 2 OS
Q9ZR03-2		1	1	2	4	petC	>sp|Q9ZR03-2|UCRIA_ARATH Isoform 2 of Cytochrome b6-f complex iron-sulfur subunit, chloroplastic OS
Q9ZST4			1		1	GLB1	>sp|Q9ZST4|GLNB_ARATH Nitrogen regulatory protein P-II homolog OS
A8MQM3			1	5	6	At2g44530	>tr|A8MQM3|A8MQM3_ARATH Ribose-phosphate pyrophosphokinase 5 OS
A8MS83		2	1	1	4	RPL23AB	>tr|A8MS83|A8MS83_ARATH 60S ribosomal protein L23a-2 OS
B0FV99			1		1	3	>tr|B0FV99|B0FV99_ARATH At1g04270 (Fragment) OS
B3H4F3	1	1	1	2	5	MLP28	>tr|B3H4F3|B3H4F3_ARATH MLP-like protein 28 OS
B3H533			1		1	At1g45000	>tr|B3H533|B3H533_ARATH AAA-type ATPase family protein OS
B3H702			1		1	At2g22050	>tr|B3H702|B3H702_ARATH F-box/kelch-repeat protein OS
B9DFG0		5	1	10	16	P5CS1	>tr|B9DFG0|B9DFG0_ARATH AT2G39800 protein OS
B9DFH4			1	1	2	At2g47510	>tr|B9DFH4|B9DFH4_ARATH AT2G47510 protein OS
B9DHB0	1		1		2	At5g35530	>tr|B9DHB0|B9DHB0_ARATH AT5G35530 protein OS
B9DHF9	2	1	1	2	6	At1g62640	>tr|B9DHF9|B9DHF9_ARATH AT1G62640 protein OS
B9DHH1		1	1	2	4	At4g11010	>tr|B9DHH1|B9DHH1_ARATH Nucleoside diphosphate kinase OS
B9DHP1			1		1	At3g09630	>tr|B9DHP1|B9DHP1_ARATH AT3G09630 protein (Fragment) OS
B9DHT7			1		1	At2g30950	>tr|B9DHT7|B9DHT7_ARATH AT2G30950 protein (Fragment) OS
B9DI04	1	4	1	6	12	At1g07770	>tr|B9DI04|B9DI04_ARATH AT1G07770 protein OS
B9DI24	1	2	1	2	6	At2g06850	>tr|B9DI24|B9DI24_ARATH AT2G06850 protein (Fragment) OS
B9DI26		3	1		4	At5g66190	>tr|B9DI26|B9DI26_ARATH AT5G66190 protein (Fragment) OS
B9DI66			1		1	At4g04640	>tr|B9DI66|B9DI66_ARATH AT4G04640 protein (Fragment) OS
C0SUV0		3	1	4	8	At1g12840	>tr|C0SUV0|C0SUV0_ARATH Putative uncharacterized protein At1g12840 (Fragment) OS
C0Z2C2			1	2	3	At1g66200	>tr|C0Z2C2|C0Z2C2_ARATH Glutamine synthetase OS
C0Z2G1			1		1	At2g36620	>tr|C0Z2G1|C0Z2G1_ARATH AT2G36620 protein OS
C0Z2G4		2	1	4	7	At3g63410	>tr|C0Z2G4|C0Z2G4_ARATH AT3G63410 protein OS
C0Z2S4			1		1	At1g18540	>tr|C0Z2S4|C0Z2S4_ARATH AT1G18540 protein OS
D9IW02			1		1	RPP1	>tr|D9IW02|D9IW02_ARATH Recognition of Peronospora parasitica 1 OS
F4ID64			1		1	TPX1	>tr|F4ID64|F4ID64_ARATH Thioredoxin-dependent peroxidase 1 OS
F4IEM7			1		1	SNL5	>tr|F4IEM7|F4IEM7_ARATH Paired amphipathic helix protein Sin3-like 5 OS
F4IMI7		3	1		4	At2g17360	>tr|F4IMI7|F4IMI7_ARATH 40S ribosomal protein S4-1 OS
F4IS32		1	1	2	4	SSI2	>tr|F4IS32|F4IS32_ARATH Acyl-[acyl-carrier-protein] desaturase OS
F4J1Q7	1	1	1	1	4	At3g28956	>tr|F4J1Q7|F4J1Q7_ARATH RNA polymerase II, Rpb4, core protein OS
F4JE46		2	1		3	LHCA1	>tr|F4JE46|F4JE46_ARATH Light-harvesting complex I chlorophyll a/b binding protein 1 OS
F4JHJ0			1		1	At4g02450	>tr|F4JHJ0|F4JHJ0_ARATH HSP20-like chaperone OS
F4JUM3			1	3	4	At4g14160	>tr|F4JUM3|F4JUM3_ARATH Sec23/sec24-like transport protein OS
F4JXD5			1		1	ADF3	>tr|F4JXD5|F4JXD5_ARATH Actin depolymerizing factor 3 OS
F4K180		4	1		5	emb1138	>tr|F4K180|F4K180_ARATH DEAD-box ATP-dependent RNA helicase 3 OS
Q0MVF0			1		1	ANK5	>tr|Q0MVF0|Q0MVF0_ARATH Ankyrin-repeat family protein 5 (Fragment) OS
Q0WLE0		4	1	6	11	At4g29130	>tr|Q0WLE0|Q0WLE0_ARATH Hexokinase OS
Q0WPY1			1		1	At1g60780	>tr|Q0WPY1|Q0WPY1_ARATH Putative Clathrin Coat Assembly protein OS
Q0WRE5		4	1		5	At1g67430	>tr|Q0WRE5|Q0WRE5_ARATH Ribosomal protein L17-like protein OS
Q0WS09	2	2	1	2	7	At2g45710	>tr|Q0WS09|Q0WS09_ARATH 40S ribosomal protein S27 OS
Q0WSK1			1		1	At5g59240	>tr|Q0WSK1|Q0WSK1_ARATH 40S ribosomal protein S8 OS
Q0WW72		3	1	5	9	At3g53430	>tr|Q0WW72|Q0WW72_ARATH 60S ribosomal Protein L12-like OS
Q1PFS1			1		1	At1g26950	>tr|Q1PFS1|Q1PFS1_ARATH Putative uncharacterized protein OS
Q2UZ90	1	2	1	1	5	chli-2	>tr|Q2UZ90|Q2UZ90_ARATH Mg chelatase subunit I OS
Q41960	2		1		3	2	>tr|Q41960|Q41960_ARATH 60S ribosomal protein KD4/L2 (Fragment) OS
Q42002	1		1		2	2	>tr|Q42002|Q42002_ARATH Initiation factor eIF-5A (Fragment) OS
Q56WE0			1		1	At5g56010	>tr|Q56WE0|Q56WE0_ARATH Heat shock protein 90 (Fragment) OS
Q56WM0			1	1	2	At2g26990	>tr|Q56WM0|Q56WM0_ARATH Putative PCI domain protein OS
Q56XW1			1	2	3	At2g04842	>tr|Q56XW1|Q56XW1_ARATH Putative uncharacterized protein At2g04842 OS
Q56Z05		2	1	1	4	At3g24170	>tr|Q56Z05|Q56Z05_ARATH Glutathione reductase, cytosolic (Fragment) OS
Q56Z35			1	1	2	At5g57655	>tr|Q56Z35|Q56Z35_ARATH Xylose isomerase (Fragment) OS
Q570E6			1		1	At3g59760	>tr|Q570E6|Q570E6_ARATH Cysteine synthase OS
Q593H7			1		1	RPL23A	>tr|Q593H7|Q593H7_ARATH 60S ribosomal protein L23 (Fragment) OS
Q6LAE1			1		1	2	>tr|Q6LAE1|Q6LAE1_ARATH Mitochondrial ribosomal protein S13 (Fragment) OS
Q6NR90			1	5	6	At1g07660	>tr|Q6NR90|Q6NR90_ARATH Histone H4 OS
Q8HT12			1		1	psbD	>tr|Q8HT12|Q8HT12_ARATH Photosystem II D2 protein (Fragment) OS
Q8L941		2	1	1	4	2	>tr|Q8L941|Q8L941_ARATH Putative RNA-binding protein OS
Q8LBW1			1		1	2	>tr|Q8LBW1|Q8LBW1_ARATH Putative lectin OS
Q8LC99			1		1	At3g53990	>tr|Q8LC99|Q8LC99_ARATH Adenine nucleotide alpha hydrolases-like superfamily protein OS
Q8LDU8	1		1		2	2	>tr|Q8LDU8|Q8LDU8_ARATH Acyl carrier protein OS
Q8VZ99			1	1	2	At1g72610	>tr|Q8VZ99|Q8VZ99_ARATH Germin-like protein OS
Q940P8		1	1	11	13	At5g20890	>tr|Q940P8|Q940P8_ARATH AT5g20890/F22D1_60 OS
Q94A44			1		1	2	>tr|Q94A44|Q94A44_ARATH AT3g62830/F26K9_260 OS
Q94BT8			1		1	2	>tr|Q94BT8|Q94BT8_ARATH AT3g61820/F15G16_210 OS
Q9C9N7		1	1	1	3	F4N21_4	>tr|Q9C9N7|Q9C9N7_ARATH At1g66850 OS
Q9FF50			1		1	At5g60700	>tr|Q9FF50|Q9FF50_ARATH Putative uncharacterized protein OS
Q9FFI4			1		1	At5g17270	>tr|Q9FFI4|Q9FFI4_ARATH Similarity to unknown protein OS
Q9FJW0			1	2	3	At5g67630	>tr|Q9FJW0|Q9FJW0_ARATH AT5g67630/K9I9_20 OS
Q9FMF2			1	1	2	4	>tr|Q9FMF2|Q9FMF2_ARATH Beta-ureidopropionase OS
Q9LSP5		2	1		3	At3g17020	>tr|Q9LSP5|Q9LSP5_ARATH AT3g17020/K14A17_14 OS
Q9LZQ9			1	2	3	T12C14_10	>tr|Q9LZQ9|Q9LZQ9_ARATH ATP-dependent RNA helicase-like protein OS
Q9M048			1		1	F1I16_170	>tr|Q9M048|Q9M048_ARATH Putative uncharacterized protein F1I16_170 OS
Q9M2Q9			1	3	4	T10K17.100	>tr|Q9M2Q9|Q9M2Q9_ARATH Putative uncharacterized protein T10K17.100 OS
Q9M2U7			1		1	T12E18_90	>tr|Q9M2U7|Q9M2U7_ARATH AT3g54400/T12E18_90 OS
Q9SK84		2	1	6	9	F12K8.24	>tr|Q9SK84|Q9SK84_ARATH Class-II DAHP synthetase family protein OS
Q9SYI9			1		1	T7B11.18	>tr|Q9SYI9|Q9SYI9_ARATH AT4g01920/T7B11_18 OS
Q9SYW8		3	1	3	7	Lhca2	>tr|Q9SYW8|Q9SYW8_ARATH Lhca2 protein OS
Q9XF90	1	5	1	8	15	Lhcb6	>tr|Q9XF90|Q9XF90_ARATH Lhcb6 protein OS
Q9XHG5	1		1		2	SAG24	>tr|Q9XHG5|Q9XHG5_ARATH Senescence-associated protein (Fragment) OS
A8MS68-2				6	6	LPD1	>sp|A8MS68-2|PLPD1_ARATH Isoform 2 of Dihydrolipoyl dehydrogenase 1, chloroplastic OS
B3H7A9-2				1	1	PXG7	>sp|B3H7A9-2|PXG7_ARATH Isoform 2 of Probable peroxygenase 7 OS
B9DFG3				8	8	ISE2	>sp|B9DFG3|ISE2_ARATH DEAD-box ATP-dependent RNA helicase ISE2, chloroplastic OS
C6KIE6		1			1	XLG2	>sp|C6KIE6|XLG2_ARATH Extra-large guanine nucleotide-binding protein 2 OS
F4HVY0		4		4	8	CER1	>sp|F4HVY0|CER1_ARATH Protein ECERIFERUM 1 OS
F4I171		5		6	11	MED15A	>sp|F4I171|MD15A_ARATH Mediator of RNA polymerase II transcription subunit 15a OS
F4I2J8-2				1	1	CTN	>sp|F4I2J8-2|CATIN_ARATH Isoform 2 of Cactin OS
F4I4P3-2		16		20	36	MED23	>sp|F4I4P3-2|MED23_ARATH Isoform 2 of Mediator of RNA polymerase II transcription subunit 23 OS
F4IN69		8		10	18	MED33B	>sp|F4IN69|MD33B_ARATH Mediator of RNA polymerase II transcription subunit 33B OS
F4IXJ7-2		3			3	MED6	>sp|F4IXJ7-2|MED6_ARATH Isoform 2 of Mediator of RNA polymerase II transcription subunit 6 OS
F4J6T7	1				1	XYL2	>sp|F4J6T7|XYL2_ARATH Putative alpha-xylosidase 2 OS
F4JC97		1		2	3	PA200	>sp|F4JC97|PSME4_ARATH Proteasome activator subunit 4 OS
F4JGZ1-2		6		9	15	MED16	>sp|F4JGZ1-2|MED16_ARATH Isoform 2 of Mediator of RNA polymerase II transcription subunit 16 OS
F4JLP5				5	5	LPD2	>sp|F4JLP5|PLPD2_ARATH Dihydrolipoyl dehydrogenase 2, chloroplastic OS
F4JVN6				3	3	TPP2	>sp|F4JVN6|TPPII_ARATH Tripeptidyl-peptidase 2 OS
F4K460		12		9	21	MED17	>sp|F4K460|MED17_ARATH Mediator of RNA polymerase II transcription subunit 17 OS
O04130		1		3	4	PGDH2	>sp|O04130|SERA2_ARATH D-3-phosphoglycerate dehydrogenase 2, chloroplastic OS
O04202		2			2	TIF3F1	>sp|O04202|EIF3F_ARATH Eukaryotic translation initiation factor 3 subunit F OS
O04309		10		6	16	JAL35	>sp|O04309|JAL35_ARATH Jacalin-related lectin 35 OS
O04331		6		5	11	PHB3	>sp|O04331|PHB3_ARATH Prohibitin-3, mitochondrial OS
O04379				2	2	AGO1	>sp|O04379|AGO1_ARATH Protein argonaute 1 OS
O04603		2		4	6	RPL5	>sp|O04603|RK5_ARATH 50S ribosomal protein L5, chloroplastic OS
O04616		1		1	2	CURT1A	>sp|O04616|CUT1A_ARATH Protein CURVATURE THYLAKOID 1A, chloroplastic OS
O04619				2	2	ADNT1	>sp|O04619|ADNT1_ARATH Mitochondrial adenine nucleotide transporter ADNT1 OS
O04983	4				4	CAC2	>sp|O04983|ACCC_ARATH Biotin carboxylase, chloroplastic OS
O05000		1			1	ND2	>sp|O05000|NU2M_ARATH NADH-ubiquinone oxidoreductase chain 2 OS
O22173		1		2	3	PAB4	>sp|O22173|PABP4_ARATH Polyadenylate-binding protein 4 OS
O22287		1		1	2	CYT1	>sp|O22287|GMPP1_ARATH Mannose-1-phosphate guanylyltransferase 1 OS
O22607		7		8	15	MSI4	>sp|O22607|MSI4_ARATH WD-40 repeat-containing protein MSI4 OS
O22715				3	3	AP1M2	>sp|O22715|AP1M2_ARATH AP-1 complex subunit mu-2 OS
O22769		2			2	At4g02580	>sp|O22769|NDUV2_ARATH NADH dehydrogenase [ubiquinone] flavoprotein 2, mitochondrial OS
O22785				11	11	PRP19B	>sp|O22785|PR19B_ARATH Pre-mRNA-processing factor 19 homolog 2 OS
O22860	1	3		3	7	RPL38A	>sp|O22860|RL38_ARATH 60S ribosomal protein L38 OS
O22898				3	3	LACS1	>sp|O22898|LACS1_ARATH Long chain acyl-CoA synthetase 1 OS
O23140				2	2	AP2M	>sp|O23140|AP2M_ARATH AP-2 complex subunit mu OS
O23264	1				1	SBP1	>sp|O23264|SEBP1_ARATH Selenium-binding protein 1 OS
O23461				4	4	ARA1	>sp|O23461|ARAK_ARATH L-arabinokinase OS
O23561				1	1	RABB1A	>sp|O23561|RAB1A_ARATH Ras-related protein RABB1a OS
O23627-2		1		1	2	GLYRS-1	>sp|O23627-2|SYGM1_ARATH Isoform Cytoplasmic of Glycine--tRNA ligase 1, mitochondrial OS
O23680		5		4	9	TOC33	>sp|O23680|TOC33_ARATH Translocase of chloroplast 33, chloroplastic OS
O23712				1	1	PAF2	>sp|O23712|PSA1B_ARATH Proteasome subunit alpha type-1-B OS
O23715		1			1	PAG1	>sp|O23715|PSA3_ARATH Proteasome subunit alpha type-3 OS
O24457	1	1		5	7	PDH-E1	>sp|O24457|ODPA3_ARATH Pyruvate dehydrogenase E1 component subunit alpha-3, chloroplastic OS
O24633				1	1	PBD2	>sp|O24633|PSB2B_ARATH Proteasome subunit beta type-2-B OS
O48528		2		2	4	OEP163	>sp|O48528|OP163_ARATH Outer envelope pore protein 16-3, chloroplastic/mitochondrial OS
O48646	3				3	GPX6	>sp|O48646|GPX6_ARATH Probable phospholipid hydroperoxide glutathione peroxidase 6, mitochondrial OS
O48773		2		1	3	PDIL2-3	>sp|O48773|PDI23_ARATH Protein disulfide-isomerase 2-3 OS
O48844				5	5	RPN2A	>sp|O48844|PSD1A_ARATH 26S proteasome non-ATPase regulatory subunit 1 homolog A OS
O49006		2		3	5	PME3	>sp|O49006|PME3_ARATH Pectinesterase/pectinesterase inhibitor 3 OS
O49485		6		5	11	PGDH1	>sp|O49485|SERA1_ARATH D-3-phosphoglycerate dehydrogenase 1, chloroplastic OS
O49597		2			2	HMGB5	>sp|O49597|HMGB5_ARATH High mobility group B protein 5 OS
O64644				6	6	At2g45640	>sp|O64644|SAP18_ARATH Histone deacetylase complex subunit SAP18 OS
O64816				6	6	At2g23070	>sp|O64816|CSK2P_ARATH Casein kinase II subunit alpha, chloroplastic OS
O65187		12		8	20	MBP1	>sp|O65187|JAL7L_ARATH Myrosinase-binding protein 1 OS
O65272		3			3	KEA2	>sp|O65272|KEA2_ARATH K(+) efflux antiporter 2, chloroplastic OS
O65282				2	2	CPN21	>sp|O65282|CH10C_ARATH 20 kDa chaperonin, chloroplastic OS
O65390				8	8	APA1	>sp|O65390|APA1_ARATH Aspartic proteinase A1 OS
O80437		2		3	5	GPAT6	>sp|O80437|GPAT6_ARATH Glycerol-3-phosphate 2-O-acyltransferase 6 OS
O80448				2	2	PDX11	>sp|O80448|PDX11_ARATH Pyridoxal biosynthesis protein PDX1.1 OS
O80452				1	1	AMPD	>sp|O80452|AMPD_ARATH AMP deaminase OS
O80565		2			2	OEP37	>sp|O80565|OEP37_ARATH Outer envelope pore protein 37, chloroplastic OS
O80575	1				1	At2g44050	>sp|O80575|RISB_ARATH 6,7-dimethyl-8-ribityllumazine synthase, chloroplastic OS
O80634-2		17		14	31	PPL2	>sp|O80634-2|PPL2_ARATH Isoform 2 of PsbP-like protein 2, chloroplastic OS
O80653-2		5		7	12	SKIP	>sp|O80653-2|SKIP_ARATH Isoform 2 of SNW/SKI-interacting protein OS
O80719-2		1		1	2	At2g47060	>sp|O80719-2|Y2706_ARATH Isoform 2 of Probable receptor-like protein kinase At2g47060 OS
O80840		1			1	PMM	>sp|O80840|PMM_ARATH Phosphomannomutase OS
O80852-2	2				2	GSTF9	>sp|O80852-2|GSTF9_ARATH Isoform 2 of Glutathione S-transferase F9 OS
O80948		10		5	15	JAL23	>sp|O80948|JAL23_ARATH Jacalin-related lectin 23 OS
O81062		1		1	2	SPP	>sp|O81062|SIP_ARATH Signal peptide peptidase OS
O81098				1	1	NRPB5A	>sp|O81098|RPB5A_ARATH DNA-directed RNA polymerases II and IV subunit 5A OS
O81127-3				1	1	RSZ21	>sp|O81127-3|RSZ21_ARATH Isoform 3 of Serine/arginine-rich splicing factor RSZ21 OS
O81146		2			2	PAA1	>sp|O81146|PSA6A_ARATH Proteasome subunit alpha type-6-A OS
O81291		1			1	LECRK44	>sp|O81291|LRK44_ARATH L-type lectin-domain containing receptor kinase IV.4 OS
O81488				1	1	AL4	>sp|O81488|ALFL4_ARATH PHD finger protein ALFIN-LIKE 4 OS
O81742				2	2	BETAC-AD	>sp|O81742|APBLC_ARATH Beta-adaptin-like protein C OS
O81845				3	3	PUMP1	>sp|O81845|PUMP1_ARATH Mitochondrial uncoupling protein 1 OS
O81884	1				1	LGALDH	>sp|O81884|GALDH_ARATH L-galactose dehydrogenase OS
O82191				1	1	NADP-ME1	>sp|O82191|MAOP1_ARATH NADP-dependent malic enzyme 1 OS
O82204		5		5	10	RPL28A	>sp|O82204|RL281_ARATH 60S ribosomal protein L28-1 OS
O82251		1		1	2	TIC20-II	>sp|O82251|TI202_ARATH Protein TIC 20-II, chloroplastic OS
O82663				5	5	SDH1-1	>sp|O82663|SDHA1_ARATH Succinate dehydrogenase [ubiquinone] flavoprotein subunit 1, mitochondrial OS
P09468		2			2	atpE	>sp|P09468|ATPE_ARATH ATP synthase epsilon chain, chloroplastic OS
P0CC33		4		3	7	ndhB2	>sp|P0CC33|NU2C2_ARATH NAD(P)H-quinone oxidoreductase subunit 2 B, chloroplastic OS
P0DH94		1			1	VHA-c5	>sp|P0DH94|VATL5_ARATH V-type proton ATPase subunit c5 OS
P12411	6				6	TUBB1	>sp|P12411|TBB1_ARATH Tubulin beta-1 chain OS
P14891				1	1	HMG1	>sp|P14891|HMDH1_ARATH 3-hydroxy-3-methylglutaryl-coenzyme A reductase 1 OS
P16972		1		1	2	FD2	>sp|P16972|FER2_ARATH Ferredoxin-2, chloroplastic OS
P17094				9	9	ARP1	>sp|P17094|RL31_ARATH 60S ribosomal protein L3-1 OS
P19456				12	12	AHA2	>sp|P19456|PMA2_ARATH ATPase 2, plasma membrane-type OS
P20115-2				1	1	CSY4	>sp|P20115-2|CISY4_ARATH Isoform 2 of Citrate synthase 4, mitochondrial OS
P22954				19	19	MED37D	>sp|P22954|MD37D_ARATH Probable mediator of RNA polymerase II transcription subunit 37c OS
P25696		6			6	ENO2	>sp|P25696|ENO2_ARATH Bifunctional enolase 2/transcriptional activator OS
P25819	9			7	16	CAT2	>sp|P25819|CATA2_ARATH Catalase-2 OS
P25851				3	3	FBP	>sp|P25851|F16P1_ARATH Fructose-1,6-bisphosphatase, chloroplastic OS
P25864		3		4	7	RPL9	>sp|P25864|RK9_ARATH 50S ribosomal protein L9, chloroplastic OS
P25873				3	3	RPL15	>sp|P25873|RK15_ARATH 50S ribosomal protein L15, chloroplastic OS
P26289				1	1	ndhE	>sp|P26289|NU4LC_ARATH NAD(P)H-quinone oxidoreductase subunit 4L, chloroplastic OS
P27323		3			3	HSP90-1	>sp|P27323|HS901_ARATH Heat shock protein 90-1 OS
P28186				2	2	RABE1C	>sp|P28186|RAE1C_ARATH Ras-related protein RABE1c OS
P29402				2	2	CNX1	>sp|P29402|CALX1_ARATH Calnexin homolog 1 OS
P29511		14		16	30	TUBA6	>sp|P29511|TBA6_ARATH Tubulin alpha-6 chain OS
P29514				15	15	TUBB6	>sp|P29514|TBB6_ARATH Tubulin beta-6 chain OS
P29976				4	4	DHS1	>sp|P29976|AROF_ARATH Phospho-2-dehydro-3-deoxyheptonate aldolase 1, chloroplastic OS
P31265				2	2	TCTP	>sp|P31265|TCTP_ARATH Translationally-controlled tumor protein homolog OS
P31414		8		10	18	AVP1	>sp|P31414|AVP1_ARATH Pyrophosphate-energized vacuolar membrane proton pump 1 OS
P32826		2		4	6	SCPL49	>sp|P32826|SCP49_ARATH Serine carboxypeptidase-like 49 OS
P33207		1		4	5	At1g24360	>sp|P33207|FABG_ARATH 3-oxoacyl-[acyl-carrier-protein] reductase, chloroplastic OS
P35510	2				2	PAL1	>sp|P35510|PAL1_ARATH Phenylalanine ammonia-lyase 1 OS
P36428-2		1		1	2	ALATS	>sp|P36428-2|SYA_ARATH Isoform Cytoplasmic of Alanine--tRNA ligase OS
P38025				2	2	PUR7	>sp|P38025|PUR7_ARATH Phosphoribosylaminoimidazole-succinocarboxamide synthase, chloroplastic OS
P38420				1	1	NRPB2	>sp|P38420|NRPB2_ARATH DNA-directed RNA polymerase II subunit 2 OS
P38666		2		3	5	RPL24B	>sp|P38666|RL242_ARATH 60S ribosomal protein L24-2 OS
P40940-2				1	1	ARF3	>sp|P40940-2|ARF3_ARATH Isoform 2 of ADP-ribosylation factor 3 OS
P42036		4		6	10	RPS14C	>sp|P42036|RS143_ARATH 40S ribosomal protein S14-3 OS
P42498				3	3	PHYE	>sp|P42498|PHYE_ARATH Phytochrome E OS
P42645				5	5	GRF5	>sp|P42645|14335_ARATH 14-3-3-like protein GF14 upsilon OS
P42697		4		6	10	DRP1A	>sp|P42697|DRP1A_ARATH Dynamin-related protein 1A OS
P42699		1			1	DRT112	>sp|P42699|PLAS2_ARATH Plastocyanin major isoform, chloroplastic OS
P42731	1	2		3	6	PAB2	>sp|P42731|PABP2_ARATH Polyadenylate-binding protein 2 OS
P42732				4	4	RPS13	>sp|P42732|RR13_ARATH 30S ribosomal protein S13, chloroplastic OS
P42733				3	3	RPS11C	>sp|P42733|RS113_ARATH 40S ribosomal protein S11-3 OS
P42734	5	4			9	CAD9	>sp|P42734|CADH9_ARATH Probable cinnamyl alcohol dehydrogenase 9 OS
P42737-2				6	6	BCA2	>sp|P42737-2|BCA2_ARATH Isoform 2 of Beta carbonic anhydrase 2, chloroplastic OS
P43286		3		3	6	PIP2-1	>sp|P43286|PIP21_ARATH Aquaporin PIP2-1 OS
P43333				2	2	At1g09760	>sp|P43333|RU2A_ARATH U2 small nuclear ribonucleoprotein A OS
P46010	2				2	NIT3	>sp|P46010|NRL3_ARATH Nitrilase 3 OS
P46286		4		5	9	RPL8A	>sp|P46286|RL81_ARATH 60S ribosomal protein L8-1 OS
P48348-2				4	4	GRF8	>sp|P48348-2|14338_ARATH Isoform 2 of 14-3-3-like protein GF14 kappa OS
P49040		2		4	6	SUS1	>sp|P49040|SUSY1_ARATH Sucrose synthase 1 OS
P49209		9		11	20	RPL9B	>sp|P49209|RL91_ARATH 60S ribosomal protein L9-1 OS
P49211				2	2	RPL32A	>sp|P49211|RL321_ARATH 60S ribosomal protein L32-1 OS
P50546				2	2	rpoB	>sp|P50546|RPOB_ARATH DNA-directed RNA polymerase subunit beta OS
P51412				3	3	RPL21	>sp|P51412|RK21_ARATH 50S ribosomal protein L21, chloroplastic OS
P51418				3	3	RPL18AB	>sp|P51418|R18A2_ARATH 60S ribosomal protein L18a-2 OS
P52410-2				4	4	KAS1	>sp|P52410-2|KASC1_ARATH Isoform 2 of 3-oxoacyl-[acyl-carrier-protein] synthase I, chloroplastic OS
P52901	1			1	2	E1	>sp|P52901|ODPA1_ARATH Pyruvate dehydrogenase E1 component subunit alpha-1, mitochondrial OS
P54873-2				2	2	HMGS	>sp|P54873-2|HMCS_ARATH Isoform 2 of Hydroxymethylglutaryl-CoA synthase OS
P55229	1				1	ADG2	>sp|P55229|GLGL1_ARATH Glucose-1-phosphate adenylyltransferase large subunit 1, chloroplastic OS
P56751		1		1	2	ndhC	>sp|P56751|NU3C_ARATH NAD(P)H-quinone oxidoreductase subunit 3, chloroplastic OS
P56753		19		19	38	ndhH	>sp|P56753|NDHH_ARATH NAD(P)H-quinone oxidoreductase subunit H, chloroplastic OS
P56754		9		8	17	ndhJ	>sp|P56754|NDHJ_ARATH NAD(P)H-quinone oxidoreductase subunit J, chloroplastic OS
P56755		6		6	12	ndhI	>sp|P56755|NDHI_ARATH NAD(P)H-quinone oxidoreductase subunit I, chloroplastic OS
P56756		10		9	19	ndhK	>sp|P56756|NDHK_ARATH NAD(P)H-quinone oxidoreductase subunit K, chloroplastic OS
P56758		1			1	atpI	>sp|P56758|ATPI_ARATH ATP synthase subunit a, chloroplastic OS
P56761		7		9	16	psbD	>sp|P56761|PSBD_ARATH Photosystem II D2 protein OS
P56762				2	2	rpoA	>sp|P56762|RPOA_ARATH DNA-directed RNA polymerase subunit alpha OS
P56764				2	2	rpoC2	>sp|P56764|RPOC2_ARATH DNA-directed RNA polymerase subunit beta OS
P56765		2		6	8	accD	>sp|P56765|ACCD_ARATH Acetyl-coenzyme A carboxylase carboxyl transferase subunit beta, chloroplastic OS
P56766		6		3	9	psaA	>sp|P56766|PSAA_ARATH Photosystem I P700 chlorophyll a apoprotein A1 OS
P56767		6		3	9	psaB	>sp|P56767|PSAB_ARATH Photosystem I P700 chlorophyll a apoprotein A2 OS
P56771		2		3	5	petA	>sp|P56771|CYF_ARATH Apocytochrome f OS
P56772	1	2		2	5	clpP1	>sp|P56772|CLPP1_ARATH ATP-dependent Clp protease proteolytic subunit 1 OS
P56773				1	1	petB	>sp|P56773|CYB6_ARATH Cytochrome b6 OS
P56785		1			1	ycf1-A	>sp|P56785|YCF1_ARATH Putative membrane protein ycf1 OS
P56791		1		2	3	rpl2-A	>sp|P56791|RK2_ARATH 50S ribosomal protein L2, chloroplastic OS
P56792				1	1	rpl14	>sp|P56792|RK14_ARATH 50S ribosomal protein L14, chloroplastic OS
P56793				1	1	rpl16	>sp|P56793|RK16_ARATH 50S ribosomal protein L16, chloroplastic OS
P56794				1	1	rpl20	>sp|P56794|RK20_ARATH 50S ribosomal protein L20, chloroplastic OS
P56795				2	2	rpl22	>sp|P56795|RK22_ARATH 50S ribosomal protein L22, chloroplastic OS
P56797				4	4	rps2	>sp|P56797|RR2_ARATH 30S ribosomal protein S2, chloroplastic OS
P56798		1			1	rps3	>sp|P56798|RR3_ARATH 30S ribosomal protein S3, chloroplastic OS
P56799				3	3	rps4	>sp|P56799|RR4_ARATH 30S ribosomal protein S4, chloroplastic OS
P56801		3		4	7	rps8	>sp|P56801|RR8_ARATH 30S ribosomal protein S8, chloroplastic OS
P56802		1		2	3	rps11	>sp|P56802|RR11_ARATH 30S ribosomal protein S11, chloroplastic OS
P56805		2		4	6	rps15	>sp|P56805|RR15_ARATH 30S ribosomal protein S15, chloroplastic OS
P56807		1		2	3	rps18	>sp|P56807|RR18_ARATH 30S ribosomal protein S18, chloroplastic OS
P56808				2	2	rps19	>sp|P56808|RR19_ARATH 30S ribosomal protein S19, chloroplastic OS
P58684		1			1	At2g39960	>sp|P58684|SPCS2_ARATH Probable signal peptidase complex subunit 2 OS
P59230		2		2	4	RPL10AB	>sp|P59230|R10A2_ARATH 60S ribosomal protein L10a-2 OS
P62090		1			1	psaC	>sp|P62090|PSAC_ARATH Photosystem I iron-sulfur center OS
P92533		1		1	2	ND3	>sp|P92533|NU3M_ARATH NADH-ubiquinone oxidoreductase chain 3 OS
P92549		10		14	24	ATPA	>sp|P92549|ATPAM_ARATH ATP synthase subunit alpha, mitochondrial OS
P92935				2	2	AATP2	>sp|P92935|TLC2_ARATH ADP,ATP carrier protein 2, chloroplastic OS
P92948		9		12	21	CDC5	>sp|P92948|CDC5L_ARATH Cell division cycle 5-like protein OS
P92966-3				2	2	RS41	>sp|P92966-3|SRS41_ARATH Isoform 3 of Serine/arginine-rich splicing factor RS41 OS
P93014		4		3	7	rps5	>sp|P93014|RR5_ARATH 30S ribosomal protein S5, chloroplastic OS
P93032-2		2			2	IDH2	>sp|P93032-2|IDH2_ARATH Isoform 2 of Isocitrate dehydrogenase [NAD] regulatory subunit 2, mitochondrial OS
P93042-2				1	1	RHD3	>sp|P93042-2|RHD3_ARATH Isoform 2 of Protein ROOT HAIR DEFECTIVE 3 OS
P93285		2		2	4	COX2	>sp|P93285|COX2_ARATH Cytochrome c oxidase subunit 2 OS
P93735				1	1	ELIP1	>sp|P93735|ELIP1_ARATH Early light-induced protein 1, chloroplastic OS
Q01474				5	5	SAR1B	>sp|Q01474|SAR1B_ARATH GTP-binding protein SAR1B OS
Q04613				4	4	AtMg00640	>sp|Q04613|MI25_ARATH ATP synthase protein MI25 OS
Q05728				1	1	PUR5	>sp|Q05728|PUR5_ARATH Phosphoribosylformylglycinamidine cyclo-ligase, chloroplastic OS
Q08466-2				8	8	CKA2	>sp|Q08466-2|CSK22_ARATH Isoform 2 of Casein kinase II subunit alpha-2 OS
Q08467-3				8	8	CKA1	>sp|Q08467-3|CSK21_ARATH Isoform 3 of Casein kinase II subunit alpha-1 OS
Q08733				3	3	PIP1-3	>sp|Q08733|PIP13_ARATH Aquaporin PIP1-3 OS
Q0WL80				1	1	UGGT	>sp|Q0WL80|UGGG_ARATH UDP-glucose:glycoprotein glucosyltransferase OS
Q0WNJ6		19		33	52	CHC1	>sp|Q0WNJ6|CLAH1_ARATH Clathrin heavy chain 1 OS
Q0WPT7		2		2	4	At2g41040	>sp|Q0WPT7|Y2104_ARATH Uncharacterized methyltransferase At2g41040, chloroplastic OS
Q0WQF7		1		2	3	LTA3	>sp|Q0WQF7|ODP21_ARATH Dihydrolipoyllysine-residue acetyltransferase component 1 of pyruvate dehydrogenase complex, mitochondrial OS
Q0WUV7		3		9	12	EXL4	>sp|Q0WUV7|EXL4_ARATH GDSL esterase/lipase EXL4 OS
Q1H583		8		5	13	GLL22	>sp|Q1H583|GDL18_ARATH GDSL esterase/lipase 22 OS
Q1HDT2	1				1	CHX24	>sp|Q1HDT2|CHX24_ARATH Cation/H(+) antiporter 24 OS
Q1JPL4	1				1	NDB1	>sp|Q1JPL4|NDB1_ARATH External alternative NAD(P)H-ubiquinone oxidoreductase B1, mitochondrial OS
Q2V2S7		6		7	13	ndhM	>sp|Q2V2S7|NDHM_ARATH NAD(P)H-quinone oxidoreductase subunit M, chloroplastic OS
Q37165		8		8	16	ndhA	>sp|Q37165|NU1C_ARATH NAD(P)H-quinone oxidoreductase subunit 1, chloroplastic OS
Q38821-2				3	3	PP2AB1	>sp|Q38821-2|2ABA_ARATH Isoform 2 of Serine/threonine protein phosphatase 2A 55 kDa regulatory subunit B alpha isoform OS
Q38833				1	1	CHLG	>sp|Q38833|CHLG_ARATH Chlorophyll synthase, chloroplastic OS
Q38896	1				1	CSP4	>sp|Q38896|CSP4_ARATH Cold shock domain-containing protein 4 OS
Q38903		1		1	2	ARAC2	>sp|Q38903|RAC2_ARATH Rac-like GTP-binding protein ARAC2 OS
Q39043				22	22	MED37F	>sp|Q39043|MD37F_ARATH Mediator of RNA polymerase II transcription subunit 37f OS
Q39085		5		7	12	DIM	>sp|Q39085|DIM_ARATH Delta(24)-sterol reductase OS
Q39119	1			1	2	At4g32940	>sp|Q39119|VPEG_ARATH Vacuolar-processing enzyme gamma-isozyme OS
Q39190				3	3	PRL2	>sp|Q39190|PRL2_ARATH Protein pleiotropic regulator PRL2 OS
Q39227				1	1	SMT2	>sp|Q39227|SMT2_ARATH 24-methylenesterol C-methyltransferase 2 OS
Q39258		7		7	14	VHA-E1	>sp|Q39258|VATE1_ARATH V-type proton ATPase subunit E1 OS
Q3E8E5	1				1	TGG3	>sp|Q3E8E5|BGL39_ARATH Putative myrosinase 3 OS
Q3EC97-2		1			1	FBL14	>sp|Q3EC97-2|FBL14_ARATH Isoform 2 of F-box/LRR-repeat protein 14 OS
Q41951		2		1	3	TIP2-1	>sp|Q41951|TIP21_ARATH Aquaporin TIP2-1 OS
Q42134		2			2	PAE2	>sp|Q42134|PSA5B_ARATH Proteasome subunit alpha type-5-B OS
Q42202	5				5	RPL40B	>sp|Q42202|RL40B_ARATH Ubiquitin-60S ribosomal protein L40-2 OS
Q42344-2		3		3	6	HMGB4	>sp|Q42344-2|HMGB4_ARATH Isoform 2 of High mobility group B protein 4 OS
Q42536-2				1	1	PORA	>sp|Q42536-2|PORA_ARATH Isoform 2 of Protochlorophyllide reductase A, chloroplastic OS
Q42547	15				15	CAT3	>sp|Q42547|CATA3_ARATH Catalase-3 OS
Q42564		1			1	APX3	>sp|Q42564|APX3_ARATH L-ascorbate peroxidase 3, peroxisomal OS
Q42577		2		2	4	At5g11770	>sp|Q42577|NDUS7_ARATH NADH dehydrogenase [ubiquinone] iron-sulfur protein 7, mitochondrial OS
Q42586				3	3	PYRE-F	>sp|Q42586|UMPS_ARATH Uridine 5-monophosphate synthase OS
Q42593		1			1	APXT	>sp|Q42593|APXT_ARATH L-ascorbate peroxidase T, chloroplastic OS
Q43316	1	2		3	6	HEMC	>sp|Q43316|HEM3_ARATH Porphobilinogen deaminase, chloroplastic OS
Q4V3C1		3			3	MED8	>sp|Q4V3C1|MED8_ARATH Mediator of RNA polymerase II transcription subunit 8 OS
Q56WD9		2		3	5	PED1	>sp|Q56WD9|THIK2_ARATH 3-ketoacyl-CoA thiolase 2, peroxisomal OS
Q570B4		1		2	3	FDH	>sp|Q570B4|KCS10_ARATH 3-ketoacyl-CoA synthase 10 OS
Q5M729				2	2	At1g54220	>sp|Q5M729|ODP23_ARATH Dihydrolipoyllysine-residue acetyltransferase component 3 of pyruvate dehydrogenase complex, mitochondrial OS
Q5QIT3-2				6	6	BBETA	>sp|Q5QIT3-2|2AB2B_ARATH Isoform 2 of Serine/threonine protein phosphatase 2A regulatory subunit Bbeta OS
Q67XC4-2				1	1	TBL40	>sp|Q67XC4-2|TBL40_ARATH Isoform 2 of Protein trichome birefringence-like 40 OS
Q6ICZ8				2	2	At5g13850	>sp|Q6ICZ8|NACA3_ARATH Nascent polypeptide-associated complex subunit alpha-like protein 3 OS
Q6NPF4		3		3	6	MED20A	>sp|Q6NPF4|MD20A_ARATH Mediator of RNA polymerase II transcription subunit 20a OS
Q6NQI8-2		1			1	At1g13580	>sp|Q6NQI8-2|LAG13_ARATH Isoform 2 of LAG1 longevity assurance homolog 3 OS
Q6XJG8		3		6	9	RPN1B	>sp|Q6XJG8|PSD2B_ARATH 26S proteasome non-ATPase regulatory subunit 2 homolog B OS
Q76FS5				1	1	SPS2	>sp|Q76FS5|SPS2_ARATH Solanesyl diphosphate synthase 2, chloroplastic OS
Q7DLR9		3		3	6	PBG1	>sp|Q7DLR9|PSB4_ARATH Proteasome subunit beta type-4 OS
Q7PC87		1		1	2	ABCG34	>sp|Q7PC87|AB34G_ARATH ABC transporter G family member 34 OS
Q7X659				1	1	VPS35A	>sp|Q7X659|VP35A_ARATH Vacuolar protein sorting-associated protein 35A OS
Q7XYY2-2		4		3	7	MED25	>sp|Q7XYY2-2|MED25_ARATH Isoform 2 of Mediator of RNA polymerase II transcription subunit 25 OS
Q84JM4				2	2	TPR3	>sp|Q84JM4|TPR3_ARATH Topless-related protein 3 OS
Q84JU6				2	2	HOS1	>sp|Q84JU6|HOS1_ARATH E3 ubiquitin-protein ligase HOS1 OS
Q84L08		1		1	2	GONST4	>sp|Q84L08|GONS4_ARATH GDP-mannose transporter GONST4 OS
Q84LG4-2				1	1	At3g09800	>sp|Q84LG4-2|COPZ2_ARATH Isoform 2 of Coatomer subunit zeta-2 OS
Q84P17-2				1	1	AAE18	>sp|Q84P17-2|AEE18_ARATH Isoform 2 of Probable acyl-activating enzyme 18, peroxisomal OS
Q84VW5		2			2	MED32	>sp|Q84VW5|MED32_ARATH Mediator of RNA polymerase II transcription subunit 32 OS
Q84W89				7	7	RH37	>sp|Q84W89|RH37_ARATH DEAD-box ATP-dependent RNA helicase 37 OS
Q84WU8		1			1	FTSH3	>sp|Q84WU8|FTSH3_ARATH ATP-dependent zinc metalloprotease FTSH 3, mitochondrial OS
Q84WV2				3	3	BGLU20	>sp|Q84WV2|BGL20_ARATH Beta-glucosidase 20 OS
Q84WW2	1	1		1	3	EMB2024	>sp|Q84WW2|6PGL5_ARATH Probable 6-phosphogluconolactonase 5, chloroplastic OS
Q8GUI6-2				6	6	JMJ14	>sp|Q8GUI6-2|JMJ14_ARATH Isoform 2 of Probable lysine-specific demethylase JMJ14 OS
Q8GWE0				1	1	P67	>sp|Q8GWE0|PP314_ARATH Pentatricopeptide repeat-containing protein At4g16390, chloroplastic OS
Q8GWT4-2				3	3	PMRT15	>sp|Q8GWT4-2|ANM15_ARATH Isoform 2 of Protein arginine N-methyltransferase 1.5 OS
Q8GXJ1				4	4	HDA15	>sp|Q8GXJ1|HDA15_ARATH Histone deacetylase 15 OS
Q8GYL5				5	5	RPS25D	>sp|Q8GYL5|RS253_ARATH 40S ribosomal protein S25-3 OS
Q8H0T4		1		1	2	UPL2	>sp|Q8H0T4|UPL2_ARATH E3 ubiquitin-protein ligase UPL2 OS
Q8H0U8-2		9		10	19	RH42	>sp|Q8H0U8-2|RH42_ARATH Isoform 2 of DEAD-box ATP-dependent RNA helicase 42 OS
Q8H0Y1				1	1	OEP24B	>sp|Q8H0Y1|OP24B_ARATH Outer envelope pore protein 24B, chloroplastic OS
Q8H112-3				2	2	PGRL1A	>sp|Q8H112-3|PGL1A_ARATH Isoform 3 of PGR5-like protein 1A, chloroplastic OS
Q8H156	4	3		5	12	RAN3	>sp|Q8H156|RAN3_ARATH GTP-binding nuclear protein Ran-3 OS
Q8H1Y0				2	2	IAR4	>sp|Q8H1Y0|ODPA2_ARATH Pyruvate dehydrogenase E1 component subunit alpha-2, mitochondrial OS
Q8H1Z0		1			1	CER3	>sp|Q8H1Z0|CER3_ARATH Protein ECERIFERUM 3 OS
Q8L5Y6-2		1		1	2	CAND1	>sp|Q8L5Y6-2|CAND1_ARATH Isoform 2 of Cullin-associated NEDD8-dissociated protein 1 OS
Q8L785-2				2	2	GLYRS-2	>sp|Q8L785-2|SYGM2_ARATH Isoform 2 of Glycine--tRNA ligase 2, chloroplastic/mitochondrial OS
Q8L7C9		4		1	5	GSTU20	>sp|Q8L7C9|GSTUK_ARATH Glutathione S-transferase U20 OS
Q8L7K9		1		5	6	NAD-ME2	>sp|Q8L7K9|MAO2_ARATH NAD-dependent malic enzyme 2, mitochondrial OS
Q8L7S8-2				24	24	RH3	>sp|Q8L7S8-2|RH3_ARATH Isoform 2 of DEAD-box ATP-dependent RNA helicase 3, chloroplastic OS
Q8L828				6	6	At3g15980	>sp|Q8L828|COB23_ARATH Coatomer subunit beta-3 OS
Q8L9C4		4		3	7	KCR1	>sp|Q8L9C4|KCR1_ARATH Very-long-chain 3-oxoacyl-CoA reductase 1 OS
Q8LAS8	1	1			2	SFGH	>sp|Q8LAS8|SFGH_ARATH S-formylglutathione hydrolase OS
Q8LBI1		3		3	6	ATL5	>sp|Q8LBI1|RL51_ARATH 60S ribosomal protein L5-1 OS
Q8LCL3				4	4	RPL27B	>sp|Q8LCL3|RL272_ARATH 60S ribosomal protein L27-2 OS
Q8LD27				2	2	PBA1	>sp|Q8LD27|PSB6_ARATH Proteasome subunit beta type-6 OS
Q8LEJ9-2		1			1	B3GALT4	>sp|Q8LEJ9-2|B3GT4_ARATH Isoform 2 of Probable beta-1,3-galactosyltransferase 4 OS
Q8LF21				9	9	DRP1C	>sp|Q8LF21|DRP1C_ARATH Dynamin-related protein 1C OS
Q8LLD0				1	1	NUP96	>sp|Q8LLD0|NUP96_ARATH Nuclear pore complex protein Nup96 homolog OS
Q8LPF0-2		1		2	3	TAF2	>sp|Q8LPF0-2|TAF2_ARATH Isoform 2 of Transcription initiation factor TFIID subunit 2 OS
Q8LPL6				3	3	ALPHA-ADR	>sp|Q8LPL6|AP2A1_ARATH AP-2 complex subunit alpha-1 OS
Q8LPS6				2	2	At1g02150	>sp|Q8LPS6|PPR3_ARATH Pentatricopeptide repeat-containing protein At1g02150 OS
Q8RUC6				3	3	RUB2	>sp|Q8RUC6|RUB2_ARATH Ubiquitin-NEDD8-like protein RUB2 OS
Q8RWM3		6		4	10	MED27	>sp|Q8RWM3|MED27_ARATH Mediator of RNA polymerase II transcription subunit 27 OS
Q8RWN9		1		10	11	At3g13930	>sp|Q8RWN9|ODP22_ARATH Dihydrolipoyllysine-residue acetyltransferase component 2 of pyruvate dehydrogenase complex, mitochondrial OS
Q8RWY3				2	2	At3g06400	>sp|Q8RWY3|ISW2_ARATH Putative chromatin-remodeling complex ATPase chain OS
Q8RWZ7		2			2	VHA-a1	>sp|Q8RWZ7|VHAA1_ARATH V-type proton ATPase subunit a1 OS
Q8RXH2				2	2	NUP85	>sp|Q8RXH2|NUP85_ARATH Nuclear pore complex protein Nup85 OS
Q8RXN0		1			1	ABCG11	>sp|Q8RXN0|AB11G_ARATH ABC transporter G family member 11 OS
Q8RXN3		2		1	3	PPT1	>sp|Q8RXN3|PPT1_ARATH Phosphoenolpyruvate/phosphate translocator 1, chloroplastic OS
Q8S8T4		3			3	UXS4	>sp|Q8S8T4|UXS4_ARATH UDP-glucuronic acid decarboxylase 4 OS
Q8S944-2				1	1	DRP3A	>sp|Q8S944-2|DRP3A_ARATH Isoform 2 of Dynamin-related protein 3A OS
Q8S9L5				1	1	TIG	>sp|Q8S9L5|TIG_ARATH Trigger factor-like protein TIG, Chloroplastic OS
Q8VYA5-3				1	1	RS2Z33	>sp|Q8VYA5-3|RSZ33_ARATH Isoform 3 of Serine/arginine-rich splicing factor RS2Z33 OS
Q8VYB1				1	1	MED31	>sp|Q8VYB1|MED31_ARATH Mediator of RNA polymerase II transcription subunit 31 OS
Q8VZB2-2		1		1	2	PAS2	>sp|Q8VZB2-2|PAS2_ARATH Isoform 2 of Very-long-chain (3R)-3-hydroxyacyl-CoA dehydratase PASTICCINO 2 OS
Q8VZC3	1				1	ALDH12A1	>sp|Q8VZC3|AL121_ARATH Delta-1-pyrroline-5-carboxylate dehydrogenase 12A1, mitochondrial OS
Q8VZH2				2	2	APM1	>sp|Q8VZH2|APM1_ARATH Aminopeptidase M1 OS
Q8VZN4		1			1	PPI4	>sp|Q8VZN4|PPI4_ARATH Proton pump-interactor 4 OS
Q8W4F1				2	2	PAP10	>sp|Q8W4F1|PAP10_ARATH Probable plastid-lipid-associated protein 10, chloroplastic OS
Q8W4H8		7		3	10	GLL23	>sp|Q8W4H8|GDL19_ARATH Inactive GDSL esterase/lipase-like protein 23 OS
Q8W4S4		11		8	19	VHA-a3	>sp|Q8W4S4|VHAA3_ARATH V-type proton ATPase subunit a3 OS
Q8W585		2		8	10	FTSH8	>sp|Q8W585|FTSH8_ARATH ATP-dependent zinc metalloprotease FTSH 8, chloroplastic OS
Q93VG5		3		4	7	RPS8A	>sp|Q93VG5|RS81_ARATH 40S ribosomal protein S8-1 OS
Q93VP3-2		1		2	3	ELF5A-2	>sp|Q93VP3-2|IF5A2_ARATH Isoform 2 of Eukaryotic translation initiation factor 5A-2 OS
Q93VT9				3	3	RPL10A	>sp|Q93VT9|RL101_ARATH 60S ribosomal protein L10-1 OS
Q93WF1				8	8	At5g48900	>sp|Q93WF1|PLY20_ARATH Probable pectate lyase 20 OS
Q93X94		3		11	14	EXL6	>sp|Q93X94|EXL6_ARATH GDSL esterase/lipase EXL6 OS
Q93XM7				2	2	BOU	>sp|Q93XM7|MCAT_ARATH Mitochondrial carnitine/acylcarnitine carrier-like protein OS
Q93YU5				2	2	SEC8	>sp|Q93YU5|SEC8_ARATH Exocyst complex component SEC8 OS
Q93ZG7				2	2	RH38	>sp|Q93ZG7|RH38_ARATH DEAD-box ATP-dependent RNA helicase 38 OS
Q940Q1				2	2	At1g04680	>sp|Q940Q1|PLY1_ARATH Probable pectate lyase 1 OS
Q944G9		7		8	15	FBA2	>sp|Q944G9|ALFC2_ARATH Probable fructose-bisphosphate aldolase 2, chloroplastic OS
Q944H0-2				3	3	NMT2	>sp|Q944H0-2|PEAM2_ARATH Isoform 2 of Phosphomethylethanolamine N-methyltransferase OS
Q944K2		3		5	8	OST48	>sp|Q944K2|OST48_ARATH Dolichyl-diphosphooligosaccharide--protein glycosyltransferase 48 kDa subunit OS
Q949Q1		2			2	GAUT11	>sp|Q949Q1|GAUTB_ARATH Probable galacturonosyltransferase 11 OS
Q949Q7		1			1	SCPL29	>sp|Q949Q7|SCP29_ARATH Serine carboxypeptidase-like 29 OS
Q949S9				2	2	MOS4	>sp|Q949S9|SPF27_ARATH Pre-mRNA-splicing factor SPF27 homolog OS
Q949U7				1	1	PRXIIE	>sp|Q949U7|PRX2E_ARATH Peroxiredoxin-2E, chloroplastic OS
Q949X7				3	3	LYSA1	>sp|Q949X7|DCDA1_ARATH Diaminopimelate decarboxylase 1, chloroplastic OS
Q94A41				3	3	AMY3	>sp|Q94A41|AMY3_ARATH Alpha-amylase 3, chloroplastic OS
Q94A65		1		3	4	At4g27700	>sp|Q94A65|STR14_ARATH Rhodanese-like domain-containing protein 14, chloroplastic OS
Q94AH9				5	5	MED36A	>sp|Q94AH9|MD36A_ARATH Mediator of RNA polymerase II transcription subunit 36a OS
Q94AI6		1			1	SEC6	>sp|Q94AI6|SEC6_ARATH Exocyst complex component SEC6 OS
Q94AL8		1			1	COR413IM1	>sp|Q94AL8|CRIM1_ARATH Cold-regulated 413 inner membrane protein 1, chloroplastic OS
Q94AU7		2		3	5	GAMMACA3	>sp|Q94AU7|GCA3_ARATH Gamma carbonic anhydrase 3, mitochondrial OS
Q94B60	1			1	2	CLPP4	>sp|Q94B60|CLPP4_ARATH ATP-dependent Clp protease proteolytic subunit 4, chloroplastic OS
Q94CE5		1			1	POP2	>sp|Q94CE5|GATP_ARATH Gamma-aminobutyrate transaminase POP2, mitochondrial OS
Q94EJ6		1			1	At4g18030	>sp|Q94EJ6|PMTE_ARATH Probable methyltransferase PMT14 OS
Q94FB9		3		1	4	ABCC1	>sp|Q94FB9|AB1D_ARATH ABC transporter D family member 1 OS
Q94K73				2	2	At3g58140	>sp|Q94K73|SYFM_ARATH Phenylalanine--tRNA ligase, chloroplastic/mitochondrial OS
Q95748		5		5	10	NAD9	>sp|Q95748|NDUS3_ARATH NADH dehydrogenase [ubiquinone] iron-sulfur protein 3 OS
Q96251		2		5	7	At5g13450	>sp|Q96251|ATPO_ARATH ATP synthase subunit O, mitochondrial OS
Q96299				3	3	GRF9	>sp|Q96299|14339_ARATH 14-3-3-like protein GF14 mu OS
Q96520		3		4	7	PER12	>sp|Q96520|PER12_ARATH Peroxidase 12 OS
Q9ASS6-2		9		12	21	CYP20-2	>sp|Q9ASS6-2|CP20B_ARATH Isoform 2 of Peptidyl-prolyl cis-trans isomerase CYP20-2, chloroplastic OS
Q9C4Z6				1	1	RACK1B	>sp|Q9C4Z6|GPLPB_ARATH Guanine nucleotide-binding protein subunit beta-like protein B OS
Q9C514		10		12	22	RPS7A	>sp|Q9C514|RS71_ARATH 40S ribosomal protein S7-1 OS
Q9C551		3		3	6	RH5	>sp|Q9C551|RH5_ARATH DEAD-box ATP-dependent RNA helicase 5 OS
Q9C5D6		1			1	CAT9	>sp|Q9C5D6|CAAT9_ARATH Cationic amino acid transporter 9, chloroplastic OS
Q9C5J8		1		1	2	OEP80	>sp|Q9C5J8|OEP80_ARATH Outer envelope protein 80, chloroplastic OS
Q9C5M0		2		7	9	DTC	>sp|Q9C5M0|DTC_ARATH Mitochondrial dicarboxylate/tricarboxylate transporter DTC OS
Q9C5U3		2		3	5	RPT6A	>sp|Q9C5U3|PRS8A_ARATH 26S protease regulatory subunit 8 homolog A OS
Q9C6B3		5		7	12	GAMMACA2	>sp|Q9C6B3|GCA2_ARATH Gamma carbonic anhydrase 2, mitochondrial OS
Q9C6S7		2		2	4	At1g31850	>sp|Q9C6S7|PMTK_ARATH Probable methyltransferase PMT20 OS
Q9C827				7	7	At1g52360	>sp|Q9C827|COB22_ARATH Coatomer subunit beta-2 OS
Q9C891		1		1	2	DIR20	>sp|Q9C891|DIR20_ARATH Dirigent protein 20 OS
Q9C8D4		1		8	9	AAE11	>sp|Q9C8D4|AAE11_ARATH Butyrate--CoA ligase AAE11, peroxisomal OS
Q9C8G5		2		3	5	ERD4	>sp|Q9C8G5|CSCLD_ARATH CSC1-like protein ERD4 OS
Q9C8G9		1			1	ABCC1	>sp|Q9C8G9|AB1C_ARATH ABC transporter C family member 1 OS
Q9C8P0				6	6	EMB3003	>sp|Q9C8P0|ODP25_ARATH Dihydrolipoyllysine-residue acetyltransferase component 5 of pyruvate dehydrogenase complex, chloroplastic OS
Q9C9C6				4	4	RPL6B	>sp|Q9C9C6|RL62_ARATH 60S ribosomal protein L6-2 OS
Q9C9K3				2	2	PFP-ALPHA2	>sp|Q9C9K3|PFPA2_ARATH Pyrophosphate--fructose 6-phosphate 1-phosphotransferase subunit alpha 2 OS
Q9C9Z5		1			1	At3g08610	>sp|Q9C9Z5|NDUA1_ARATH NADH dehydrogenase [ubiquinone] 1 alpha subcomplex subunit 1 OS
Q9CAC1				1	1	CEL1	>sp|Q9CAC1|GUN8_ARATH Endoglucanase 8 OS
Q9CAF6				4	4	GYRA	>sp|Q9CAF6|GYRA_ARATH Probable DNA gyrase subunit A, chloroplastic/mitochondrial OS
Q9CAP8		3		7	10	LACS9	>sp|Q9CAP8|LACS9_ARATH Long chain acyl-CoA synthetase 9, chloroplastic OS
Q9FFF5				1	1	AL1	>sp|Q9FFF5|ALFL1_ARATH PHD finger protein ALFIN-LIKE 1 OS
Q9FFR3		3			3	At5g41670	>sp|Q9FFR3|6PGD2_ARATH 6-phosphogluconate dehydrogenase, decarboxylating 2, chloroplastic OS
Q9FFS8		2			2	RPS10B	>sp|Q9FFS8|RS102_ARATH 40S ribosomal protein S10-2 OS
Q9FGM0		1		1	2	FTSH11	>sp|Q9FGM0|FTSHB_ARATH ATP-dependent zinc metalloprotease FTSH 11, chloroplastic/mitochondrial OS
Q9FGX1	3	6		5	14	ACLB-2	>sp|Q9FGX1|ACLB2_ARATH ATP-citrate synthase beta chain protein 2 OS
Q9FHG2		2		2	4	RPL32B	>sp|Q9FHG2|RL322_ARATH 60S ribosomal protein L32-2 OS
Q9FHM9				2	2	EXL3	>sp|Q9FHM9|EXOL3_ARATH Protein EXORDIUM-like 3 OS
Q9FJA6		4			4	RPS3C	>sp|Q9FJA6|RS33_ARATH 40S ribosomal protein S3-3 OS
Q9FJH6		3		5	8	ABCF1	>sp|Q9FJH6|AB1F_ARATH ABC transporter F family member 1 OS
Q9FJR0				5	5	UPF1	>sp|Q9FJR0|RENT1_ARATH Regulator of nonsense transcripts 1 homolog OS
Q9FJX3		3		3	6	VDAC2	>sp|Q9FJX3|VDAC2_ARATH Mitochondrial outer membrane protein porin 2 OS
Q9FKW6				2	2	LFNR1	>sp|Q9FKW6|FNRL1_ARATH Ferredoxin--NADP reductase, leaf isozyme 1, chloroplastic OS
Q9FLW9				3	3	PKP2	>sp|Q9FLW9|PKP2_ARATH Plastidial pyruvate kinase 2 OS
Q9FM01	3				3	UGD4	>sp|Q9FM01|UGDH4_ARATH UDP-glucose 6-dehydrogenase 4 OS
Q9FM19		2		2	4	HIR1	>sp|Q9FM19|HIR1_ARATH Hypersensitive-induced response protein 1 OS
Q9FM65				1	1	FLA1	>sp|Q9FM65|FLA1_ARATH Fasciclin-like arabinogalactan protein 1 OS
Q9FM89				3	3	At5g56420	>sp|Q9FM89|FDL38_ARATH F-box/FBD/LRR-repeat protein At5g56420 OS
Q9FMF7		1		1	2	DIT2-1	>sp|Q9FMF7|DIT21_ARATH Dicarboxylate transporter 2.1, chloroplastic OS
Q9FMP0				2	2	MED19A	>sp|Q9FMP0|MD19A_ARATH Mediator of RNA polymerase II transcription subunit 19a OS
Q9FMT4				1	1	At5g14170	>sp|Q9FMT4|SNF12_ARATH SWI/SNF complex component SNF12 homolog OS
Q9FMV1		7		2	9	GAMMACAL1	>sp|Q9FMV1|GCAL1_ARATH Gamma carbonic anhydrase-like 1, mitochondrial OS
Q9FNE2	1			1	2	GRXC2	>sp|Q9FNE2|GRXC2_ARATH Glutaredoxin-C2 OS
Q9FNN5		2		2	4	At5g08530	>sp|Q9FNN5|NDUV1_ARATH NADH dehydrogenase [ubiquinone] flavoprotein 1, mitochondrial OS
Q9FNX5				6	6	DRP1E	>sp|Q9FNX5|DRP1E_ARATH Dynamin-related protein 1E OS
Q9FPF0		1		1	2	DJ1A	>sp|Q9FPF0|DJ1A_ARATH Protein DJ-1 homolog A OS
Q9FPT1-2			4	34	38	UBP12	>sp|Q9FPT1-2|UBP12_ARATH Isoform 2 of Ubiquitin carboxyl-terminal hydrolase 12 OS
Q9FR44				4	4	NMT1	>sp|Q9FR44|PEAM1_ARATH Phosphoethanolamine N-methyltransferase 1 OS
Q9FV52				5	5	MAP1B	>sp|Q9FV52|MAP1B_ARATH Methionine aminopeptidase 1B, chloroplastic OS
Q9FVQ1				7	7	NUCL1	>sp|Q9FVQ1|NUCL1_ARATH Nucleolin 1 OS
Q9FVQ4		2		1	3	PLGG1	>sp|Q9FVQ4|PLGG1_ARATH Plastidal glycolate/glycerate translocator 1, chloroplastic OS
Q9FVT2				3	3	At1g57720	>sp|Q9FVT2|EF1G2_ARATH Probable elongation factor 1-gamma 2 OS
Q9FWR4	6				6	DHAR1	>sp|Q9FWR4|DHAR1_ARATH Glutathione S-transferase DHAR1, mitochondrial OS
Q9FWR5		2			2	GAMMACA1	>sp|Q9FWR5|GCA1_ARATH Gamma carbonic anhydrase 1, mitochondrial OS
Q9FX83				1	1	At1g16700	>sp|Q9FX83|NDS8B_ARATH NADH dehydrogenase [ubiquinone] iron-sulfur protein 8-B, mitochondrial OS
Q9FX99-2	1				1	At1g49730	>sp|Q9FX99-2|Y1497_ARATH Isoform 2 of Probable receptor-like protein kinase At1g49730 OS
Q9FY64				5	5	RPS15D	>sp|Q9FY64|RS154_ARATH 40S ribosomal protein S15-4 OS
Q9FZ48-2				1	1	UBC36	>sp|Q9FZ48-2|UBC36_ARATH Isoform 2 of Ubiquitin-conjugating enzyme E2 36 OS
Q9FZ76		2			2	RPL6A	>sp|Q9FZ76|RL61_ARATH 60S ribosomal protein L6-1 OS
Q9LD43		1		3	4	CAC3	>sp|Q9LD43|ACCA_ARATH Acetyl-coenzyme A carboxylase carboxyl transferase subunit alpha, chloroplastic OS
Q9LDZ0		3		9	12	HSP70-10	>sp|Q9LDZ0|HSP7J_ARATH Heat shock 70 kDa protein 10, mitochondrial OS
Q9LER7		1			1	PSRP5	>sp|Q9LER7|PSRP5_ARATH 50S ribosomal protein 5, chloroplastic OS
Q9LEY9		2		4	6	At5g08180	>sp|Q9LEY9|NHP2_ARATH H/ACA ribonucleoprotein complex subunit 2-like protein OS
Q9LFN6		8		9	17	RH56	>sp|Q9LFN6|RH56_ARATH DEAD-box ATP-dependent RNA helicase 56 OS
Q9LHA4		3			3	VHA-d2	>sp|Q9LHA4|VA0D2_ARATH V-type proton ATPase subunit d2 OS
Q9LHE5		1			1	TOM40-1	>sp|Q9LHE5|TO401_ARATH Mitochondrial import receptor subunit TOM40-1 OS
Q9LHG9		1			1	At3g12390	>sp|Q9LHG9|NACA1_ARATH Nascent polypeptide-associated complex subunit alpha-like protein 1 OS
Q9LHH7	2				2	FOLD2	>sp|Q9LHH7|FOLD2_ARATH Bifunctional protein FolD 2 OS
Q9LIA8	3	4		7	14	UGD2	>sp|Q9LIA8|UGDH2_ARATH UDP-glucose 6-dehydrogenase 2 OS
Q9LIB3				5	5	BAG1	>sp|Q9LIB3|BAG8_ARATH BAG family molecular chaperone regulator 8, chloroplastic OS
Q9LIH9		2		1	3	RH51	>sp|Q9LIH9|RH51_ARATH DEAD-box ATP-dependent RNA helicase 51 OS
Q9LIK0		1		3	4	PKP1	>sp|Q9LIK0|PKP1_ARATH Plastidial pyruvate kinase 1, chloroplastic OS
Q9LJG3		4			4	ESM1	>sp|Q9LJG3|ESM1_ARATH GDSL esterase/lipase ESM1 OS
Q9LJR2				1	1	LEC	>sp|Q9LJR2|LECT2_ARATH Lectin-like protein LEC OS
Q9LK36		7			7	SAHH2	>sp|Q9LK36|SAHH2_ARATH Adenosylhomocysteinase 2 OS
Q9LKA4	1				1	UBA2C	>sp|Q9LKA4|UBA2C_ARATH UBP1-associated protein 2C OS
Q9LMI0				5	5	TPS7	>sp|Q9LMI0|TPS7_ARATH Probable alpha,alpha-trehalose-phosphate synthase [UDP-forming] 7 OS
Q9LMM0				2	2	GPAT4	>sp|Q9LMM0|GPAT4_ARATH Glycerol-3-phosphate 2-O-acyltransferase 4 OS
Q9LMM1		1			1	CYP86A4	>sp|Q9LMM1|C86A4_ARATH Cytochrome P450 86A4 OS
Q9LMM5				2	2	MPK11	>sp|Q9LMM5|MPK11_ARATH Mitogen-activated protein kinase 11 OS
Q9LNU4				7	7	RPN3A	>sp|Q9LNU4|PSD3A_ARATH 26S proteasome non-ATPase regulatory subunit 3 homolog A OS
Q9LNV5		5		8	13	At1g07360	>sp|Q9LNV5|C3H4_ARATH Zinc finger CCCH domain-containing protein 4 OS
Q9LP45		1		2	3	RPN6	>sp|Q9LP45|PSD11_ARATH 26S proteasome non-ATPase regulatory subunit 11 homolog OS
Q9LPC5		1			1	BIG3	>sp|Q9LPC5|BIG3_ARATH Brefeldin A-inhibited guanine nucleotide-exchange protein 3 OS
Q9LQ12		2		2	4	4CLL1	>sp|Q9LQ12|4CLL1_ARATH 4-coumarate--CoA ligase-like 1 OS
Q9LR64		1			1	PSB27-1	>sp|Q9LR64|PB27A_ARATH Photosystem II repair protein PSB27-H1, chloroplastic OS
Q9LRX8				3	3	RPL13AB	>sp|Q9LRX8|R13A2_ARATH 60S ribosomal protein L13a-2 OS
Q9LRZ3		4		3	7	APUM24	>sp|Q9LRZ3|PUM24_ARATH Pumilio homolog 24 OS
Q9LS40				3	3	ASPG1	>sp|Q9LS40|ASPG1_ARATH Protein ASPARTIC PROTEASE IN GUARD CELL 1 OS
Q9LSA3		4		2	6	RPL30C	>sp|Q9LSA3|RL303_ARATH 60S ribosomal protein L30-3 OS
Q9LT02		2			2	PDR2	>sp|Q9LT02|PDR2_ARATH Probable manganese-transporting ATPase PDR2 OS
Q9LTX9		3		9	12	HSP70-7	>sp|Q9LTX9|HSP7G_ARATH Heat shock 70 kDa protein 7, chloroplastic OS
Q9LU46		16		21	37	RH35	>sp|Q9LU46|RH35_ARATH DEAD-box ATP-dependent RNA helicase 35 OS
Q9LU86				1	1	PRXQ	>sp|Q9LU86|PRXQ_ARATH Peroxiredoxin Q, chloroplastic OS
Q9LUG9		7		7	14	MED33A	>sp|Q9LUG9|MD33A_ARATH Mediator of RNA polymerase II transcription subunit 33A OS
Q9LUW5				5	5	RH53	>sp|Q9LUW5|RH53_ARATH DEAD-box ATP-dependent RNA helicase 53 OS
Q9LV28	1				1	RACK1C	>sp|Q9LV28|GPLPC_ARATH Guanine nucleotide-binding protein subunit beta-like protein C OS
Q9LV34-2				1	1	BGLU43	>sp|Q9LV34-2|BGL43_ARATH Isoform 2 of Beta-glucosidase 43 OS
Q9LVA0		4		16	20	BAG7	>sp|Q9LVA0|BAG7_ARATH BAG family molecular chaperone regulator 7 OS
Q9LVI8		1			1	GLN1-3	>sp|Q9LVI8|GLN13_ARATH Glutamine synthetase cytosolic isozyme 1-3 OS
Q9LW57				2	2	PAP6	>sp|Q9LW57|PAP6_ARATH Probable plastid-lipid-associated protein 6, chloroplastic OS
Q9LXA8	1				1	BXL6	>sp|Q9LXA8|BXL6_ARATH Probable beta-D-xylosidase 6 OS
Q9LXG1		2		5	7	RPS9B	>sp|Q9LXG1|RS91_ARATH 40S ribosomal protein S9-1 OS
Q9LXJ0		1		2	3	FTSZ2-2	>sp|Q9LXJ0|FTZ22_ARATH Cell division protein FtsZ homolog 2-2, chloroplastic OS
Q9LY19				2	2	PME48	>sp|Q9LY19|PME48_ARATH Probable pectinesterase 48 OS
Q9LY66		2		3	5	RPL1	>sp|Q9LY66|RK1_ARATH 50S ribosomal protein L1, chloroplastic OS
Q9LYG3				1	1	NADP-ME2	>sp|Q9LYG3|MAOP2_ARATH NADP-dependent malic enzyme 2 OS
Q9LZ00		5		4	9	MED4	>sp|Q9LZ00|MED4_ARATH Mediator of RNA polymerase II transcription subunit 4 OS
Q9LZ45				3	3	At5g02570	>sp|Q9LZ45|H2B9_ARATH Histone H2B.9 OS
Q9LZ57		1		1	2	RPL36C	>sp|Q9LZ57|RL363_ARATH 60S ribosomal protein L36-3 OS
Q9LZ66		1			1	SIR	>sp|Q9LZ66|SIR_ARATH Sulfite reductase [ferredoxin], chloroplastic OS
Q9LZD7		2			2	MED7B	>sp|Q9LZD7|MED7B_ARATH Mediator of RNA polymerase II transcription subunit 7b OS
Q9LZG0				8	8	ADK2	>sp|Q9LZG0|ADK2_ARATH Adenosine kinase 2 OS
Q9LZI2				6	6	UXS2	>sp|Q9LZI2|UXS2_ARATH UDP-glucuronic acid decarboxylase 2 OS
Q9LZX1-2				1	1	At5g01750	>sp|Q9LZX1-2|LOR15_ARATH Isoform 2 of Protein LURP-one-related 15 OS
Q9M0E2	1	3		2	6	RPL28C	>sp|Q9M0E2|RL282_ARATH 60S ribosomal protein L28-2 OS
Q9M0Y8		2		3	5	NSF	>sp|Q9M0Y8|NSF_ARATH Vesicle-fusing ATPase OS
Q9M0Y9	1				1	RIC10	>sp|Q9M0Y9|RIC10_ARATH CRIB domain-containing protein RIC10 OS
Q9M158				1	1	STR4	>sp|Q9M158|STR4_ARATH Rhodanese-like domain-containing protein 4, chloroplastic OS
Q9M2E0				4	4	RH12	>sp|Q9M2E0|RH12_ARATH DEAD-box ATP-dependent RNA helicase 12 OS
Q9M2N5				4	4	HAT	>sp|Q9M2N5|DSLE_ARATH Zinc finger BED domain-containing protein DAYSLEEPER OS
Q9M2U2		3		4	7	ECR	>sp|Q9M2U2|ECR_ARATH Very-long-chain enoyl-CoA reductase OS
Q9M352-2		1		1	2	RPL36B	>sp|Q9M352-2|RL362_ARATH Isoform 2 of 60S ribosomal protein L36-2 OS
Q9M385		2		2	4	RPL17	>sp|Q9M385|RK17_ARATH 50S ribosomal protein L17, chloroplastic OS
Q9M5A9		2		2	4	GPT1	>sp|Q9M5A9|GPT1_ARATH Glucose-6-phosphate/phosphate translocator 1, chloroplastic OS
Q9M5K3		1		2	3	LPD1	>sp|Q9M5K3|DLDH1_ARATH Dihydrolipoyl dehydrogenase 1, mitochondrial OS
Q9M5W9		13			13	MBP2	>sp|Q9M5W9|JAL6L_ARATH Myrosinase-binding protein 2 OS
Q9M7Q7	1				1	PCNA	>sp|Q9M7Q7|PCNA1_ARATH Proliferating cellular nuclear antigen 1 OS
Q9M885		7		5	12	RPS7B	>sp|Q9M885|RS72_ARATH 40S ribosomal protein S7-2 OS
Q9M8Y5	1				1	LTL1	>sp|Q9M8Y5|LTL1_ARATH GDSL esterase/lipase LTL1 OS
Q9M9H6		1			1	CK1	>sp|Q9M9H6|CK1_ARATH Probable choline kinase 1 OS
Q9M9P3		5		6	11	At3g03250	>sp|Q9M9P3|UGPA2_ARATH Probable UTP--glucose-1-phosphate uridylyltransferase 2 OS
Q9M9W1		5		6	11	RPL22B	>sp|Q9M9W1|RL222_ARATH 60S ribosomal protein L22-2 OS
Q9MA79				2	2	At1g43670	>sp|Q9MA79|F16P2_ARATH Fructose-1,6-bisphosphatase, cytosolic OS
Q9MAB3		3			3	NOP5-2	>sp|Q9MAB3|NOP5B_ARATH Probable nucleolar protein 5-2 OS
Q9MAP3		1		1	2	RPL11	>sp|Q9MAP3|RK11_ARATH 50S ribosomal protein L11, chloroplastic OS
Q9MAT0		2			2	RPN2B	>sp|Q9MAT0|PSD1B_ARATH 26S proteasome non-ATPase regulatory subunit 1 homolog B OS
Q9S7C0-2		3		3	6	HSP70-14	>sp|Q9S7C0-2|HSP7O_ARATH Isoform 2 of Heat shock 70 kDa protein 14 OS
Q9S7E4				1	1	FDH1	>sp|Q9S7E4|FDH_ARATH Formate dehydrogenase, mitochondrial OS
Q9S7N7	1	2			3	PSAG	>sp|Q9S7N7|PSAG_ARATH Photosystem I reaction center subunit V, chloroplastic OS
Q9S7Q2				1	1	PTAC2	>sp|Q9S7Q2|PP124_ARATH Pentatricopeptide repeat-containing protein At1g74850, chloroplastic OS
Q9S7W1	1			3	4	LHCB4.3	>sp|Q9S7W1|CB4C_ARATH Chlorophyll a-b binding protein CP29.3, chloroplastic OS
Q9S7Y7				3	3	XYL1	>sp|Q9S7Y7|XYL1_ARATH Alpha-xylosidase 1 OS
Q9S834	1			2	3	CLPP5	>sp|Q9S834|CLPP5_ARATH ATP-dependent Clp protease proteolytic subunit 5, chloroplastic OS
Q9S9P1		1			1	RPS12A	>sp|Q9S9P1|RS121_ARATH 40S ribosomal protein S12-1 OS
Q9SA52		1		2	3	CSP41B	>sp|Q9SA52|CP41B_ARATH Chloroplast stem-loop binding protein of 41 kDa b, chloroplastic OS
Q9SA56		3		3	6	PSAD2	>sp|Q9SA56|PSAD2_ARATH Photosystem I reaction center subunit II-2, chloroplastic OS
Q9SAC6		1			1	GWD1	>sp|Q9SAC6|GWD1_ARATH Alpha-glucan water dikinase 1, chloroplastic OS
Q9SAJ6				3	3	GAPCP1	>sp|Q9SAJ6|G3PP1_ARATH Glyceraldehyde-3-phosphate dehydrogenase GAPCP1, chloroplastic OS
Q9SCN2				1	1	CYP71B31	>sp|Q9SCN2|C71BU_ARATH Cytochrome P450 71B31 OS
Q9SCY0				1	1	PGMP	>sp|Q9SCY0|PGMP_ARATH Phosphoglucomutase, chloroplastic OS
Q9SCY3				7	7	FKBP16-2	>sp|Q9SCY3|FK162_ARATH Peptidyl-prolyl cis-trans isomerase FKBP16-2, chloroplastic OS
Q9SCZ0		1			1	LTP12	>sp|Q9SCZ0|NLTPC_ARATH Non-specific lipid-transfer protein 12 OS
Q9SE50	3	15		17	35	BGLU18	>sp|Q9SE50|BGL18_ARATH Beta-D-glucopyranosyl abscisate beta-glucosidase OS
Q9SE83				11	11	DRP2A	>sp|Q9SE83|DRP2A_ARATH Dynamin-2A OS
Q9SEH3		2			2	RABD2C	>sp|Q9SEH3|RAD2C_ARATH Ras-related protein RABD2c OS
Q9SEI2		1		3	4	RPT5A	>sp|Q9SEI2|PS6AA_ARATH 26S protease regulatory subunit 6A homolog A OS
Q9SEI3		3		6	9	RPT4A	>sp|Q9SEI3|PS10A_ARATH 26S protease regulatory subunit 10B homolog A OS
Q9SF53		2		3	5	RPL35A	>sp|Q9SF53|RL351_ARATH 60S ribosomal protein L35-1 OS
Q9SFU1		1		3	4	RPL13AA	>sp|Q9SFU1|R13A1_ARATH 60S ribosomal protein L13a-1 OS
Q9SFU6		2		2	4	CALS9	>sp|Q9SFU6|CALS9_ARATH Callose synthase 9 OS
Q9SGA6				4	4	RPS19A	>sp|Q9SGA6|RS191_ARATH 40S ribosomal protein S19-1 OS
Q9SGW3				5	5	RPN12A	>sp|Q9SGW3|PSD8A_ARATH 26S proteasome non-ATPase regulatory subunit 8 homolog A OS
Q9SH69				4	4	At1g64190	>sp|Q9SH69|6PGD1_ARATH 6-phosphogluconate dehydrogenase, decarboxylating 1, chloroplastic OS
Q9SHD3		1			1	CYCU2-1	>sp|Q9SHD3|CCU21_ARATH Cyclin-U2-1 OS
Q9SHU7		1			1	TIC21	>sp|Q9SHU7|TIC21_ARATH Protein TIC 21, chloroplastic OS
Q9SHZ6				2	2	UBA1A	>sp|Q9SHZ6|UBA1A_ARATH UBP1-associated proteins 1A OS
Q9SIF3				1	1	At2g04020	>sp|Q9SIF3|GDL33_ARATH GDSL esterase/lipase At2g04020 OS
Q9SIH0				6	6	RPS14A	>sp|Q9SIH0|RS141_ARATH 40S ribosomal protein S14-1 OS
Q9SIL6		5		5	10	PHB6	>sp|Q9SIL6|PHB6_ARATH Prohibitin-6, mitochondrial OS
Q9SIN2				3	3	TBL39	>sp|Q9SIN2|TBL39_ARATH Protein trichome birefringence-like 39 OS
Q9SIP7				6	6	RPS3A	>sp|Q9SIP7|RS31_ARATH 40S ribosomal protein S3-1 OS
Q9SIU0		1		3	4	NAD-ME1	>sp|Q9SIU0|MAO1_ARATH NAD-dependent malic enzyme 1, mitochondrial OS
Q9SJD4		1			1	LACS8	>sp|Q9SJD4|LACS8_ARATH Long chain acyl-CoA synthetase 8 OS
Q9SJL9				2	2	XTH32	>sp|Q9SJL9|XTH32_ARATH Probable xyloglucan endotransglucosylase/hydrolase protein 32 OS
Q9SJM0				2	2	CALS10	>sp|Q9SJM0|CALSA_ARATH Callose synthase 10 OS
Q9SJZ6		3		3	6	MED18	>sp|Q9SJZ6|MED18_ARATH Mediator of RNA polymerase II transcription subunit 18 OS
Q9SK66		7		4	11	At2g20360	>sp|Q9SK66|NDUA9_ARATH NADH dehydrogenase [ubiquinone] 1 alpha subcomplex subunit 9, mitochondrial OS
Q9SKZ1-2				2	2	PURA1	>sp|Q9SKZ1-2|PUR_ARATH Isoform 2 of Transcription factor Pur-alpha 1 OS
Q9SKZ3				1	1	RPS12C	>sp|Q9SKZ3|RS122_ARATH 40S ribosomal protein S12-2 OS
Q9SLF3		3			3	TOC132	>sp|Q9SLF3|TC132_ARATH Translocase of chloroplast 132, chloroplastic OS
Q9SMN1		5			5	GAMMACAL2	>sp|Q9SMN1|GCAL2_ARATH Gamma carbonic anhydrase-like 2, mitochondrial OS
Q9SMX3		4		3	7	VDAC3	>sp|Q9SMX3|VDAC3_ARATH Mitochondrial outer membrane protein porin 3 OS
Q9SN86		4		7	11	At3g47520	>sp|Q9SN86|MDHP_ARATH Malate dehydrogenase, chloroplastic OS
Q9SQI8		5			5	LTA2	>sp|Q9SQI8|ODP24_ARATH Dihydrolipoyllysine-residue acetyltransferase component 4 of pyruvate dehydrogenase complex, chloroplastic OS
Q9SQZ1		4		3	7	RPS17C	>sp|Q9SQZ1|RS173_ARATH 40S ribosomal protein S17-3 OS
Q9SR02		27		31	58	MED14	>sp|Q9SR02|MED14_ARATH Mediator of RNA polymerase II transcription subunit 14 OS
Q9SRE4		1		1	2	UDP-GALT2	>sp|Q9SRE4|UGAL2_ARATH UDP-galactose transporter 2 OS
Q9SRG3		1		1	2	PDIL1-2	>sp|Q9SRG3|PDI12_ARATH Protein disulfide isomerase-like 1-2 OS
Q9SRH5		3			3	VDAC1	>sp|Q9SRH5|VDAC1_ARATH Mitochondrial outer membrane protein porin 1 OS
Q9SRK6		2		1	3	RPL37AB	>sp|Q9SRK6|R37A1_ARATH Putative 60S ribosomal protein L37a-1 OS
Q9SRU2				6	6	BIG	>sp|Q9SRU2|BIG_ARATH Auxin transport protein BIG OS
Q9SRZ6		6		5	11	CICDH	>sp|Q9SRZ6|ICDHC_ARATH Cytosolic isocitrate dehydrogenase [NADP] OS
Q9SS17		1		2	3	RPS24A	>sp|Q9SS17|RS241_ARATH 40S ribosomal protein S24-1 OS
Q9SSB5				5	5	RPT1A	>sp|Q9SSB5|PRS7A_ARATH 26S protease regulatory subunit 7 homolog A OS
Q9SSQ9		22		34	56	PLDALPHA2	>sp|Q9SSQ9|PLDA2_ARATH Phospholipase D alpha 2 OS
Q9STE8		15		11	26	TOC75-3	>sp|Q9STE8|TC753_ARATH Protein TOC75-3, chloroplastic OS
Q9STW6				9	9	HSP70-6	>sp|Q9STW6|HSP7F_ARATH Heat shock 70 kDa protein 6, chloroplastic OS
Q9SU63				2	2	ALDH2B4	>sp|Q9SU63|AL2B4_ARATH Aldehyde dehydrogenase family 2 member B4, mitochondrial OS
Q9SUI4		1		1	2	PSAL	>sp|Q9SUI4|PSAL_ARATH Photosystem I reaction center subunit XI, chloroplastic OS
Q9SUR3				2	2	RTNLB1	>sp|Q9SUR3|RTNLA_ARATH Reticulon-like protein B1 OS
Q9SUR6-2	1				1	CORI3	>sp|Q9SUR6-2|CORI3_ARATH Isoform 2 of Cystine lyase CORI3 OS
Q9SUT9				2	2	RTNLB2	>sp|Q9SUT9|RTNLB_ARATH Reticulon-like protein B2 OS
Q9SUU5		2			2	QCR7-1	>sp|Q9SUU5|QCR71_ARATH Cytochrome b-c1 complex subunit 7-1 OS
Q9SUW2	1	2		2	5	APT3	>sp|Q9SUW2|APT3_ARATH Adenine phosphoribosyltransferase 3 OS
Q9SVA6		1		1	2	DRG3	>sp|Q9SVA6|DRG3_ARATH Developmentally-regulated G-protein 3 OS
Q9SVD7-3		1			1	UEV1D	>sp|Q9SVD7-3|UEV1D_ARATH Isoform 3 of Ubiquitin-conjugating enzyme E2 variant 1D OS
Q9SVN5		2		3	5	At4g13780	>sp|Q9SVN5|SYM_ARATH Probable methionine--tRNA ligase OS
Q9SW21		1			1	ACP4	>sp|Q9SW21|ACP4_ARATH Acyl carrier protein 4, chloroplastic OS
Q9SX52				2	2	FYPP1	>sp|Q9SX52|FYPP1_ARATH Phytochrome-associated serine/threonine-protein phosphatase 1 OS
Q9SX85		5		10	15	SEC3A	>sp|Q9SX85|SEC3A_ARATH Exocyst complex component SEC3A OS
Q9SXA1	1				1	PI4KA1	>sp|Q9SXA1|P4KA1_ARATH Phosphatidylinositol 4-kinase alpha 1 OS
Q9SYG4				2	2	UBP1A	>sp|Q9SYG4|UBP1A_ARATH Oligouridylate-binding protein 1A OS
Q9SYG7		2		2	4	ALDH7B4	>sp|Q9SYG7|AL7B4_ARATH Aldehyde dehydrogenase family 7 member B4 OS
Q9SYL9				4	4	RPL13	>sp|Q9SYL9|RK13_ARATH 50S ribosomal protein L13, chloroplastic OS
Q9SZD4		1		3	4	RPT2A	>sp|Q9SZD4|PRS4A_ARATH 26S proteasome regulatory subunit 4 homolog A OS
Q9SZN1				12	12	VHA-B2	>sp|Q9SZN1|VATB2_ARATH V-type proton ATPase subunit B2 OS
Q9T0A0		2			2	LACS4	>sp|Q9T0A0|LACS4_ARATH Long chain acyl-CoA synthetase 4 OS
Q9XEX2	2			3	5	PRXIIB	>sp|Q9XEX2|PRX2B_ARATH Peroxiredoxin-2B OS
Q9XF88-2				3	3	LHCB4.2	>sp|Q9XF88-2|CB4B_ARATH Isoform 2 of Chlorophyll a-b binding protein CP29.2, chloroplastic OS
Q9XI73		8		8	16	PQL1	>sp|Q9XI73|PQL1_ARATH PsbQ-like protein 1, chloroplastic OS
Q9XIE2		3			3	ABCG36	>sp|Q9XIE2|AB36G_ARATH ABC transporter G family member 36 OS
Q9XJ35				1	1	CLPR1	>sp|Q9XJ35|CLPR1_ARATH ATP-dependent Clp protease proteolytic subunit-related protein 1, chloroplastic OS
Q9ZNT1		1			1	CBR1	>sp|Q9ZNT1|NB5R1_ARATH NADH--cytochrome b5 reductase 1 OS
Q9ZNZ7				2	2	GLU1	>sp|Q9ZNZ7|GLTB1_ARATH Ferredoxin-dependent glutamate synthase 1, chloroplastic/mitochondrial OS
Q9ZP06	5	6		5	16	At1g53240	>sp|Q9ZP06|MDHM1_ARATH Malate dehydrogenase 1, mitochondrial OS
Q9ZPI1		3		5	8	At3g11710	>sp|Q9ZPI1|SYK_ARATH Lysine--tRNA ligase OS
Q9ZPI5				5	5	MFP2	>sp|Q9ZPI5|MFP2_ARATH Peroxisomal fatty acid beta-oxidation multifunctional protein MFP2 OS
Q9ZPY8		1			1	AIB	>sp|Q9ZPY8|AIB_ARATH Transcription factor ABA-INDUCIBLE bHLH-TYPE OS
Q9ZQE6		2			2	CML1	>sp|Q9ZQE6|CML1_ARATH Calmodulin-like protein 1 OS
Q9ZR12		1			1	GRH1	>sp|Q9ZR12|GRH1_ARATH GRR1-like protein 1 OS
Q9ZSK3-2				2	2	ADF4	>sp|Q9ZSK3-2|ADF4_ARATH Isoform 2 of Actin-depolymerizing factor 4 OS
Q9ZTZ7				3	3	KEA1	>sp|Q9ZTZ7|KEA1_ARATH K(+) efflux antiporter 1, chloroplastic OS
Q9ZU52		2		2	4	FBA3	>sp|Q9ZU52|ALFC3_ARATH Probable fructose-bisphosphate aldolase 3, chloroplastic OS
Q9ZUH4				2	2	TPS10	>sp|Q9ZUH4|TPSA_ARATH Tricyclene synthase, chloroplastic OS
Q9ZUT9				4	4	RPS5A	>sp|Q9ZUT9|RS51_ARATH 40S ribosomal protein S5-1 OS
Q9ZUU3				2	2	At2g37230	>sp|Q9ZUU3|PP190_ARATH Pentatricopeptide repeat-containing protein At2g37230 OS
Q9ZV07				1	1	PIP2-6	>sp|Q9ZV07|PIP26_ARATH Probable aquaporin PIP2-6 OS
Q9ZV24		4		2	6	OEP161	>sp|Q9ZV24|OP161_ARATH Outer envelope pore protein 16-1, chloroplastic OS
Q9ZVL6		1		1	2	At1g54780	>sp|Q9ZVL6|U603_ARATH UPF0603 protein At1g54780, chloroplastic OS
Q9ZVN2		2		5	7	At1g54570	>sp|Q9ZVN2|Y1457_ARATH Acyltransferase-like protein At1g54570, chloroplastic OS
A0A023T774				3	3	2	>tr|A0A023T774|A0A023T774_ARATH Mago nashi protein OS
A0A076				1	1	ECA4	>tr|A0A076|A0A076_ARATH Endomembrane Ca2+ ATPase 4 OS
A1A6M1				8	8	PTAC5	>tr|A1A6M1|A1A6M1_ARATH At4g13670 OS
A2RVK1				1	1	At2g40290	>tr|A2RVK1|A2RVK1_ARATH At2g40290 OS
A4FVN8		4		11	15	At1g10580	>tr|A4FVN8|A4FVN8_ARATH At1g10580 OS
A4FVR0				1	1	At5g56680	>tr|A4FVR0|A4FVR0_ARATH At5g56680 OS
A4FVT2		1			1	At4g36250	>tr|A4FVT2|A4FVT2_ARATH Aldehyde dehydrogenase OS
A5Y7D1				2	2	NDPK2	>tr|A5Y7D1|A5Y7D1_ARATH Nucleoside diphosphate kinase (Fragment) OS
A5YZC5				1	1	SAR1	>tr|A5YZC5|A5YZC5_ARATH Synaptobrevin-related protein 1 (Fragment) OS
A7KNE7		3			3	2	>tr|A7KNE7|A7KNE7_ARATH ATPase subunit 8 (Fragment) OS
A7KNG7				3	3	2	>tr|A7KNG7|A7KNG7_ARATH NADH-ubiquinone oxidoreductase chain 1 (Fragment) OS
A7KNH3				1	1	2	>tr|A7KNH3|A7KNH3_ARATH NADH-ubiquinone oxidoreductase chain 4 (Fragment) OS
A8MQA1		4		4	8	BBC1	>tr|A8MQA1|A8MQA1_ARATH 60S ribosomal protein L13-1 OS
A8MQE5		2		3	5	At1g51980	>tr|A8MQE5|A8MQE5_ARATH Putative mitochondrial-processing peptidase subunit alpha-1 OS
A8MQG9		1			1	At1g73650	>tr|A8MQG9|A8MQG9_ARATH Uncharacterized protein OS
A8MQP1		8			8	MEE58	>tr|A8MQP1|A8MQP1_ARATH Adenosylhomocysteinase OS
A8MQP6		2		2	4	At4g10480	>tr|A8MQP6|A8MQP6_ARATH Nascent polypeptide-associated complex subunit alpha-like protein 4 OS
A8MQQ1		5			5	RP1	>tr|A8MQQ1|A8MQQ1_ARATH 60S ribosomal protein L3-1 OS
A8MR07	1	1		3	5	At3g52990	>tr|A8MR07|A8MR07_ARATH Pyruvate kinase OS
A8MR12		1		2	3	At5g23540	>tr|A8MR12|A8MR12_ARATH 26S proteasome non-ATPase regulatory subunit 14 OS
A8MR27	1			2	3	PTB3	>tr|A8MR27|A8MR27_ARATH Polypyrimidine tract-binding protein 3 OS
A8MRD8	1				1	CARA	>tr|A8MRD8|A8MRD8_ARATH Carbamoyl phosphate synthetase A OS
A8MRE8				2	2	TIM	>tr|A8MRE8|A8MRE8_ARATH Triosephosphate isomerase OS
A8MRF8	1				1	SOX	>tr|A8MRF8|A8MRF8_ARATH Sulfite oxidase OS
A8MRH4	1				1	At2g01250	>tr|A8MRH4|A8MRH4_ARATH 60S ribosomal protein L7-2 OS
A8MRI1		1		2	3	ATU2AF35A	>tr|A8MRI1|A8MRI1_ARATH Splicing factor U2af small subunit A OS
A8MRL6		1		4	5	At2g18740	>tr|A8MRL6|A8MRL6_ARATH Putative small nuclear ribonucleoprotein OS
A8MRW9				3	3	HXK2	>tr|A8MRW9|A8MRW9_ARATH Hexokinase 2 OS
A8MS21		1		1	2	At4g22860	>tr|A8MS21|A8MS21_ARATH Cell cycle regulated microtubule associated protein OS
A8MS28		1			1	At4g15000	>tr|A8MS28|A8MS28_ARATH 60S ribosomal protein L27-3 OS
A8MS75	1			2	3	LHCA1	>tr|A8MS75|A8MS75_ARATH Light-harvesting complex I chlorophyll a/b binding protein 1 OS
A8MSF1				1	1	NFS1	>tr|A8MSF1|A8MSF1_ARATH AT5G65720 protein OS
A8MSF2				1	1	ENH1	>tr|A8MSF2|A8MSF2_ARATH Rubredoxin family protein OS
A8MSF6	1	4			5	PIP1C	>tr|A8MSF6|A8MSF6_ARATH Aquaporin PIP1-3 OS
A8MSG1				1	1	SNRNP-G	>tr|A8MSG1|A8MSG1_ARATH Probable small nuclear ribonucleoprotein G OS
B0LZ83		1		1	2	PAL1	>tr|B0LZ83|B0LZ83_ARATH Phenylalanine ammonia-lyase (Fragment) OS
B1GV55		2		2	4	C4H	>tr|B1GV55|B1GV55_ARATH Cinnamate-4-hydroxylase (Fragment) OS
B1GV75		1			1	FS	>tr|B1GV75|B1GV75_ARATH Flavone synthase (Fragment) OS
B3H4B6		6		6	12	At4g39200	>tr|B3H4B6|B3H4B6_ARATH 40S ribosomal protein S25-4 OS
B3H4I6				2	2	UXS1	>tr|B3H4I6|B3H4I6_ARATH UDP-glucuronic acid decarboxylase 1 OS
B3H4S6		1			1	DiT1	>tr|B3H4S6|B3H4S6_ARATH Dicarboxylate transporter 1 OS
B3H581				3	3	DEGP2	>tr|B3H581|B3H581_ARATH DegP2 protease OS
B3H5Y8	7			8	15	GLDP1	>tr|B3H5Y8|B3H5Y8_ARATH Glycine dehydrogenase [decarboxylating] 2 OS
B3H632		1			1	At5g23250	>tr|B3H632|B3H632_ARATH Succinyl-CoA ligase [GDP-forming] subunit alpha-2 OS
B3H6E6		1		1	2	At5g20090	>tr|B3H6E6|B3H6E6_ARATH Uncharacterized protein OS
B3H6I9				2	2	DDB1A	>tr|B3H6I9|B3H6I9_ARATH DNA damage-binding protein 1a OS
B3H745		2		3	5	At5g35180	>tr|B3H745|B3H745_ARATH Uncharacterized protein OS
B3H7K7		2		2	4	CYP96A15	>tr|B3H7K7|B3H7K7_ARATH Alkane hydroxylase CYP96A15 OS
B3LF83		2		4	6	HPL1	>tr|B3LF83|B3LF83_ARATH At4g15440 OS
B3LF87		3		4	7	At1g30230	>tr|B3LF87|B3LF87_ARATH At1g30230 OS
B5RID3		2		1	3	At5g05000	>tr|B5RID3|B5RID3_ARATH At5g05000 OS
B5TM92		3			3	2	>tr|B5TM92|B5TM92_ARATH NADH-ubiquinone oxidoreductase chain 1 OS
B5TM93		1			1	2	>tr|B5TM93|B5TM93_ARATH NADH-ubiquinone oxidoreductase chain 4 OS
B5TM94		5		5	10	2	>tr|B5TM94|B5TM94_ARATH NADH-ubiquinone oxidoreductase chain 5 OS
B5TM95		4		6	10	2	>tr|B5TM95|B5TM95_ARATH NADH dehydrogenase subunit 7 OS
B5X0P0		1			1	At5g13510	>tr|B5X0P0|B5X0P0_ARATH At5g13510 OS
B9DF96		1			1	At5g62890	>tr|B9DF96|B9DF96_ARATH AT5G62890 protein OS
B9DFB3		1			1	At1g60200	>tr|B9DFB3|B9DFB3_ARATH AT1G60200 protein (Fragment) OS
B9DFC8				1	1	At5g55660	>tr|B9DFC8|B9DFC8_ARATH AT5G55660 protein (Fragment) OS
B9DFR1		3		5	8	At1g22300	>tr|B9DFR1|B9DFR1_ARATH AT1G22300 protein OS
B9DFR9		3		4	7	PIP1B	>tr|B9DFR9|B9DFR9_ARATH AT2G45960 protein OS
B9DFU6		4		3	7	At3g08590	>tr|B9DFU6|B9DFU6_ARATH AT3G08590 protein OS
B9DG18				14	14	CAT3	>tr|B9DG18|B9DG18_ARATH AT1G20620 protein OS
B9DGP1		1		1	2	At5g16150	>tr|B9DGP1|B9DGP1_ARATH AT5G16150 protein OS
B9DGS0				4	4	At5g13490	>tr|B9DGS0|B9DGS0_ARATH AT5G13490 protein OS
B9DGT6		2		7	9	At1g53310	>tr|B9DGT6|B9DGT6_ARATH AT1G53310 protein OS
B9DH43				3	3	At5g65220	>tr|B9DH43|B9DH43_ARATH AT5G65220 protein OS
B9DHD2	1	2		4	7	At2g24270	>tr|B9DHD2|B9DHD2_ARATH AT2G24270 protein OS
B9DHI0		4		6	10	At1g56110	>tr|B9DHI0|B9DHI0_ARATH AT1G56110 protein (Fragment) OS
B9DHI9		2		3	5	At1g09640	>tr|B9DHI9|B9DHI9_ARATH AT1G09640 protein OS
B9DHJ9				8	8	At3g07010	>tr|B9DHJ9|B9DHJ9_ARATH Pectate lyase OS
B9DHL6		2		4	6	At3g59970	>tr|B9DHL6|B9DHL6_ARATH Methylenetetrahydrofolate reductase (Fragment) OS
B9DHL9		7		9	16	At5g42270	>tr|B9DHL9|B9DHL9_ARATH AT5G42270 protein (Fragment) OS
B9DHN4		1			1	At5g44620	>tr|B9DHN4|B9DHN4_ARATH AT5G44620 protein (Fragment) OS
B9DHN8		4		5	9	At3g42050	>tr|B9DHN8|B9DHN8_ARATH AT3G42050 protein (Fragment) OS
B9DHR0		5		10	15	At2g30950	>tr|B9DHR0|B9DHR0_ARATH AT2G30950 protein OS
B9DHW8				1	1	At4g35630	>tr|B9DHW8|B9DHW8_ARATH AT4G35630 protein (Fragment) OS
B9DHX3		1			1	At3g14600	>tr|B9DHX3|B9DHX3_ARATH AT3G14600 protein (Fragment) OS
B9DHX9		1			1	At4g11220	>tr|B9DHX9|B9DHX9_ARATH Reticulon-like protein (Fragment) OS
B9DHY5	5				5	At1g54270	>tr|B9DHY5|B9DHY5_ARATH AT1G54270 protein (Fragment) OS
B9DHY6	1				1	At1g78900	>tr|B9DHY6|B9DHY6_ARATH AT1G78900 protein (Fragment) OS
B9DHZ8	4				4	At4g20360	>tr|B9DHZ8|B9DHZ8_ARATH AT4G20360 protein (Fragment) OS
B9DI31				1	1	At2g34470	>tr|B9DI31|B9DI31_ARATH AT2G34470 protein (Fragment) OS
B9DI38		8		12	20	At1g05190	>tr|B9DI38|B9DI38_ARATH AT1G05190 protein (Fragment) OS
B9DI51				3	3	At1g29900	>tr|B9DI51|B9DI51_ARATH AT1G29900 protein (Fragment) OS
B9DI58		3			3	At1g73230	>tr|B9DI58|B9DI58_ARATH AT1G73230 protein (Fragment) OS
B9DI68		1			1	At1g32050	>tr|B9DI68|B9DI68_ARATH AT1G32050 protein (Fragment) OS
C0SVF3		2		3	5	At3g57150	>tr|C0SVF3|C0SVF3_ARATH Putative uncharacterized protein At3g57150 (Fragment) OS
C0SVL5				6	6	At4g35100	>tr|C0SVL5|C0SVL5_ARATH Putative uncharacterized protein At4g35100 (Fragment) OS
C0Z209	3				3	At5g07440	>tr|C0Z209|C0Z209_ARATH AT5G07440 protein (Fragment) OS
C0Z224	1				1	At4g38220	>tr|C0Z224|C0Z224_ARATH Aminoacylase-1 OS
C0Z280		2		1	3	At1g30380	>tr|C0Z280|C0Z280_ARATH AT1G30380 protein OS
C0Z2A8				2	2	At1g20020	>tr|C0Z2A8|C0Z2A8_ARATH AT1G20020 protein OS
C0Z2E9		3			3	At5g35630	>tr|C0Z2E9|C0Z2E9_ARATH AT5G35630 protein OS
C0Z2L2				1	1	At5g63650	>tr|C0Z2L2|C0Z2L2_ARATH AT5G63650 protein OS
C0Z2R2		3			3	At4g30190	>tr|C0Z2R2|C0Z2R2_ARATH AT4G30190 protein OS
C0Z2S5	2				2	At3g15980	>tr|C0Z2S5|C0Z2S5_ARATH AT3G15980 protein OS
C0Z2U7				3	3	At5g30510	>tr|C0Z2U7|C0Z2U7_ARATH AT5G30510 protein OS
C0Z300		1		1	2	At2g37660	>tr|C0Z300|C0Z300_ARATH AT2G37660 protein OS
C0Z328		1		2	3	At5g25460	>tr|C0Z328|C0Z328_ARATH AT5G25460 protein OS
C0Z387	3	4			7	At2g21660	>tr|C0Z387|C0Z387_ARATH AT2G21660 protein OS
C0Z3A5	1				1	At4g39200	>tr|C0Z3A5|C0Z3A5_ARATH AT4G39200 protein OS
C0Z3C1				7	7	At3g06850	>tr|C0Z3C1|C0Z3C1_ARATH AT3G06850 protein OS
C0Z3C7		1			1	At1g64090	>tr|C0Z3C7|C0Z3C7_ARATH Reticulon-like protein OS
C0Z3F6		2			2	At1g66580	>tr|C0Z3F6|C0Z3F6_ARATH AT1G66580 protein OS
C0Z3J9		1			1	At5g61410	>tr|C0Z3J9|C0Z3J9_ARATH AT5G61410 protein OS
C7BCB6				1	1	4	>tr|C7BCB6|C7BCB6_ARATH At2g33220 (Fragment) OS
F4HPE1				1	1	At1g26850	>tr|F4HPE1|F4HPE1_ARATH Putative methyltransferase PMT2 OS
F4HQF0				6	6	At1g79990	>tr|F4HQF0|F4HQF0_ARATH Coatomer subunit beta-1 OS
F4HQR5		2			2	PP2AA3	>tr|F4HQR5|F4HQR5_ARATH Protein phosphatase 2A subunit A3 OS
F4HRW5	1			1	2	At1g67430	>tr|F4HRW5|F4HRW5_ARATH 60S ribosomal protein L17-2 OS
F4HSP7		1		3	4	At1g20130	>tr|F4HSP7|F4HSP7_ARATH Anther specific GDSL-like lipase/hydrolase family protein OS
F4HUJ2		2			2	SAC52	>tr|F4HUJ2|F4HUJ2_ARATH 60S ribosomal protein L10-1 OS
F4HXD1				1	1	At1g74910	>tr|F4HXD1|F4HXD1_ARATH ADP-glucose pyrophosphorylase family protein OS
F4HXV6				1	1	NUP155	>tr|F4HXV6|F4HXV6_ARATH Nucleoporin 155 OS
F4HZG6				11	11	IMPA-4	>tr|F4HZG6|F4HZG6_ARATH Importin subunit alpha OS
F4I035				1	1	At1g48860	>tr|F4I035|F4I035_ARATH 3-phosphoshikimate 1-carboxyvinyltransferase OS
F4I2F8				2	2	POR	>tr|F4I2F8|F4I2F8_ARATH Protochlorophyllide reductase C OS
F4I3P5				1	1	At1g63660	>tr|F4I3P5|F4I3P5_ARATH GMP-synthase-C and glutamine amidotransferase domain-containing protein OS
F4I472		3			3	RPS15	>tr|F4I472|F4I472_ARATH 40S ribosomal protein S15-1 OS
F4I5P3		7		10	17	MAC3A	>tr|F4I5P3|F4I5P3_ARATH MOS4-associated complex 3A OS
F4I894				4	4	ILA	>tr|F4I894|F4I894_ARATH Protein ILITYHIA OS
F4I9T8				1	1	4CL3	>tr|F4I9T8|F4I9T8_ARATH 4-coumarate--CoA ligase 3 OS
F4I9U9	1				1	At1g65130	>tr|F4I9U9|F4I9U9_ARATH Ubiquitin carboxyl-terminal hydrolase-related protein OS
F4IAN4				1	1	At1g18180	>tr|F4IAN4|F4IAN4_ARATH Uncharacterized protein OS
F4IAR7		1		7	8	At1g24510	>tr|F4IAR7|F4IAR7_ARATH T-complex protein 1 subunit epsilon OS
F4IDD6		1			1	At1g72550	>tr|F4IDD6|F4IDD6_ARATH Probable phenylalanine--tRNA ligase beta subunit OS
F4IE90				1	1	ESP3	>tr|F4IE90|F4IE90_ARATH DEAH RNA helicase homolog PRP2 OS
F4IG50		1			1	At2g45380	>tr|F4IG50|F4IG50_ARATH Uncharacterized protein OS
F4IG85		2			2	SAP18	>tr|F4IG85|F4IG85_ARATH Histone deacetylase complex subunit SAP18 OS
F4IGI4				1	1	At2g21160	>tr|F4IGI4|F4IGI4_ARATH Translocon-associated protein subunit alpha OS
F4IGL5		6		4	10	FBA1	>tr|F4IGL5|F4IGL5_ARATH Fructose-bisphosphate aldolase 1 OS
F4IGY6		2			2	LHCB4.3	>tr|F4IGY6|F4IGY6_ARATH Light harvesting complex photosystem II OS
F4IHJ8		2		3	5	At2g21580	>tr|F4IHJ8|F4IHJ8_ARATH 40S ribosomal protein S25-2 OS
F4IHX8	1				1	At2g34580	>tr|F4IHX8|F4IHX8_ARATH Uncharacterized protein OS
F4III4		3			3	MGP1	>tr|F4III4|F4III4_ARATH Mitochondrial F1F0-ATP synthase subunit Fad OS
F4IL52	3				3	UNE5	>tr|F4IL52|F4IL52_ARATH Protein disulfide-isomerase like 2-1 OS
F4IN36		1			1	PP2A-3	>tr|F4IN36|F4IN36_ARATH Serine/threonine-protein phosphatase OS
F4IQ61		1			1	At2g43090	>tr|F4IQ61|F4IQ61_ARATH Aconitase/3-isopropylmalate dehydratase protein OS
F4IS06		1			1	CAX1	>tr|F4IS06|F4IS06_ARATH Vacuolar cation/proton exchanger 1 OS
F4ISI7				5	5	NAP1	>tr|F4ISI7|F4ISI7_ARATH Nucleosome assembly protein 12 OS
F4IVR2		2		12	14	HSP60-2	>tr|F4IVR2|F4IVR2_ARATH Heat shock protein 60-2 OS
F4IVT2		1			1	MAC3B	>tr|F4IVT2|F4IVT2_ARATH U-box protein MAC3B OS
F4IVZ7	9	7		12	28	RCA	>tr|F4IVZ7|F4IVZ7_ARATH Ribulose bisphosphate carboxylase/oxygenase activase OS
F4IX28		1		3	4	ROC4	>tr|F4IX28|F4IX28_ARATH Peptidyl-prolyl cis-trans isomerase OS
F4J076		2			2	OTU11	>tr|F4J076|F4J076_ARATH OTU-containing deubiquitinating enzyme OTU11 isoform ii OS
F4J0U9		3		3	6	CRD1	>tr|F4J0U9|F4J0U9_ARATH Magnesium-protoporphyrin IX monomethyl ester [oxidative] cyclase OS
F4J109				4	4	At3g63460	>tr|F4J109|F4J109_ARATH Transport protein SEC31 OS
F4J1V2				2	2	ATJ3	>tr|F4J1V2|F4J1V2_ARATH Chaperone protein dnaJ 3 OS
F4J3A5		3		2	5	F3H	>tr|F4J3A5|F4J3A5_ARATH Flavanone 3-hydroxylase OS
F4J3M2				2	2	PTAC3	>tr|F4J3M2|F4J3M2_ARATH Plastid transcriptionally active 3 OS
F4J3P1	2	3		6	11	emb2171	>tr|F4J3P1|F4J3P1_ARATH 60S ribosomal protein L23 OS
F4J3S8				13	13	NAC050	>tr|F4J3S8|F4J3S8_ARATH NAC domain containing protein 50 OS
F4J504				1	1	MSD1	>tr|F4J504|F4J504_ARATH Superoxide dismutase OS
F4J5M5				1	1	HMGB1	>tr|F4J5M5|F4J5M5_ARATH High mobility group protein B1 OS
F4J5S0				1	1	At3g52140	>tr|F4J5S0|F4J5S0_ARATH Clustered mitochondria protein homolog OS
F4J673				2	2	AL2	>tr|F4J673|F4J673_ARATH Alfin-like 2 protein OS
F4J7H2		3		11	14	At3g11830	>tr|F4J7H2|F4J7H2_ARATH TCP-1/cpn60 chaperonin family protein OS
F4J7I2				29	29	UBP13	>tr|F4J7I2|F4J7I2_ARATH Ubiquitin carboxyl-terminal hydrolase OS
F4J9G2		1			1	At3g59780	>tr|F4J9G2|F4J9G2_ARATH Rhodanese/cell cycle control phosphatase superfamily protein OS
F4JA10				3	3	PREP1	>tr|F4JA10|F4JA10_ARATH Zinc metalloprotease pitrilysin subfamily A OS
F4JA42				1	1	CHUP1	>tr|F4JA42|F4JA42_ARATH Protein CHUP1 OS
F4JA59				9	9	PP2AA2	>tr|F4JA59|F4JA59_ARATH Protein phosphatase 2A subunit A2 OS
F4JAY1				1	1	At3g06530	>tr|F4JAY1|F4JAY1_ARATH U3snoRNP10 and NUC211 domain-containing protein OS
F4JD01				2	2	PBF1	>tr|F4JD01|F4JD01_ARATH Proteasome subunit beta type OS
F4JER8		7		3	10	At3g20650	>tr|F4JER8|F4JER8_ARATH mRNA cap guanine-N7 methyltransferase OS
F4JEX5	1			1	2	At3g27120	>tr|F4JEX5|F4JEX5_ARATH P-loop containing nucleoside triphosphate hydrolases superfamily protein OS
F4JF64		12		12	24	HSP93-III	>tr|F4JF64|F4JF64_ARATH Clp ATPase OS
F4JGD2				3	3	At4g04460	>tr|F4JGD2|F4JGD2_ARATH Aspartic proteinase A3 OS
F4JHB6		4		3	7	PIP1	>tr|F4JHB6|F4JHB6_ARATH Plasma membrane intrinsic protein 14 OS
F4JIM7				4	4	HAP6	>tr|F4JIM7|F4JIM7_ARATH Ribophorin II (RPN2) family protein OS
F4JIZ3				3	3	DHS2	>tr|F4JIZ3|F4JIZ3_ARATH 3-deoxy-d-arabino-heptulosonate 7-phosphate synthase OS
F4JJR0				2	2	VPS26B	>tr|F4JJR0|F4JJR0_ARATH Vacuolar protein sorting-associated protein 26B OS
F4JME0				2	2	CID12	>tr|F4JME0|F4JME0_ARATH RNA-binding protein 37 OS
F4JNE4				2	2	At4g17140	>tr|F4JNE4|F4JNE4_ARATH Pleckstrin homology (PH) domain-containing protein OS
F4JP86				1	1	At4g17610	>tr|F4JP86|F4JP86_ARATH tRNA/rRNA methyltransferase (SpoU) family protein OS
F4JP92				1	1	At4g17620	>tr|F4JP92|F4JP92_ARATH Glycine-rich protein OS
F4JQE2				2	2	At4g30720	>tr|F4JQE2|F4JQE2_ARATH Putative oxidoreductase/electron carrier OS
F4JTH0				2	2	ASP5	>tr|F4JTH0|F4JTH0_ARATH Aspartate aminotransferase OS
F4JW56		6			6	FKBP16-2	>tr|F4JW56|F4JW56_ARATH Peptidyl-prolyl cis-trans isomerase OS
F4JWF3	2				2	At5g11170	>tr|F4JWF3|F4JWF3_ARATH DEAD-box ATP-dependent RNA helicase 15 OS
F4JWM1	2	2		2	6	At5g18380	>tr|F4JWM1|F4JWM1_ARATH 40S ribosomal protein S16-3 OS
F4JWP9				20	20	At5g25230	>tr|F4JWP9|F4JWP9_ARATH Ribosomal protein S5/Elongation factor G/III/V family protein OS
F4JYE1				9	9	CAC2	>tr|F4JYE1|F4JYE1_ARATH Biotin carboxylase subunit CAC2 OS
F4JZY1				33	33	CIP1	>tr|F4JZY1|F4JZY1_ARATH COP1-interactive protein 1 OS
F4K0F5		1			1	PDIL1-4	>tr|F4K0F5|F4K0F5_ARATH Protein disulfide isomerase-like 1-4 OS
F4K0U3				2	2	RPN8A	>tr|F4K0U3|F4K0U3_ARATH Probable 26S proteasome non-ATPase regulatory subunit 8A OS
F4K1S8		2		2	4	At5g54600	>tr|F4K1S8|F4K1S8_ARATH 50S ribosomal protein L24 OS
F4K3Z6				21	21	KEG	>tr|F4K3Z6|F4K3Z6_ARATH E3 ubiquitin-protein ligase KEG OS
F4K456	1				1	At5g20160	>tr|F4K456|F4K456_ARATH Ribosomal protein L7Ae/L30e/S12e/Gadd45 family protein OS
F4K5C7				9	9	At5g07090	>tr|F4K5C7|F4K5C7_ARATH 40S ribosomal protein S4 OS
F4K5I3				1	1	COP13	>tr|F4K5I3|F4K5I3_ARATH COP9 signalosome complex subunit 3 OS
F4KE21	1				1	CAC1	>tr|F4KE21|F4KE21_ARATH Chloroplastic acetylcoenzyme A carboxylase 1 OS
F4KEK8				2	2	At5g45620	>tr|F4KEK8|F4KEK8_ARATH Proteasome component (PCI) domain-containing protein OS
F4KEX3				3	3	At5g58330	>tr|F4KEX3|F4KEX3_ARATH Malate dehydrogenase OS
F4KFC4				1	1	At5g09820	>tr|F4KFC4|F4KFC4_ARATH Putative plastid-lipid-associated protein 7 OS
F4KFD7	1	4		6	11	EMB2107	>tr|F4KFD7|F4KFD7_ARATH 26S proteasome regulatory particle non-ATPase subunit 5A OS
F4KFL2		3		2	5	XPO1A	>tr|F4KFL2|F4KFL2_ARATH Exportin 1A OS
F4KG21		4			4	APE2	>tr|F4KG21|F4KG21_ARATH Triose phosphate/phosphate translocator TPT OS
F4KGU2		2		3	5	EMB3010	>tr|F4KGU2|F4KGU2_ARATH 40S ribosomal protein S6-2 OS
F4KGV2		3		5	8	GRF6	>tr|F4KGV2|F4KGV2_ARATH 14-3-3-like protein GF14 lambda OS
F6M3L4				3	3	PDX1.3	>tr|F6M3L4|F6M3L4_ARATH Pyridoxine biosynthesis protein OS
G1C2R4				3	3	atp8	>tr|G1C2R4|G1C2R4_ARATH Atp8 OS
G1C2W7		3			3	atp4	>tr|G1C2W7|G1C2W7_ARATH Atp4 OS
G1JSJ5		3		12	15	At1g59610	>tr|G1JSJ5|G1JSJ5_ARATH At1g59610 OS
I1VCA3		1		2	3	ACO2	>tr|I1VCA3|I1VCA3_ARATH ACC oxidase 2 (Fragment) OS
I1VCA6		1			1	GAE6	>tr|I1VCA6|I1VCA6_ARATH UDP-D-glucuronate 4-epimerase 6 (Fragment) OS
K9MEQ3		3			3	ndhF	>tr|K9MEQ3|K9MEQ3_ARATH NADH dehydrogenase subunit F (Fragment) OS
M9P3I3	1	2			3	CHS	>tr|M9P3I3|M9P3I3_ARATH Chalcone synthase (Fragment) OS
O04485	2	1		3	6	F21M12.1	>tr|O04485|O04485_ARATH AT1G09620 protein OS
O22826		6		8	14	At2g43770	>tr|O22826|O22826_ARATH At2g43770 OS
O23638				5	5	hsp88.1	>tr|O23638|O23638_ARATH Heat shock protein OS
O23830	2	3			5	2	>tr|O23830|O23830_ARATH mRNA (Fragment) OS
O49371	1				1	F10M6.170	>tr|O49371|O49371_ARATH Putative uncharacterized protein AT4g32190 OS
O49553		2		4	6	F7J7.50	>tr|O49553|O49553_ARATH AT4g21110/F7J7_50 OS
O64690				1	1	At2g34570	>tr|O64690|O64690_ARATH Putative uncharacterized protein At2g34570 OS
O64745	1				1	At2g34810	>tr|O64745|O64745_ARATH At2g34810 OS
O65655		5		6	11	At4g39680	>tr|O65655|O65655_ARATH Putative uncharacterized protein AT4g39680 OS
O65686				1	1	T4L20.200	>tr|O65686|O65686_ARATH AT4g34620/T4L20_200 OS
O80731	1				1	At2g46930	>tr|O80731|O80731_ARATH At2g46930/F14M4.24 OS
O80816				3	3	T8F5.23	>tr|O80816|O80816_ARATH Dual transcription unit and alternative splicing protein GLAUCE OS
O82234				2	2	At2g24060	>tr|O82234|O82234_ARATH Translation initiation factor IF-3 OS
O82321				2	2	At2g25760	>tr|O82321|O82321_ARATH Putative casein kinase I OS
O82462		1		4	5	At5g26707	>tr|O82462|O82462_ARATH Glutamyl-tRNA synthetase OS
O82613				2	2	T9A4.4	>tr|O82613|O82613_ARATH T9A4.4 protein OS
Q058N8		1			1	At5g39410	>tr|Q058N8|Q058N8_ARATH At5g39410 OS
Q0WL95				14	14	At3g18780	>tr|Q0WL95|Q0WL95_ARATH AT3G18780 protein OS
Q0WLI2				2	2	At1g10760	>tr|Q0WLI2|Q0WLI2_ARATH Putative uncharacterized protein At1g10760 (Fragment) OS
Q0WLU3		6		1	7	At5g64940	>tr|Q0WLU3|Q0WLU3_ARATH ABC transporter-like (Fragment) OS
Q0WLZ2	1				1	At1g02205	>tr|Q0WLZ2|Q0WLZ2_ARATH CER1 protein (Fragment) OS
Q0WM36		2		2	4	At5g43940	>tr|Q0WM36|Q0WM36_ARATH Alcohol dehydrogenase class III (Fragment) OS
Q0WM94				2	2	At5g43060	>tr|Q0WM94|Q0WM94_ARATH Cysteine protease component of protease-inhibitor complex (Fragment) OS
Q0WMK1		2		4	6	At1g70760	>tr|Q0WMK1|Q0WMK1_ARATH Putative uncharacterized protein At1g70760 (Fragment) OS
Q0WN31				2	2	At1g70730	>tr|Q0WN31|Q0WN31_ARATH Putative phosphoglucomutase OS
Q0WP47		2		2	4	At1g28290	>tr|Q0WP47|Q0WP47_ARATH Putative proline-rich protein OS
Q0WQJ0				1	1	At5g17400	>tr|Q0WQJ0|Q0WQJ0_ARATH ADP/ATP translocase-like protein OS
Q0WQR4		1		1	2	At5g26570	>tr|Q0WQR4|Q0WQR4_ARATH Putative uncharacterized protein At5g26570 (Fragment) OS
Q0WRA3				3	3	ATE1	>tr|Q0WRA3|Q0WRA3_ARATH ATPase E1 OS
Q0WRF9		1			1	At3g44590	>tr|Q0WRF9|Q0WRF9_ARATH Acidic ribosomal protein P2-like OS
Q0WRH6				6	6	At5g27770	>tr|Q0WRH6|Q0WRH6_ARATH 60S ribosomal protein L22-like OS
Q0WRN2		2		3	5	At4g26230	>tr|Q0WRN2|Q0WRN2_ARATH Putative ribosomal protein OS
Q0WRS4				1	1	At3g07770	>tr|Q0WRS4|Q0WRS4_ARATH Putative heat shock protein OS
Q0WSA0		3			3	At1g77940	>tr|Q0WSA0|Q0WSA0_ARATH Similar to ribosomal protein L30 OS
Q0WSC0				1	1	At4g27060	>tr|Q0WSC0|Q0WSC0_ARATH Putative uncharacterized protein At4g27060 (Fragment) OS
Q0WT41		1			1	At3g05020	>tr|Q0WT41|Q0WT41_ARATH Acyl carrier protein OS
Q0WTS1		1			1	At4g32610	>tr|Q0WTS1|Q0WTS1_ARATH Copper ion binding protein OS
Q0WU42		1		1	2	At1g80750	>tr|Q0WU42|Q0WU42_ARATH Putative ribosomal protein L7 OS
Q0WUS4	1				1	At2g22780	>tr|Q0WUS4|Q0WUS4_ARATH Malate dehydrogenase OS
Q0WUV6		2		4	6	At3g52880	>tr|Q0WUV6|Q0WUV6_ARATH AT3G52880 protein OS
Q0WV92				1	1	At3g23070	>tr|Q0WV92|Q0WV92_ARATH Putative uncharacterized protein At3g23070 OS
Q0WVU7				4	4	At1g65280	>tr|Q0WVU7|Q0WVU7_ARATH DNAJ heat shock N-terminal domain-containing protein OS
Q0WVZ3				3	3	At2g46280	>tr|Q0WVZ3|Q0WVZ3_ARATH Eukaryotic translation initiation factor 3 subunit I OS
Q0WW10		1			1	At4g11420	>tr|Q0WW10|Q0WW10_ARATH Eukaryotic translation initiation factor 3 subunit A OS
Q0WW15				2	2	At4g11420	>tr|Q0WW15|Q0WW15_ARATH Putative uncharacterized protein At4g11420 (Fragment) OS
Q0WW19				6	6	At1g17720	>tr|Q0WW19|Q0WW19_ARATH Serine/threonine-protein phosphatase 2A 55 kDa regulatory subunit B OS
Q0WW58	1				1	At1g47128	>tr|Q0WW58|Q0WW58_ARATH Cysteine proteinase RD21A (Fragment) OS
Q0WW97		3		3	6	At5g01530	>tr|Q0WW97|Q0WW97_ARATH Lhcb4-protein OS
Q0WWB3		8			8	At2g33040	>tr|Q0WWB3|Q0WWB3_ARATH Mitochondrial F1-ATPase, gamma subunit OS
Q0WWD3		1		2	3	At3g58730	>tr|Q0WWD3|Q0WWD3_ARATH Vacuolar-type H+-ATPase (V-ATPase) subunit D OS
Q0WWR7		2		3	5	At2g19750	>tr|Q0WWR7|Q0WWR7_ARATH Ribosomal protein S30 homolog OS
Q0WWT6		4		3	7	At3g02090	>tr|Q0WWT6|Q0WWT6_ARATH Putative mitochondrial processing peptidase (Fragment) OS
Q0WWT8		2		3	5	At5g02610	>tr|Q0WWT8|Q0WWT8_ARATH Ribosomal protein L35 like protein OS
Q0WWU9		4		4	8	At4g17390	>tr|Q0WWU9|Q0WWU9_ARATH Ribosomal protein L15 OS
Q0WWY5		4		6	10	At2g43030	>tr|Q0WWY5|Q0WWY5_ARATH 50S ribosomal protein L3 OS
Q0WX01		1			1	At5g07440	>tr|Q0WX01|Q0WX01_ARATH Glutamate dehydrogenase 2 (Fragment) OS
Q147G8				3	3	At1g12920	>tr|Q147G8|Q147G8_ARATH At1g12920 OS
Q1EBW2				2	2	At5g19550	>tr|Q1EBW2|Q1EBW2_ARATH Aspartate aminotransferase OS
Q1H5B6				2	2	At5g42970	>tr|Q1H5B6|Q1H5B6_ARATH At5g42970 OS
Q1H5G2		2		2	4	At3g09680	>tr|Q1H5G2|Q1H5G2_ARATH At3g09680 OS
Q2V2R9	1	2		2	5	LHCA3	>tr|Q2V2R9|Q2V2R9_ARATH PSI type III chlorophyll a/b-binding protein OS
Q2V3X4		5		6	11	At3g09630	>tr|Q2V3X4|Q2V3X4_ARATH 60S ribosomal protein L4-1 OS
Q2V4Q4				2	2	RPL4	>tr|Q2V4Q4|Q2V4Q4_ARATH 50S ribosomal protein L4 OS
Q3YIM9		1			1	4	>tr|Q3YIM9|Q3YIM9_ARATH At1g63940 (Fragment) OS
Q41926				1	1	2	>tr|Q41926|Q41926_ARATH 30S ribosomal protein S14 (Fragment) OS
Q42008	1				1	2	>tr|Q42008|Q42008_ARATH Cyc07 protein,S-phase specific (Fragment) OS
Q42034	1				1	2	>tr|Q42034|Q42034_ARATH Elongation factor 1 gamma (Fragment) OS
Q42110		1			1	2	>tr|Q42110|Q42110_ARATH Protein 9612 (Fragment) OS
Q42184	1				1	2	>tr|Q42184|Q42184_ARATH TAT-binding protein homologue (Fragment) OS
Q42194		1		1	2	2	>tr|Q42194|Q42194_ARATH 60S ribosomal protein L21 OS
Q42289		1			1	2	>tr|Q42289|Q42289_ARATH Glycine hydroxymethyltransferase (Fragment) OS
Q42343				2	2	2	>tr|Q42343|Q42343_ARATH SnRNP (Fragment) OS
Q53XH7		2		3	5	At5g62670	>tr|Q53XH7|Q53XH7_ARATH At5g62670/MRG21_9 OS
Q56W28	1				1	GAD2	>tr|Q56W28|Q56W28_ARATH Glutamate decarboxylase OS
Q56X18				1	1	At1g24260	>tr|Q56X18|Q56X18_ARATH Floral homeotic protein, AGL9 (Fragment) OS
Q56X96		2			2	At5g50375	>tr|Q56X96|Q56X96_ARATH Cyclopropyl isomerase OS
Q56XA2		1			1	At1g62750	>tr|Q56XA2|Q56XA2_ARATH Elongation factor G OS
Q56XH7				1	1	At5g22020	>tr|Q56XH7|Q56XH7_ARATH Putative strictosidine synthase-like (Fragment) OS
Q56YD2		1		1	2	At5g64270	>tr|Q56YD2|Q56YD2_ARATH Nuclear protein-like OS
Q56YY2		2			2	At1g80300	>tr|Q56YY2|Q56YY2_ARATH Adenine nucleotide translocase OS
Q56Z01		1		2	3	At5g13440	>tr|Q56Z01|Q56Z01_ARATH Cytochrome b-c1 complex subunit Rieske, mitochondrial (Fragment) OS
Q56ZR9		1			1	At5g01600	>tr|Q56ZR9|Q56ZR9_ARATH Ferritin (Fragment) OS
Q56ZS6	1				1	At3g55610	>tr|Q56ZS6|Q56ZS6_ARATH Delta-1-pyrroline-5-carboxylate synthetase (Fragment) OS
Q570J3				1	1	At3g57610	>tr|Q570J3|Q570J3_ARATH Adenylosuccinate synthetase (Fragment) OS
Q5DWV9	2				2	At3g55120.1	>tr|Q5DWV9|Q5DWV9_ARATH Chalcone-flavonone isomerase family protein OS
Q5DWW6				2	2	At5g24520.1	>tr|Q5DWW6|Q5DWW6_ARATH Mutant protein of TTG1 OS
Q5E917				12	12	At3g20050	>tr|Q5E917|Q5E917_ARATH T-complex protein 1 subunit alpha OS
Q5G8A4				9	9	PHYB	>tr|Q5G8A4|Q5G8A4_ARATH Phytochrome B (Fragment) OS
Q5HZ35				2	2	At4g24780	>tr|Q5HZ35|Q5HZ35_ARATH Pectate lyase OS
Q5PNZ9		3		3	6	PFL	>tr|Q5PNZ9|Q5PNZ9_ARATH At1g22780 OS
Q5XEU8				1	1	At3g15000	>tr|Q5XEU8|Q5XEU8_ARATH At3g15000 OS
Q5XXN7				1	1	SEP1	>tr|Q5XXN7|Q5XXN7_ARATH SEPALLATA1 OS
Q67XY6		1		1	2	At4g10790	>tr|Q67XY6|Q67XY6_ARATH Putative uncharacterized protein At4g10790 (Fragment) OS
Q67YV9		1			1	VAMP721	>tr|Q67YV9|Q67YV9_ARATH Putative vesicle-associated membrane protein, synaptobrevin 7B OS
Q680D1		1		3	4	At5g62200	>tr|Q680D1|Q680D1_ARATH Putative uncharacterized protein At5g62200 (Fragment) OS
Q681K2		2		5	7	At2g41470	>tr|Q681K2|Q681K2_ARATH Embryo-specific protein 3, (ATS3) OS
Q683C5				2	2	At1g52510	>tr|Q683C5|Q683C5_ARATH Putative uncharacterized protein At1g52510 OS
Q683E8	3				3	At1g20260	>tr|Q683E8|Q683E8_ARATH Vacuolar-type H+-ATPase subunit B3 (VHA-B3) OS
Q6KGZ1				1	1	rps7	>tr|Q6KGZ1|Q6KGZ1_ARATH 30S ribosomal protein S7, chloroplastic OS
Q7DLG4		2			2	3	>tr|Q7DLG4|Q7DLG4_ARATH Arginyl-tRNA synthetase OS
Q7FY22		1		1	2	At4g28750/F16A16_140	>tr|Q7FY22|Q7FY22_ARATH AT4g28750 OS
Q7G923		2		3	5		>tr|Q7G923|Q7G923_ARATH 60S ribosomal protein L27A
Q84TE3		3		4	7	2	>tr|Q84TE3|Q84TE3_ARATH At2g03510 OS
Q84VM3				2	2	At1g65370	>tr|Q84VM3|Q84VM3_ARATH Uncharacterized protein (Fragment) OS
Q84VQ4		8		10	18	At5g21430	>tr|Q84VQ4|Q84VQ4_ARATH Chaperone DnaJ-domain containing protein OS
Q84W24				10	10	At5g59370	>tr|Q84W24|Q84W24_ARATH Putative actin 4 OS
Q84WS9		1			1	At1g02080	>tr|Q84WS9|Q84WS9_ARATH Putative uncharacterized protein At1g02080 (Fragment) OS
Q84WV1				7	7	At5g26360	>tr|Q84WV1|Q84WV1_ARATH T-complex protein 1 subunit gamma OS
Q8GTX9		8		18	26	At5g41770	>tr|Q8GTX9|Q8GTX9_ARATH Cell cycle control crn (Crooked neck) protein-like OS
Q8GWY0		5		5	10	At1g79200	>tr|Q8GWY0|Q8GWY0_ARATH At1g79200 OS
Q8H0U0		2			2	At3g20050	>tr|Q8H0U0|Q8H0U0_ARATH T-complex protein 1 subunit alpha OS
Q8H0W8				4	4	At5g38660	>tr|Q8H0W8|Q8H0W8_ARATH Putative uncharacterized protein At5g38660 OS
Q8H135	4				4	At5g08670	>tr|Q8H135|Q8H135_ARATH ATP synthase subunit beta (Fragment) OS
Q8H152		1		2	3	At5g25754	>tr|Q8H152|Q8H152_ARATH Eukaryotic translation initiation factor 3 subunit L OS
Q8H158	3	10		14	27	At5g56030	>tr|Q8H158|Q8H158_ARATH Putative heat shock protein 81-2 (HSP81-2) OS
Q8H189		1			1	At5g62300	>tr|Q8H189|Q8H189_ARATH 40S ribosomal protein S20 OS
Q8H7C0		1			1	2	>tr|Q8H7C0|Q8H7C0_ARATH Putative uncharacterized protein (Fragment) OS
Q8L5U2				2	2	2	>tr|Q8L5U2|Q8L5U2_ARATH Putative malonyl-CoA:Acyl carrier protein transacylase OS
Q8L637				4	4	At3g21140	>tr|Q8L637|Q8L637_ARATH Putative uncharacterized protein At3g21140 OS
Q8L749		1			1	2	>tr|Q8L749|Q8L749_ARATH AT5g13390/T22N19_40 OS
Q8L7F2				6	6	At2g33040	>tr|Q8L7F2|Q8L7F2_ARATH Mitochondrial F1-ATPase, gamma subunit (ATP3_ARATH) OS
Q8L7R7				3	3	2	>tr|Q8L7R7|Q8L7R7_ARATH AT4g37510/F6G17_160 OS
Q8L860		4		5	9	At4g32760	>tr|Q8L860|Q8L860_ARATH ENTH/VHS/GAT family protein OS
Q8L8Y7		1		1	2	2	>tr|Q8L8Y7|Q8L8Y7_ARATH Putative uncharacterized protein OS
Q8L9G1				2	2	2	>tr|Q8L9G1|Q8L9G1_ARATH Putative uncharacterized protein OS
Q8L9I5		2			2	2	>tr|Q8L9I5|Q8L9I5_ARATH Putative uncharacterized protein OS
Q8L9N4		2			2	2	>tr|Q8L9N4|Q8L9N4_ARATH 60S ribosomal protein L6, putative OS
Q8L9N9				1	1	2	>tr|Q8L9N9|Q8L9N9_ARATH Putative uncharacterized protein OS
Q8L9R6		1		1	2	At1g68680	>tr|Q8L9R6|Q8L9R6_ARATH At1g68680 OS
Q8LA22		1			1	2	>tr|Q8LA22|Q8LA22_ARATH Acyl carrier protein OS
Q8LA84				2	2	2	>tr|Q8LA84|Q8LA84_ARATH Putative porin OS
Q8LAT5				3	3	2	>tr|Q8LAT5|Q8LAT5_ARATH Cysteine proteinase RD19A OS
Q8LAT9				3	3	2	>tr|Q8LAT9|Q8LAT9_ARATH Serine/threonine-protein phosphatase OS
Q8LAV0	1			2	3	2	>tr|Q8LAV0|Q8LAV0_ARATH Succinyl-CoA ligase beta subunit OS
Q8LAW8				3	3	2	>tr|Q8LAW8|Q8LAW8_ARATH Serine/threonine-protein phosphatase OS
Q8LAZ1		5		6	11	2	>tr|Q8LAZ1|Q8LAZ1_ARATH 3-ketoacyl-CoA synthase OS
Q8LBG2		2		5	7	2	>tr|Q8LBG2|Q8LBG2_ARATH Putative beta-expansin/allergen protein OS
Q8LBJ7		1		1	2	2	>tr|Q8LBJ7|Q8LBJ7_ARATH 50S ribosomal protein L12-C OS
Q8LCC2	5				5	2	>tr|Q8LCC2|Q8LCC2_ARATH Ribosomal protein L9, putative OS
Q8LCJ1				1	1	2	>tr|Q8LCJ1|Q8LCJ1_ARATH Profilin OS
Q8LCN6		1			1	2	>tr|Q8LCN6|Q8LCN6_ARATH Putative kinesin light chain OS
Q8LCW6		2		3	5	2	>tr|Q8LCW6|Q8LCW6_ARATH Similar to late embryogenesis abundant proteins OS
Q8LD89		2			2	At4g38790	>tr|Q8LD89|Q8LD89_ARATH ER lumen protein retaining receptor family protein OS
Q8LD91				1	1	1	>tr|Q8LD91|Q8LD91_ARATH Heat shock protein, putative OS
Q8LDF6				2	2	2	>tr|Q8LDF6|Q8LDF6_ARATH Putative mitochondrial dicarboxylate carrier protein OS
Q8LDY5		5		9	14	2	>tr|Q8LDY5|Q8LDY5_ARATH 40S ribosomal protein S2 OS
Q8LE49				1	1	At1g02813	>tr|Q8LE49|Q8LE49_ARATH Putative uncharacterized protein OS
Q8LE57		2		1	3	2	>tr|Q8LE57|Q8LE57_ARATH Putative uncharacterized protein OS
Q8LEA5	5			3	8	2	>tr|Q8LEA5|Q8LEA5_ARATH 2-cys peroxiredoxin-like protein OS
Q8LEB8		1			1	1	>tr|Q8LEB8|Q8LEB8_ARATH Quinone oxidoreductase-like protein OS
Q8LEF5		2		2	4	2	>tr|Q8LEF5|Q8LEF5_ARATH 50S ribosomal protein L27 OS
Q8LEN1				2	2	2	>tr|Q8LEN1|Q8LEN1_ARATH 14-3-3-like protein GF14 iota (General regulatory factor 12) OS
Q8LF96		9		11	20	2	>tr|Q8LF96|Q8LF96_ARATH PRL1 protein OS
Q8LFH3				3	3	At5g18460	>tr|Q8LFH3|Q8LFH3_ARATH At5g18460 OS
Q8RVG8		5		9	14	SHD	>tr|Q8RVG8|Q8RVG8_ARATH SHEPHERD OS
Q8RWF6		2		2	4	At4g26630	>tr|Q8RWF6|Q8RWF6_ARATH At4g26630 OS
Q8VXV6		1			1	2	>tr|Q8VXV6|Q8VXV6_ARATH AT3g07280/T1B9_5 OS
Q8VZG7				2	2	Tudor1	>tr|Q8VZG7|Q8VZG7_ARATH AT5g07350/T2I1_60 OS
Q8VZM1				5	5	EMB2753	>tr|Q8VZM1|Q8VZM1_ARATH Putative N-terminal acetyltransferase OS
Q8W112				2	2	At5g20950	>tr|Q8W112|Q8W112_ARATH Beta-D-glucan exohydrolase-like protein OS
Q8W4D2		2			2	At3g06860/F17A9.1	>tr|Q8W4D2|Q8W4D2_ARATH Fatty acid multifunctional protein (AtMFP2) OS
Q8W4H4				4	4	At2g39990	>tr|Q8W4H4|Q8W4H4_ARATH Eukaryotic translation initiation factor 3 subunit F OS
Q8W4Q4				1	1	At4g24800	>tr|Q8W4Q4|Q8W4Q4_ARATH AT4g24800/F6I7_10 OS
Q93VA8				2	2	At1g76010	>tr|Q93VA8|Q93VA8_ARATH Alba DNA/RNA-binding protein OS
Q93VP9		1			1	At4g27585	>tr|Q93VP9|Q93VP9_ARATH Putative uncharacterized protein At4g27585 OS
Q93Y17				1	1	At3g07050/F17A9.21	>tr|Q93Y17|Q93Y17_ARATH Putative GTPase (Fragment) OS
Q93Z42		1			1	At5g19750	>tr|Q93Z42|Q93Z42_ARATH AT5g19750/T29J13_170 OS
Q93Z59		1		2	3	2	>tr|Q93Z59|Q93Z59_ARATH At1g27540/T17H3_4 OS
Q93ZC2		3		4	7	At5g36230	>tr|Q93ZC2|Q93ZC2_ARATH AT5g36230/T30G6_9 OS
Q93ZI2		2			2	1	>tr|Q93ZI2|Q93ZI2_ARATH At1g20200/T20H2_4 OS
Q940A4		2		4	6	At1g11840	>tr|Q940A4|Q940A4_ARATH Lactoylglutathione lyase OS
Q940G2		4			4	At4g35090/M4E13.140	>tr|Q940G2|Q940G2_ARATH Catalase OS
Q940Y8				1	1	At3g16060	>tr|Q940Y8|Q940Y8_ARATH AT3g16060/MSL1_10 OS
Q944K7	2				2	2	>tr|Q944K7|Q944K7_ARATH AT3g44310/T10D17_100 OS
Q94A01				2	2	At5g46420	>tr|Q94A01|Q94A01_ARATH Putative uncharacterized protein At5g46420 OS
Q94AF6		2		1	3	At5g20160	>tr|Q94AF6|Q94AF6_ARATH AT5g20160/F5O24_50 OS
Q94AH2		1		1	2	At5g64730	>tr|Q94AH2|Q94AH2_ARATH Putative uncharacterized protein At5g64730 OS
Q94AY0		4		3	7	2	>tr|Q94AY0|Q94AY0_ARATH At1g09780/F21M12_17 OS
Q94BS1		1		1	2	At3g21290	>tr|Q94BS1|Q94BS1_ARATH Putative uncharacterized protein At3g21290 OS
Q94BT5				1	1	2	>tr|Q94BT5|Q94BT5_ARATH At2g47730/F17A22.12 OS
Q94BW0		7		7	14	2	>tr|Q94BW0|Q94BW0_ARATH At1g35160/T32G9_30 OS
Q94CJ5		5		6	11	At5g12470	>tr|Q94CJ5|Q94CJ5_ARATH At5g12470 OS
Q94CK0		1			1	At5g12420	>tr|Q94CK0|Q94CK0_ARATH O-acyltransferase (WSD1-like) family protein OS
Q94CL5		8		11	19	At5g12270	>tr|Q94CL5|Q94CL5_ARATH 1-AMINOCYCLOPROPANE-1-CARBOXYLATE OXIDASE-like protein OS
Q94F10		1			1	At1g74730	>tr|Q94F10|Q94F10_ARATH Putative uncharacterized protein At1g74730 OS
Q94FQ2		2			2	4	>tr|Q94FQ2|Q94FQ2_ARATH Glycine-rich protein GRP20 OS
Q94FR0				2	2	3	>tr|Q94FR0|Q94FR0_ARATH Oleosin OS
Q94K48				2	2	At3g62530	>tr|Q94K48|Q94K48_ARATH E-Z type HEAT repeat-containing protein OS
Q9ASP7				2	2	1	>tr|Q9ASP7|Q9ASP7_ARATH AT3g46780/T6H20_190 OS
Q9ASV9				2	2	2	>tr|Q9ASV9|Q9ASV9_ARATH At1g53210/F12M16_12 OS
Q9C5G2				7	7	At1g15200	>tr|Q9C5G2|Q9C5G2_ARATH Protein-protein interaction regulator family protein OS
Q9C5N2		5		4	9	At5g25100	>tr|Q9C5N2|Q9C5N2_ARATH Endomembrane family protein 70 OS
Q9C5R6	4	5		6	15	At2g34430/T31E10.23	>tr|Q9C5R6|Q9C5R6_ARATH At2g34430 OS
Q9C600		1			1	FAD6	>tr|Q9C600|Q9C600_ARATH Omega 6 reductase (Fragment) OS
Q9C6K4				3	3	F7O12.4	>tr|Q9C6K4|Q9C6K4_ARATH Putative uncharacterized protein At1g76870 OS
Q9C7V7		1			1	F15H21.4	>tr|Q9C7V7|Q9C7V7_ARATH At1g64330 OS
Q9C8K8				3	3	F5D21.3	>tr|Q9C8K8|Q9C8K8_ARATH Putative uncharacterized protein At1g51560 OS
Q9C8N4	1			1	2	F7P12.8	>tr|Q9C8N4|Q9C8N4_ARATH Transcription factor, putative 66207-62663 OS
Q9C9I7				5	5	F26A9.12	>tr|Q9C9I7|Q9C9I7_ARATH Putative uncharacterized protein At1g71500 OS
Q9C9Y5		2		1	3		>tr|Q9C9Y5|Q9C9Y5_ARATH Putative elongation factor P (EF-P)
Q9C9Z9		5		1	6	F17O14.2	>tr|Q9C9Z9|Q9C9Z9_ARATH Elongation defective 1 OS
Q9CAC9		1			1		>tr|Q9CAC9|Q9CAC9_ARATH Kinesin-like protein
Q9CAJ5		2			2	T12P18.17	>tr|Q9CAJ5|Q9CAJ5_ARATH Putative uncharacterized protein T12P18.17 OS
Q9FE04				7	7	At3g28710	>tr|Q9FE04|Q9FE04_ARATH AT3g28710 OS
Q9FFI9	1				1	At5g17200	>tr|Q9FFI9|Q9FFI9_ARATH Pectin lyase-like superfamily protein OS
Q9FFS2		1			1	4	>tr|Q9FFS2|Q9FFS2_ARATH Transcription factor-like protein OS
Q9FHM5	1				1	AHL4	>tr|Q9FHM5|Q9FHM5_ARATH AT hook motif DNA-binding family protein OS
Q9FHX6		1			1	At5g42090	>tr|Q9FHX6|Q9FHX6_ARATH Dbj|BAA84809.1 OS
Q9FIX1		1		4	5	At5g39730	>tr|Q9FIX1|Q9FIX1_ARATH AIG2-like protein OS
Q9FJ35		11			11	At5g41790	>tr|Q9FJ35|Q9FJ35_ARATH Myosin heavy chain-like protein OS
Q9FJZ2				1	1	3	>tr|Q9FJZ2|Q9FJZ2_ARATH GTP-binding protein-like OS
Q9FJZ7				3	3	At5g66420	>tr|Q9FJZ7|Q9FJZ7_ARATH AT5G66420 protein OS
Q9FK52				1	1	At5g18190	>tr|Q9FK52|Q9FK52_ARATH Casein kinase-like protein OS
Q9FLT0		5		4	9	Tudor2	>tr|Q9FLT0|Q9FLT0_ARATH 100 kDa coactivator-like protein OS
Q9FLV2	1				1	4	>tr|Q9FLV2|Q9FLV2_ARATH Putative uncharacterized protein OS
Q9FM18		1		2	3	At5g62750	>tr|Q9FM18|Q9FM18_ARATH At5g62750 OS
Q9FMU7		1			1	3	>tr|Q9FMU7|Q9FMU7_ARATH Translocon-associated protein subunit beta OS
Q9FMW0				2	2	4	>tr|Q9FMW0|Q9FMW0_ARATH Putative uncharacterized protein OS
Q9FNN1	1				1	At5g08570	>tr|Q9FNN1|Q9FNN1_ARATH Pyruvate kinase OS
Q9FPI3	3				3	At3g47470/F1P2_20	>tr|Q9FPI3|Q9FPI3_ARATH AT3g47470 OS
Q9FUA9				1	1	2	>tr|Q9FUA9|Q9FUA9_ARATH PRLI-interacting factor F (Fragment) OS
Q9FUB1				1	1	2	>tr|Q9FUB1|Q9FUB1_ARATH PRLI-interacting factor L (Fragment) OS
Q9FWY7				6	6	T14P4.3	>tr|Q9FWY7|Q9FWY7_ARATH Importin subunit alpha OS
Q9FXB0		1			1	F25P12.97	>tr|Q9FXB0|Q9FXB0_ARATH At1g56580/F25P12_18 OS
Q9FY61				2	2	T5K6_30	>tr|Q9FY61|Q9FY61_ARATH Protein TRS120 OS
Q9FYF8		1			1	At1g67350	>tr|Q9FYF8|Q9FYF8_ARATH At1g67350 OS
Q9FZ46				1	1	F6I1.13	>tr|Q9FZ46|Q9FZ46_ARATH F6I1.13 protein OS
Q9FZ47		1			1	F6I1.12	>tr|Q9FZ47|Q9FZ47_ARATH ACT domain-containing protein OS
Q9FZ83				1	1	F26I16.4	>tr|Q9FZ83|Q9FZ83_ARATH At1g18620 OS
Q9FZK5	1				1	At1g27300	>tr|Q9FZK5|Q9FZK5_ARATH F17L21.9 OS
Q9LD60				3	3	T26I12.100	>tr|Q9LD60|Q9LD60_ARATH Spliceosomal associated protein 130A OS
Q9LEW2				4	4	T30N20_40	>tr|Q9LEW2|Q9LEW2_ARATH Nucleoid DNA-binding protein cnd41-like protein OS
Q9LFM3				1	1	F2I11_230	>tr|Q9LFM3|Q9LFM3_ARATH At5g11340 OS
Q9LFU8				2	2	F14F8_160	>tr|Q9LFU8|Q9LFU8_ARATH At5g15780 OS
Q9LH52	9				9	FLR1	>tr|Q9LH52|Q9LH52_ARATH Leucine-rich repeat protein FLOR1 OS
Q9LHA6		4			4	At3g28220	>tr|Q9LHA6|Q9LHA6_ARATH AT3g28220/T19D11_3 OS
Q9LID3				4	4	At3g13670	>tr|Q9LID3|Q9LID3_ARATH Casein kinase-like protein OS
Q9LII8				1	1	At3g27960	>tr|Q9LII8|Q9LII8_ARATH Genomic DNA, chromosome 3, TAC clone:K24A2 OS
Q9LJM2				1	1	3	>tr|Q9LJM2|Q9LJM2_ARATH Genomic DNA, chromosome 3, P1 clone: MMB12 OS
Q9LK52		1		3	4	EMB2769	>tr|Q9LK52|Q9LK52_ARATH Genomic DNA, chromosome 3, P1 clone:MJG19 OS
Q9LKU3		14		21	35	T32B20.g	>tr|Q9LKU3|Q9LKU3_ARATH Putative uncharacterized protein T32B20.g OS
Q9LM92				2	2	At1g20580	>tr|Q9LM92|Q9LM92_ARATH At1g20580/F2D10_6 OS
Q9LMN5				4	4	F16F4.11	>tr|Q9LMN5|Q9LMN5_ARATH F16F4.11 protein OS
Q9LNC1				1	1	F9P14.12	>tr|Q9LNC1|Q9LNC1_ARATH Cysteine proteinases superfamily protein OS
Q9LNC5		14		30	44	F9P14.8	>tr|Q9LNC5|Q9LNC5_ARATH Elongation factor like protein OS
Q9LNV0				1	1	At1g07310	>tr|Q9LNV0|Q9LNV0_ARATH Calcium-dependent lipid-binding domain protein OS
Q9LP26		1			1	T9L6.9	>tr|Q9LP26|Q9LP26_ARATH T9L6.9 protein OS
Q9LP58		5		3	8	F28N24.2	>tr|Q9LP58|Q9LP58_ARATH Putative uncharacterized protein F28N24.2 OS
Q9LQW6		1			1	1	>tr|Q9LQW6|Q9LQW6_ARATH F10B6.2 OS
Q9LS97		3		5	8	At3g18790	>tr|Q9LS97|Q9LS97_ARATH AT3G18790 protein OS
Q9LT42				2	2	4	>tr|Q9LT42|Q9LT42_ARATH Genomic DNA, chromosome 3, P1 clone: MOE17 OS
Q9LTQ3		1			1	4	>tr|Q9LTQ3|Q9LTQ3_ARATH Genomic DNA, chromosome 3, P1 clone: MQC12 OS
Q9LTW5				1	1	AGC1.5	>tr|Q9LTW5|Q9LTW5_ARATH At3g12690 OS
Q9LU53		2		2	4	At5g51200	>tr|Q9LU53|Q9LU53_ARATH Similarity to unknown protein OS
Q9LU74				1	1	At5g57120	>tr|Q9LU74|Q9LU74_ARATH AT5g57120/MUL3_6 OS
Q9LUT7				1	1	4	>tr|Q9LUT7|Q9LUT7_ARATH Genomic DNA, chromosome 3, P1 clone: MGD8 OS
Q9LVM2		10		10	20	At5g58260	>tr|Q9LVM2|Q9LVM2_ARATH NADH dehydrogenase-like complex N OS
Q9LX10				2	2	T31P16_190	>tr|Q9LX10|Q9LX10_ARATH Putative uncharacterized protein T31P16_190 OS
Q9LX28				9	9	F25L23_290	>tr|Q9LX28|Q9LX28_ARATH At3g59430 OS
Q9LX95		1			1	F12B17_230	>tr|Q9LX95|Q9LX95_ARATH MATE efflux family protein OS
Q9LXU5				2	2	T24H18_110	>tr|Q9LXU5|Q9LXU5_ARATH Leucine-rich repeat-containing protein OS
Q9LXZ1				2	2	T5P19_140	>tr|Q9LXZ1|Q9LXZ1_ARATH Protein kinase C inhibitor-like protein OS
Q9LZ23				1	1	T1E3_100	>tr|Q9LZ23|Q9LZ23_ARATH ACT domain-containing protein OS
Q9LZ65		2		2	4	T32M21_200	>tr|Q9LZ65|Q9LZ65_ARATH AT5g04600/T32M21_200 OS
Q9LZQ4				2	2	T12C14_60	>tr|Q9LZQ4|Q9LZQ4_ARATH Carbohydrate-binding-like fold-containing protein OS
Q9M1B7				1	1	T16L24.50	>tr|Q9M1B7|Q9M1B7_ARATH Putative uncharacterized protein T16L24.50 OS
Q9M1R2		3		9	12	T17J13.80	>tr|Q9M1R2|Q9M1R2_ARATH Class II aaRS and biotin synthetases superfamily protein OS
Q9M1Z4		1		1	2	F24G16.70	>tr|Q9M1Z4|Q9M1Z4_ARATH At3g59800 OS
Q9M292		1		3	4	T22K7_10	>tr|Q9M292|Q9M292_ARATH Nicalin OS
Q9M2L8				1	1	F28O9.140	>tr|Q9M2L8|Q9M2L8_ARATH Eukaryotic translation initiation factor 3 subunit E OS
Q9M2T6				2	2	T22E16.90	>tr|Q9M2T6|Q9M2T6_ARATH Beta-1, 3-glucanase-like protein OS
Q9M356		2		7	9	F15G16.210	>tr|Q9M356|Q9M356_ARATH Aspartyl protease OS
Q9M6K2		3		5	8	ipiAt2	>tr|Q9M6K2|Q9M6K2_ARATH Isopentenyl pyrophosphate:dimethyllallyl pyrophosphate isomerase (Fragment) OS
Q9M6K3		2		2	4	ipiAt1	>tr|Q9M6K3|Q9M6K3_ARATH Isopentenyl pyrophosphate:dimethyllallyl pyrophosphate isomerase OS
Q9M888		2		7	9	F16B3.16	>tr|Q9M888|Q9M888_ARATH Putative chaperonin OS
Q9M8L6				3	3	T21F11.27	>tr|Q9M8L6|Q9M8L6_ARATH At1g80480 OS
Q9M8R8		1		2	3	F13E7.30	>tr|Q9M8R8|Q9M8R8_ARATH Putative histidyl tRNA synthetase OS
Q9M994		2			2	4	>tr|Q9M994|Q9M994_ARATH F27J15.29 OS
Q9MA18				2	2	4	>tr|Q9MA18|Q9MA18_ARATH T5E21.15 OS
Q9MA77				1	1	F2J6.4	>tr|Q9MA77|Q9MA77_ARATH F2J6.4 protein OS
Q9S791		1		3	4	F5A18.5	>tr|Q9S791|Q9S791_ARATH AT1G70770 protein OS
Q9S7M0		6		5	11	LHCB3*1	>tr|Q9S7M0|Q9S7M0_ARATH AT5g54270/MDK4_9 OS
Q9S829		4		4	8	F9E10.27	>tr|Q9S829|Q9S829_ARATH At1g74880/F9E10_27 OS
Q9SA73	1	2		5	8	T5I8.3	>tr|Q9SA73|Q9SA73_ARATH Obg-like ATPase 1 OS
Q9SAG7		4		7	11	F23A5.29	>tr|Q9SAG7|Q9SAG7_ARATH At1g80930/F23A5_23 OS
Q9SD41		4		3	7	F24M12.90	>tr|Q9SD41|Q9SD41_ARATH Putative uncharacterized protein F24M12.90 OS
Q9SG91				1	1	T7M13.6	>tr|Q9SG91|Q9SG91_ARATH At3g10860 OS
Q9SG99				3	3	F1C9.24	>tr|Q9SG99|Q9SG99_ARATH Putative dehydrogenase OS
Q9SIC8		1			1	At2g31410	>tr|Q9SIC8|Q9SIC8_ARATH Expressed protein OS
Q9SJB9				1	1	At2g04520	>tr|Q9SJB9|Q9SJB9_ARATH OB-fold nucleic acid binding domain-containing protein OS
Q9SJQ9				5	5	At2g36460	>tr|Q9SJQ9|Q9SJQ9_ARATH Fructose-bisphosphate aldolase 6 OS
Q9SKI0	1	2		2	5	At2g10940	>tr|Q9SKI0|Q9SKI0_ARATH At2g10940/F15K19.1 OS
Q9SKK7				1	1	At2g25420	>tr|Q9SKK7|Q9SKK7_ARATH Putative uncharacterized protein At2g25420 OS
Q9SKP4				1	1	At2g21190	>tr|Q9SKP4|Q9SKP4_ARATH Putative ER lumen protein retaining receptor OS
Q9SL96		1			1	At2g25670	>tr|Q9SL96|Q9SL96_ARATH Expressed protein OS
Q9SLJ2		1		1	2	F20D21.23	>tr|Q9SLJ2|Q9SLJ2_ARATH At1g54410 OS
Q9SMW7		3		2	5	btf3	>tr|Q9SMW7|Q9SMW7_ARATH BTF3b-like factor OS
Q9SPI3				3	3	4	>tr|Q9SPI3|Q9SPI3_ARATH Splicing factor SR1D OS
Q9SQR6	1	2		9	12	T11I18.7	>tr|Q9SQR6|Q9SQR6_ARATH Putative T-complex protein 1, theta subunit (TCP-1-Theta) OS
Q9SRD2		2			2		>tr|Q9SRD2|Q9SRD2_ARATH Putative translation initiation factor IF-2
Q9SRN8	1				1	T21P5.24	>tr|Q9SRN8|Q9SRN8_ARATH T21P5.24 protein OS
Q9SRW8				3	3	F20H23.1	>tr|Q9SRW8|Q9SRW8_ARATH F20H23.1 protein (Fragment) OS
Q9SS87		1		1	2	F4P13.22	>tr|Q9SS87|Q9SS87_ARATH At3g01680 OS
Q9SSD2		31		55	86	F18B13.15	>tr|Q9SSD2|Q9SSD2_ARATH F18B13.15 protein OS
Q9SSF1				2	2	MLP3.4	>tr|Q9SSF1|Q9SSF1_ARATH AT3g07590/MLP3_4 OS
Q9STW1		1		1	2	T22A6.160	>tr|Q9STW1|Q9STW1_ARATH At4g24330 OS
Q9SU20		1			1	T20K18.10	>tr|Q9SU20|Q9SU20_ARATH Putative uncharacterized protein T20K18.10 (Fragment) OS
Q9SU27				2	2	At4g12590	>tr|Q9SU27|Q9SU27_ARATH At4g12590 OS
Q9SUD0				1	1	T13J8.200	>tr|Q9SUD0|Q9SUD0_ARATH Multi-copper oxidase type I family protein OS
Q9SUE0				1	1	T13J8.100	>tr|Q9SUE0|Q9SUE0_ARATH Putative uncharacterized protein AT4g27990 OS
Q9SUI9		4		6	10	atpC1	>tr|Q9SUI9|Q9SUI9_ARATH ATP synthase gamma chain, chloroplast (Fragment) OS
Q9SUQ9	1				1	F9D16.150	>tr|Q9SUQ9|Q9SUQ9_ARATH AT4g23680/F9D16_150 OS
Q9SUR0		1		1	2	F9D16.140	>tr|Q9SUR0|Q9SUR0_ARATH AT4G23670 protein OS
Q9SUU6				2	2	F8B4.160	>tr|Q9SUU6|Q9SUU6_ARATH Putative uncharacterized protein AT4g32460 OS
Q9SX96		1			1	F16N3.6	>tr|Q9SX96|Q9SX96_ARATH At1g47640/F16N3_6 OS
Q9SY00				1	1	T5J8.2	>tr|Q9SY00|Q9SY00_ARATH AT4g02730/T5J8_2 OS
Q9SY09		2			2	T5J8.16	>tr|Q9SY09|Q9SY09_ARATH At4g02840 OS
Q9SY79				1	1	4	>tr|Q9SY79|Q9SY79_ARATH F14N23.25 OS
Q9SYP1		16		31	47	F9H16.5	>tr|Q9SYP1|Q9SYP1_ARATH F9H16.5 protein OS
Q9SZV0				2	2	F6G17.160	>tr|Q9SZV0|Q9SZV0_ARATH At4g37510 OS
Q9XF86	4	4		9	17	Lhcb2.3	>tr|Q9XF86|Q9XF86_ARATH Lhcb2 protein OS
Q9XFT0		2		3	5	PGMc	>tr|Q9XFT0|Q9XFT0_ARATH Cytosolic phosphoglucomutase (Fragment) OS
Q9XI40				1	1	F9L1.23	>tr|Q9XI40|Q9XI40_ARATH F9L1.23 protein OS
Q9XI49		2			2	F9L1.14	>tr|Q9XI49|Q9XI49_ARATH F9L1.14 protein OS
Q9ZT96				2	2	T4I9.13	>tr|Q9ZT96|Q9ZT96_ARATH Mitochondrial transcription termination factor-like protein BELAYA SMERT OS
Q9ZUF6	5			2	7	At2g05920	>tr|Q9ZUF6|Q9ZUF6_ARATH Putative subtilisin serine protease OS
Q9ZV34	2				2	CBP1	>tr|Q9ZV34|Q9ZV34_ARATH At2g28790 OS
Q9ZV42		1			1	At2g18770	>tr|Q9ZV42|Q9ZV42_ARATH Putative signal recognition particle receptor beta subunit OS
Q9ZVJ8		19		30	49	At2g38770	>tr|Q9ZVJ8|Q9ZVJ8_ARATH Putative uncharacterized protein At2g38770 OS
W8PUD8		2			2	At5g22740	>tr|W8PUD8|W8PUD8_ARATH Glycosyltransferase (Fragment) OS
W8PUJ0		4		3	7	At4g32410	>tr|W8PUJ0|W8PUJ0_ARATH Cellulose synthase (Fragment) OS
W8PUS4				1	1	At3g29320	>tr|W8PUS4|W8PUS4_ARATH Phosphorylase (Fragment) OS
W8PV18		3			3	At2g20810	>tr|W8PV18|W8PV18_ARATH Glycosyltransferase (Fragment) OS
W8PVA0		1		2	3	At1g34130	>tr|W8PVA0|W8PVA0_ARATH Glycosyltransferase (Fragment) OS
W8PVE7		1		3	4	At1g06000	>tr|W8PVE7|W8PVE7_ARATH Glycosyltransferase (Fragment) OS
W8Q6G0		5			5	At5g05170	>tr|W8Q6G0|W8Q6G0_ARATH Cellulose synthase (Fragment) OS
W8QN76		1		1	2	At5g24300	>tr|W8QN76|W8QN76_ARATH Glycosyltransferase (Fragment) OS
W8QN88				1	1	At5g19690	>tr|W8QN88|W8QN88_ARATH Glycosyltransferase (Fragment) OS
W8QN98		6		6	12	At5g15650	>tr|W8QN98|W8QN98_ARATH Glycosyltransferase (Fragment) OS
W8QNU5		1			1	At2g36770	>tr|W8QNU5|W8QNU5_ARATH Glycosyltransferase (Fragment) OS
W8QP76		3			3	At1g33430	>tr|W8QP76|W8QP76_ARATH Glycosyltransferase (Fragment) OS

## Sheet: ICU11 Rep 2
	35S::GFP	icu11-3	gICU11-GFP icu11-3	gICU11-HA icu11-3	Grand Total		Protein name
Uniprot ID	1817	3524	7239	6267	18847	Gene ID	Full Annotation
Q9ASR1	18	19	40	22	99	T6H22.13	>tr|Q9ASR1|Q9ASR1_ARATH At1g56070/T6H22_13 OS
Q9SJT9	13	17	35	36	101	At2g21390	>sp|Q9SJT9|COPA2_ARATH Coatomer subunit alpha-2 OS
F4JVN6	12	9	34	12	67	TPP2	>sp|F4JVN6|TPPII_ARATH Tripeptidyl-peptidase 2 OS
Q9M2T8	6	5	32		43	T22E16.70	>tr|Q9M2T8|Q9M2T8_ARATH 2-oxoglutarate dehydrogenase, E1 subunit-like protein OS
P38418	20	20	31	21	92	LOX2	>sp|P38418|LOX2_ARATH Lipoxygenase 2, chloroplastic OS
O50008	14	23	30	19	86	MS1	>sp|O50008|METE1_ARATH 5-methyltetrahydropteroyltriglutamate--homocysteine methyltransferase 1 OS
Q94A40	11	16	30	32	89	At1g62020	>sp|Q94A40|COPA1_ARATH Coatomer subunit alpha-1 OS
Q0WNJ6		31	29	35	95	CHC1	>sp|Q0WNJ6|CLAH1_ARATH Clathrin heavy chain 1 OS
B9DI55	10	13	29	4	56	At3g09840	>tr|B9DI55|B9DI55_ARATH AT3G09840 protein OS
O03042	18	24	28	26	96	rbcL	>sp|O03042|RBL_ARATH Ribulose bisphosphate carboxylase large chain OS
Q0WLB5	3	29	28	35	95	CHC2	>sp|Q0WLB5|CLAH2_ARATH Clathrin heavy chain 2 OS
P22953	18	17	27	23	85	MED37E	>sp|P22953|MD37E_ARATH Probable mediator of RNA polymerase II transcription subunit 37e OS
Q94B78	11	6	27		44	GLDP1	>sp|Q94B78|GCSP1_ARATH Glycine dehydrogenase (decarboxylating) 1, mitochondrial OS
Q9ASR0	24	18	25	20	87	TUBB3	>sp|Q9ASR0|TBB3_ARATH Tubulin beta-3 chain OS
Q9FLH2			25		25	At5g65750	>tr|Q9FLH2|Q9FLH2_ARATH 2-oxoglutarate dehydrogenase, E1 component OS
Q8H158	10	16	24	18	68	At5g56030	>tr|Q8H158|Q8H158_ARATH Putative heat shock protein 81-2 (HSP81-2) OS
Q38970	4	10	24	21	59	ACC1	>sp|Q38970|ACC1_ARATH Acetyl-CoA carboxylase 1 OS
P29515	18	16	23	17	74	TUBB7	>sp|P29515|TBB7_ARATH Tubulin beta-7 chain OS
P29513	18	14	23	15	70	TUBB5	>sp|P29513|TBB5_ARATH Tubulin beta-5 chain OS
O80988			23		23	GLDP2	>sp|O80988|GCSP2_ARATH Glycine dehydrogenase (decarboxylating) 2, mitochondrial OS
Q8RY71	18	13	23	17	71	ESP	>sp|Q8RY71|ESP_ARATH Epithiospecifier protein OS
Q9FPT1-2		3	22	4	29	UBP12	>sp|Q9FPT1-2|UBP12_ARATH Isoform 2 of Ubiquitin carboxyl-terminal hydrolase 12 OS
P29516	19		22	17	58	TUBB8	>sp|P29516|TBB8_ARATH Tubulin beta-8 chain OS
P49040	15	9	22	9	55	SUS1	>sp|P49040|SUSY1_ARATH Sucrose synthase 1 OS
Q9FI56	13	15	22	16	66	CLPC1	>sp|Q9FI56|CLPC1_ARATH Chaperone protein ClpC1, chloroplastic OS
B9DG18			22	18	40	CAT3	>tr|B9DG18|B9DG18_ARATH AT1G20620 protein OS
P29517	18		21	17	56	TUBB9	>sp|P29517|TBB9_ARATH Tubulin beta-9 chain OS
P24636	18	17	21	18	74	TUBB4	>sp|P24636|TBB4_ARATH Tubulin beta-4 chain OS
Q0WV25	15	15	21	17	68	TUBA4	>sp|Q0WV25|TBA4_ARATH Tubulin alpha-4 chain OS
Q0WV84	8	78	21	75	182	At3g15730	>tr|Q0WV84|Q0WV84_ARATH Phospholipase D OS
F4J7I2			20	6	26	UBP13	>tr|F4J7I2|F4J7I2_ARATH Ubiquitin carboxyl-terminal hydrolase OS
P29514	16		20		36	TUBB6	>sp|P29514|TBB6_ARATH Tubulin beta-6 chain OS
P41377		16	20	16	52	TIF4A-2	>sp|P41377|IF4A2_ARATH Eukaryotic initiation factor 4A-2 OS
Q9SRV5			20		20	MS2	>sp|Q9SRV5|METE2_ARATH 5-methyltetrahydropteroyltriglutamate--homocysteine methyltransferase 2 OS
O65719	13	16	20	16	65	HSP70-3	>sp|O65719|HSP7C_ARATH Heat shock 70 kDa protein 3 OS
A8MRZ7		14	20	17	51	EIF4A1	>tr|A8MRZ7|A8MRZ7_ARATH Translational initiation factor 4A-1 OS
Q0WLF6	7	12	20	13	52	At1g78900	>tr|Q0WLF6|Q0WLF6_ARATH AT1G78900 protein OS
Q56WH1	13	14	19	17	63	TUBA3	>sp|Q56WH1|TBA3_ARATH Tubulin alpha-3 chain OS
Q9LFN6	7		19	6	32	RH56	>sp|Q9LFN6|RH56_ARATH DEAD-box ATP-dependent RNA helicase 56 OS
Q9SI75	4	3	19		26	CPEFG	>sp|Q9SI75|EFGC_ARATH Elongation factor G, chloroplastic OS
Q3ED68			19	11	30	ICU11 At1g22950	>sp|Q3ED68|Y1295_ARATH Uncharacterized PKHD-type hydroxylase At1g22950 OS
Q0WUH6	9	6	19	17	51	At1g20630	>tr|Q0WUH6|Q0WUH6_ARATH Catalase OS
Q9SF85	11	7	19		37	ADK1	>sp|Q9SF85|ADK1_ARATH Adenosine kinase 1 OS
Q9LD57	11	13	18	13	55	PGK1	>sp|Q9LD57|PGKH1_ARATH Phosphoglycerate kinase 1, chloroplastic OS
Q9LUT2	12	7	18	9	46	METK4	>sp|Q9LUT2|METK4_ARATH S-adenosylmethionine synthase 4 OS
P19366	5	10	18	8	41	atpB	>sp|P19366|ATPB_ARATH ATP synthase subunit beta, chloroplastic OS
P12411			17	13	30	TUBB1	>sp|P12411|TBB1_ARATH Tubulin beta-1 chain OS
Q8RWV0			17		17	TKL-1	>sp|Q8RWV0|TKTC1_ARATH Transketolase-1, chloroplastic OS
Q9SYM5	8	5	17	10	40	RHM1	>sp|Q9SYM5|RHM1_ARATH Probable rhamnose biosynthetic enzyme 1 OS
Q9SJL8	12	9	17	9	47	METK3	>sp|Q9SJL8|METK3_ARATH S-adenosylmethionine synthase 3 OS
Q5D6C5		13	17	16	46	HOG1	>tr|Q5D6C5|Q5D6C5_ARATH Adenosylhomocysteinase OS
F6L7A0		6	17	3	26	AAS	>tr|F6L7A0|F6L7A0_ARATH Aromatic aldehyde synthase OS
Q9SA73	3	2	16	4	25	T5I8.3	>tr|Q9SA73|Q9SA73_ARATH Obg-like ATPase 1 OS
Q9LKR3		20	16	24	60	MED37A	>sp|Q9LKR3|MD37A_ARATH Mediator of RNA polymerase II transcription subunit 37a OS
P25856	13	12	16	14	55	GAPA1	>sp|P25856|G3PA1_ARATH Glyceraldehyde-3-phosphate dehydrogenase GAPA1, chloroplastic OS
P25819	9		16		25	CAT2	>sp|P25819|CATA2_ARATH Catalase-2 OS
Q9LT39	8	10	16	16	50	At3g20820	>tr|Q9LT39|Q9LT39_ARATH Leucine-rich repeat-containing protein OS
P10896			15	12	27	RCA	>sp|P10896|RCA_ARATH Ribulose bisphosphate carboxylase/oxygenase activase, chloroplastic OS
P41916	9		15		24	RAN1	>sp|P41916|RAN1_ARATH GTP-binding nuclear protein Ran-1 OS
Q9SE60	7		15		22	MTHFR1	>sp|Q9SE60|MTHR1_ARATH Methylenetetrahydrofolate reductase 1 OS
P22954	12		15	15	42	MED37D	>sp|P22954|MD37D_ARATH Probable mediator of RNA polymerase II transcription subunit 37c OS
F4JF64			15	10	25	HSP93-III	>tr|F4JF64|F4JF64_ARATH Clp ATPase OS
Q9FX54	12		15	13	40	GAPC2	>sp|Q9FX54|G3PC2_ARATH Glyceraldehyde-3-phosphate dehydrogenase GAPC2, cytosolic OS
P25858		14	15		29	GAPC1	>sp|P25858|G3PC1_ARATH Glyceraldehyde-3-phosphate dehydrogenase GAPC1, cytosolic OS
Q9LH52		2	15		17	FLR1	>tr|Q9LH52|Q9LH52_ARATH Leucine-rich repeat protein FLOR1 OS
P25696	7		15	6	28	ENO2	>sp|P25696|ENO2_ARATH Bifunctional enolase 2/transcriptional activator OS
O49299	4	8	15	6	33	At1g23190	>sp|O49299|PGMC1_ARATH Probable phosphoglucomutase, cytoplasmic 1 OS
O65351	15		15		30	ARA12	>sp|O65351|SUBL_ARATH Subtilisin-like protease OS
O04379	3		15	3	21	AGO1	>sp|O04379|AGO1_ARATH Protein argonaute 1 OS
Q9LZG0	8	6	15		29	ADK2	>sp|Q9LZG0|ADK2_ARATH Adenosine kinase 2 OS
P53492	12	10	15	10	47	ACT7	>sp|P53492|ACT7_ARATH Actin-7 OS
Q9LF33	6	4	14		24	UGD3	>sp|Q9LF33|UGDH3_ARATH UDP-glucose 6-dehydrogenase 3 OS
Q9LIA8	5		14	4	23	UGD2	>sp|Q9LIA8|UGDH2_ARATH UDP-glucose 6-dehydrogenase 2 OS
P17745	6	8	14	17	45	TUFA	>sp|P17745|EFTU_ARATH Elongation factor Tu, chloroplastic OS
Q9SAJ4	3	11	14	6	34	T8K14.3	>tr|Q9SAJ4|Q9SAJ4_ARATH Phosphoglycerate kinase OS
O23254	8	13	14	8	43	SHM4	>sp|O23254|GLYC4_ARATH Serine hydroxymethyltransferase 4 OS
P17562	11		14	6	31	SAM2	>sp|P17562|METK2_ARATH S-adenosylmethionine synthase 2 OS
Q9LK36	8	11	14	14	47	SAHH2	>sp|Q9LK36|SAHH2_ARATH Adenosylhomocysteinase 2 OS
P49209	9	14	14	12	49	RPL9B	>sp|P49209|RL91_ARATH 60S ribosomal protein L9-1 OS
F4IVR2	4		14		18	HSP60-2	>tr|F4IVR2|F4IVR2_ARATH Heat shock protein 60-2 OS
P25857	11	13	14	13	51	GAPB	>sp|P25857|G3PB_ARATH Glyceraldehyde-3-phosphate dehydrogenase GAPB, chloroplastic OS
Q9LNJ3		10	14	16	40	F6F3.10	>tr|Q9LNJ3|Q9LNJ3_ARATH Aspartyl protease family protein OS
P83484		15	14	12	41	At5g08690	>sp|P83484|ATPBN_ARATH ATP synthase subunit beta-2, mitochondrial OS
B9DHY1	12		14		26	At3g14067	>tr|B9DHY1|B9DHY1_ARATH AT3G14067 protein (Fragment) OS
Q0WVD8	7	14	14	13	48	At3g08580	>tr|Q0WVD8|Q0WVD8_ARATH Adenylate translocator OS
Q8W4H7		14	14	12	40	A2	>sp|Q8W4H7|EF1A2_ARATH Elongation factor 1-alpha 2 OS
Q9SPK5	1	2	13	3	19	THFS	>sp|Q9SPK5|FTHS_ARATH Formate--tetrahydrofolate ligase OS
P23686	12	7	13	6	38	SAM1	>sp|P23686|METK1_ARATH S-adenosylmethionine synthase 1 OS
Q9SIV2	2	7	13	8	30	RPN1A	>sp|Q9SIV2|PSD2A_ARATH 26S proteasome non-ATPase regulatory subunit 2 homolog A OS
P60039		6	13	13	32	RPL7C	>sp|P60039|RL73_ARATH 60S ribosomal protein L7-3 OS
Q9C9C6	2		13	14	29	RPL6B	>sp|Q9C9C6|RL62_ARATH 60S ribosomal protein L6-2 OS
Q9SF40			13	13	26	RPL4A	>sp|Q9SF40|RL4A_ARATH 60S ribosomal protein L4-1 OS
Q9LV28	7	9	13	9	38	RACK1C	>sp|Q9LV28|GPLPC_ARATH Guanine nucleotide-binding protein subunit beta-like protein C OS
O24456	3	9	13	7	32	RACK1A	>sp|O24456|GBLPA_ARATH Guanine nucleotide-binding protein subunit beta-like protein A OS
Q9XFT0			13		13	PGMc	>tr|Q9XFT0|Q9XFT0_ARATH Cytosolic phosphoglucomutase (Fragment) OS
Q9LF98	8	8	13	5	34	F8J2_100	>tr|Q9LF98|Q9LF98_ARATH AT3G52930 protein OS
O04485	2	2	13		17	F21M12.1	>tr|O04485|O04485_ARATH AT1G09620 protein OS
Q9FWR4	6	7	13		26	DHAR1	>sp|Q9FWR4|DHAR1_ARATH Glutathione S-transferase DHAR1, mitochondrial OS
P29197		1	13		14	CPN60	>sp|P29197|CH60A_ARATH Chaperonin CPN60, mitochondrial OS
Q0WL95		11	13	10	34	At3g18780	>tr|Q0WL95|Q0WL95_ARATH AT3G18780 protein OS
Q541W9	9	8	13	8	38	At3g12110	>tr|Q541W9|Q541W9_ARATH Putative uncharacterized protein At3g12110/T21B14_108 OS
B9DHI9	4	6	13	4	27	At1g09640	>tr|B9DHI9|B9DHI9_ARATH AT1G09640 protein OS
P17094		6	13	24	43	ARP1	>sp|P17094|RL31_ARATH 60S ribosomal protein L3-1 OS
Q94AY0	8	8	13	5	34	2	>tr|Q94AY0|Q94AY0_ARATH At1g09780/F21M12_17 OS
Q8L9N4	2	3	13	13	31	2	>tr|Q8L9N4|Q8L9N4_ARATH 60S ribosomal protein L6, putative OS
Q9CAI7			12	11	23	TIF4A-3	>sp|Q9CAI7|IF4A3_ARATH Eukaryotic initiation factor 4A-3 OS
Q93VG5	4	2	12	8	26	RPS8A	>sp|Q93VG5|RS81_ARATH 40S ribosomal protein S8-1 OS
P60040	4	6	12	9	31	RPL7B	>sp|P60040|RL72_ARATH 60S ribosomal protein L7-2 OS
B9DG17	9	5	12	7	33	P40	>tr|B9DG17|B9DG17_ARATH 40S ribosomal protein SA OS
Q9FK25	5	1	12	1	19	OMT1	>sp|Q9FK25|OMT1_ARATH Flavone 3-O-methyltransferase 1 OS
O49607	7	8	12	16	43	M4E13.40	>tr|O49607|O49607_ARATH Putative subtilisin serine protease OS
Q8GUI6-2			12		12	JMJ14	>sp|Q8GUI6-2|JMJ14_ARATH Isoform 2 of Probable lysine-specific demethylase JMJ14 OS
Q56WN1	7	5	12	6	30	GLN1-1	>sp|Q56WN1|GLN11_ARATH Glutamine synthetase cytosolic isozyme 1-1 OS
Q9LPW0-2	11	10	12	13	46	GAPA2	>sp|Q9LPW0-2|G3PA2_ARATH Isoform 2 of Glyceraldehyde-3-phosphate dehydrogenase GAPA2, chloroplastic OS
Q9LF93		5	12		17	F8J2_160	>tr|Q9LF93|Q9LF93_ARATH Pyruvate kinase OS
P21238	1	8	12	10	31	CPN60A1	>sp|P21238|CPNA1_ARATH Chaperonin 60 subunit alpha 1, chloroplastic OS
P42734	11	11	12	7	41	CAD9	>sp|P42734|CADH9_ARATH Probable cinnamyl alcohol dehydrogenase 9 OS
P42737-2			12	5	17	BCA2	>sp|P42737-2|BCA2_ARATH Isoform 2 of Beta carbonic anhydrase 2, chloroplastic OS
P56757	7	10	12	9	38	atpA	>sp|P56757|ATPA_ARATH ATP synthase subunit alpha, chloroplastic OS
B9DGQ1			12		12	At5g48230	>tr|B9DGQ1|B9DGQ1_ARATH AT5G48230 protein OS
F4K5C7	3	10	12	13	38	At5g07090	>tr|F4K5C7|F4K5C7_ARATH 40S ribosomal protein S4 OS
Q8GYH3			12	13	25	At5g02870/F9G14_180	>tr|Q8GYH3|Q8GYH3_ARATH Putative 60S ribosomal protein OS
Q9ASV4		2	12	6	20	At4g16143	>tr|Q9ASV4|Q9ASV4_ARATH Importin subunit alpha OS
Q0WUV8	4	6	12	7	29	At4g02930	>tr|Q0WUV8|Q0WUV8_ARATH Elongation factor Tu OS
Q9M9P3	6	8	12	6	32	At3g03250	>sp|Q9M9P3|UGPA2_ARATH Probable UTP--glucose-1-phosphate uridylyltransferase 2 OS
Q0WV87	1	3	12	2	18	At2g41740	>tr|Q0WV87|Q0WV87_ARATH Putative villin 2 protein OS
F1LIM1	7		12		19	At2g37620	>tr|F1LIM1|F1LIM1_ARATH Actin 3 OS
Q9M8D3	1		12		13	At1g74260	>sp|Q9M8D3|PUR4_ARATH Probable phosphoribosylformylglycinamidine synthase, chloroplastic/mitochondrial OS
Q0WVH4	4	9	12	6	31	At1g67090	>tr|Q0WVH4|Q0WVH4_ARATH Ribulose bisphosphate carboxylase small chain OS
Q0WWL2	7	5	12	6	30	At1g66200	>tr|Q0WWL2|Q0WWL2_ARATH Glutamine synthetase OS
F4I7I0	3	1	12		16	ALAAT1	>sp|F4I7I0|ALAT1_ARATH Alanine aminotransferase 1, mitochondrial OS
Q56YA5	5	3	12	3	23	AGT1	>sp|Q56YA5|SGAT_ARATH Serine--glyoxylate aminotransferase OS
P0CZ23	1	2	12	3	18	ACX3	>sp|P0CZ23|ACOX3_ARATH Acyl-coenzyme A oxidase 3, peroxisomal OS
P11139			11		11	TUBA1	>sp|P11139|TBA1_ARATH Tubulin alpha-1 chain OS
P37702-2	8		11		19	TGG1	>sp|P37702-2|BGL38_ARATH Isoform 2 of Myrosinase 1 OS
Q8RVG8	3	7	11	8	29	SHD	>tr|Q8RVG8|Q8RVG8_ARATH SHEPHERD OS
Q8LD03	3	12	11	8	34	RPS7C	>sp|Q8LD03|RS73_ARATH 40S ribosomal protein S7-3 OS
Q9C514	2	16	11	10	39	RPS7A	>sp|Q9C514|RS71_ARATH 40S ribosomal protein S7-1 OS
Q42262		2	11	7	20	RPS3AB	>sp|Q42262|RS3A2_ARATH 40S ribosomal protein S3a-2 OS
Q9SIP7		10	11	13	34	RPS3A	>sp|Q9SIP7|RS31_ARATH 40S ribosomal protein S3-1 OS
Q9LPG6	7		11		18	RHM2	>sp|Q9LPG6|RHM2_ARATH Probable rhamnose biosynthetic enzyme 2 OS
Q8L7S8-2			11		11	RH3	>sp|Q8L7S8-2|RH3_ARATH Isoform 2 of DEAD-box ATP-dependent RNA helicase 3, chloroplastic OS
P10798	5	8	11	4	28	RBCS-3B	>sp|P10798|RBS3B_ARATH Ribulose bisphosphate carboxylase small chain 3B, chloroplastic OS
Q9C4Z6	7	9	11	9	36	RACK1B	>sp|Q9C4Z6|GPLPB_ARATH Guanine nucleotide-binding protein subunit beta-like protein B OS
O49485	2	7	11	9	29	PGDH1	>sp|O49485|SERA1_ARATH D-3-phosphoglycerate dehydrogenase 1, chloroplastic OS
F6M3L4	6	2	11	1	20	PDX1.3	>tr|F6M3L4|F6M3L4_ARATH Pyridoxine biosynthesis protein OS
Q9LSV0-2	3	1	11	1	16	GLYR1	>sp|Q9LSV0-2|GLYR1_ARATH Isoform 2 of Glyoxylate/succinic semialdehyde reductase 1 OS
Q9LR30-2	3	7	11	6	27	GGAT1	>sp|Q9LR30-2|GGT1_ARATH Isoform 2 of Glutamate--glyoxylate aminotransferase 1 OS
Q38946			11		11	GDH2	>sp|Q38946|DHE2_ARATH Glutamate dehydrogenase 2 OS
Q9LJE4	1		11	7	19	CPN60B2	>sp|Q9LJE4|CPNB2_ARATH Chaperonin 60 subunit beta 2, chloroplastic OS
Q9SUR6			11		11	CORI3	>sp|Q9SUR6|CORI3_ARATH Cystine lyase CORI3 OS
Q9LD43		2	11	6	19	CAC3	>sp|Q9LD43|ACCA_ARATH Acetyl-coenzyme A carboxylase carboxyl transferase subunit alpha, chloroplastic OS
Q8LBI1	2	2	11	11	26	ATL5	>sp|Q8LBI1|RL51_ARATH 60S ribosomal protein L5-1 OS
B9DHP0	6	9	11	10	36	At4g27090	>tr|B9DHP0|B9DHP0_ARATH AT4G27090 protein OS
Q9SN86	4	6	11	6	27	At3g47520	>sp|Q9SN86|MDHP_ARATH Malate dehydrogenase, chloroplastic OS
Q9LRN9			11	7	18	At3g17460	>tr|Q9LRN9|Q9LRN9_ARATH Genomic DNA, chromosome 3, P1 clone:MTO12 OS
B9DFU6			11		11	At3g08590	>tr|B9DFU6|B9DFU6_ARATH AT3G08590 protein OS
Q56X90	3	6	11	6	26	At3g01500	>tr|Q56X90|Q56X90_ARATH Carbonic anhydrase OS
Q0WN31	3	6	11	4	24	At1g70730	>tr|Q0WN31|Q0WN31_ARATH Putative phosphoglucomutase OS
Q9FVT2	5	6	11	5	27	At1g57720	>sp|Q9FVT2|EF1G2_ARATH Probable elongation factor 1-gamma 2 OS
P93819	4	5	11	3	23	At1g04410	>sp|P93819|MDHC1_ARATH Malate dehydrogenase, cytoplasmic 1 OS
Q96533			11	5	16	ADH2	>sp|Q96533|ADHX_ARATH Alcohol dehydrogenase class-3 OS
Q9FGX1			11	3	14	ACLB-2	>sp|Q9FGX1|ACLB2_ARATH ATP-citrate synthase beta chain protein 2 OS
Q9C522		7	11		18	ACLB-1	>sp|Q9C522|ACLB1_ARATH ATP-citrate synthase beta chain protein 1 OS
Q9FJH6	3	6	11	8	28	ABCF1	>sp|Q9FJH6|AB1F_ARATH ABC transporter F family member 1 OS
Q9C8D4	6	4	11	3	24	AAE11	>sp|Q9C8D4|AAE11_ARATH Butyrate--CoA ligase AAE11, peroxisomal OS
A7KNE3	4		11	11	26	1	>tr|A7KNE3|A7KNE3_ARATH ATP synthase subunit alpha (Fragment) OS
P11574	2	9	10	13	34	VHA-B1	>sp|P11574|VATB1_ARATH V-type proton ATPase subunit B1 OS
Q9FLT0	2	5	10	5	22	Tudor2	>tr|Q9FLT0|Q9FLT0_ARATH 100 kDa coactivator-like protein OS
Q9M1P5	6	5	10	6	27	T17J13.250	>tr|Q9M1P5|Q9M1P5_ARATH ADP-ribosylation factor A1E OS
O82663	6	2	10	6	24	SDH1-1	>sp|O82663|SDHA1_ARATH Succinate dehydrogenase [ubiquinone] flavoprotein subunit 1, mitochondrial OS
P51430	2	5	10	9	26	RPS6B	>sp|P51430|RS62_ARATH 40S ribosomal protein S6-2 OS
Q9FJA6			10	12	22	RPS3C	>sp|Q9FJA6|RS33_ARATH 40S ribosomal protein S3-3 OS
Q42112	6		10	9	25	RPP0B	>sp|Q42112|RLA02_ARATH 60S acidic ribosomal protein P0-2 OS
P49692	3		10	10	23	RPL7AA	>sp|P49692|RL7A1_ARATH 60S ribosomal protein L7a-1 OS
P10796		7	10		17	RBCS-1B	>sp|P10796|RBS1B_ARATH Ribulose bisphosphate carboxylase small chain 1B, chloroplastic OS
P56777			10		10	psbB	>sp|P56777|PSBB_ARATH Photosystem II CP47 chlorophyll apoprotein OS
O80448			10		10	PDX11	>sp|O80448|PDX11_ARATH Pyridoxal biosynthesis protein PDX1.1 OS
Q93VR4	10	8	10	5	33	MLP423	>sp|Q93VR4|ML423_ARATH MLP-like protein 423 OS
Q9XF89	4	8	10	10	32	LHCB5	>sp|Q9XF89|CB5_ARATH Chlorophyll a-b binding protein CP26, chloroplastic OS
Q01525	5	10	10	12	37	GRF2	>sp|Q01525|14332_ARATH 14-3-3-like protein GF14 omega OS
P42643	4	10	10	11	35	GRF1	>sp|P42643|14331_ARATH 14-3-3-like protein GF14 chi OS
O65396	7	4	10	5	26	GDCST	>sp|O65396|GCST_ARATH Aminomethyltransferase, mitochondrial OS
Q9SQY0			10	6	16	F13M14.23	>tr|Q9SQY0|Q9SQY0_ARATH F18K10.6 protein OS
Q0WUV7	2	7	10	12	31	EXL4	>sp|Q0WUV7|EXL4_ARATH GDSL esterase/lipase EXL4 OS
P42697		17	10	36	63	DRP1A	>sp|P42697|DRP1A_ARATH Dynamin-related protein 1A OS
Q9FPF0	9		10	5	24	DJ1A	>sp|Q9FPF0|DJ1A_ARATH Protein DJ-1 homolog A OS
O04983	4		10		14	CAC2	>sp|O04983|ACCC_ARATH Biotin carboxylase, chloroplastic OS
Q8L828		4	10	7	21	At3g15980	>sp|Q8L828|COB23_ARATH Coatomer subunit beta-3 OS
Q9FWA3		4	10	4	18	At3g02360	>sp|Q9FWA3|6GPD3_ARATH 6-phosphogluconate dehydrogenase, decarboxylating 3 OS
Q9SJQ0			10	5	15	At2g36580	>tr|Q9SJQ0|Q9SJQ0_ARATH Pyruvate kinase OS
Q9ZUF6		4	10	5	19	At2g05920	>tr|Q9ZUF6|Q9ZUF6_ARATH Putative subtilisin serine protease OS
B9DGT6		1	10	2	13	At1g53310	>tr|B9DGT6|B9DGT6_ARATH AT1G53310 protein OS
Q9SA78	5	2	10	4	21	At1g30630	>sp|Q9SA78|COPE1_ARATH Coatomer subunit epsilon-1 OS
C0Z2H6	6	7	10		23	At1g07890	>tr|C0Z2H6|C0Z2H6_ARATH AT1G07890 protein OS
O23461		2	10	3	15	ARA1	>sp|O23461|ARAK_ARATH L-arabinokinase OS
F4HU93	6		10	5	21	APX1	>tr|F4HU93|F4HU93_ARATH L-ascorbate peroxidase 1 OS
Q9SGY2	3	1	10	2	16	ACLA-1	>sp|Q9SGY2|ACLA1_ARATH ATP-citrate synthase alpha chain protein 1 OS
P56765		2	10	12	24	accD	>sp|P56765|ACCD_ARATH Acetyl-coenzyme A carboxylase carboxyl transferase subunit beta, chloroplastic OS
Q8VZG7		4	9		13	Tudor1	>tr|Q8VZG7|Q8VZG7_ARATH AT5g07350/T2I1_60 OS
Q8VWK4			9	2	11	TRB1	>sp|Q8VWK4|TRB1_ARATH Telomere repeat-binding factor 1 OS
Q9LMI0		5	9	4	18	TPS7	>sp|Q9LMI0|TPS7_ARATH Probable alpha,alpha-trehalose-phosphate synthase [UDP-forming] 7 OS
O04630-2			9	1	10	THRRS	>sp|O04630-2|SYTM_ARATH Isoform Cytoplasmic of Threonine--tRNA ligase, mitochondrial OS
Q9M1R2		3	9	3	15	T17J13.80	>tr|Q9M1R2|Q9M1R2_ARATH Class II aaRS and biotin synthetases superfamily protein OS
Q9SQR6	2	8	9	6	25	T11I18.7	>tr|Q9SQR6|Q9SQR6_ARATH Putative T-complex protein 1, theta subunit (TCP-1-Theta) OS
Q9SJ66	2		9	6	17	SPP2	>sp|Q9SJ66|SPP2_ARATH Probable sucrose-phosphatase 2 OS
O65449		8	9	14	31	sks4	>tr|O65449|O65449_ARATH At4g22010 OS
Q9LXG1		5	9	10	24	RPS9B	>sp|Q9LXG1|RS91_ARATH 40S ribosomal protein S9-1 OS
Q9LZH9		3	9	11	23	RPL7AB	>sp|Q9LZH9|RL7A2_ARATH 60S ribosomal protein L7a-2 OS
Q940B0	2	4	9	10	25	RPL18C	>sp|Q940B0|RL183_ARATH 60S ribosomal protein L18-3 OS
P42791			9	9	18	RPL18B	>sp|P42791|RL182_ARATH 60S ribosomal protein L18-2 OS
P21216	3	1	9	1	14	PPA2	>sp|P21216|IPYR2_ARATH Soluble inorganic pyrophosphatase 2 OS
Q8H103-2	2		9		11	PGI1	>sp|Q8H103-2|G6PIP_ARATH Isoform 2 of Glucose-6-phosphate isomerase 1, chloroplastic OS
Q56WD9	1	5	9	5	20	PED1	>sp|Q56WD9|THIK2_ARATH 3-ketoacyl-CoA thiolase 2, peroxisomal OS
O24457	1	1	9		11	PDH-E1	>sp|O24457|ODPA3_ARATH Pyruvate dehydrogenase E1 component subunit alpha-3, chloroplastic OS			PE
Q944K2	2	3	9	4	18	OST48	>sp|Q944K2|OST48_ARATH Dolichyl-diphosphooligosaccharide--protein glycosyltransferase 48 kDa subunit OS
O80585			9		9	MTHFR2	>sp|O80585|MTHR2_ARATH Methylenetetrahydrofolate reductase 2 OS
Q8H0S9			9	1	10	MPA1	>sp|Q8H0S9|PSA_ARATH Puromycin-sensitive aminopeptidase OS
Q9ZPI5		3	9		12	MFP2	>sp|Q9ZPI5|MFP2_ARATH Peroxisomal fatty acid beta-oxidation multifunctional protein MFP2 OS
P27521			9	8	17	LHCA4	>sp|P27521|CA4_ARATH Chlorophyll a-b binding protein 4, chloroplastic OS
O23016			9		9	KAB1	>sp|O23016|KCAB_ARATH Probable voltage-gated potassium channel subunit beta OS
Q94AR8	2		9	1	12	IIL1	>sp|Q94AR8|LEUC_ARATH 3-isopropylmalate dehydratase large subunit OS
Q8GUM2		2	9		11	HSP70-9	>sp|Q8GUM2|HSP7I_ARATH Heat shock 70 kDa protein 9, mitochondrial OS
O82660	3	3	9	4	19	HCF136	>sp|O82660|P2SAF_ARATH Photosystem II stability/assembly factor HCF136, chloroplastic OS
Q9LRS0		4	9		13	GLO2	>sp|Q9LRS0|GLO2_ARATH Peroxisomal (S)-2-hydroxy-acid oxidase GLO2 OS
Q9LF37		2	9	4	15	CLPB3	>sp|Q9LF37|CLPB3_ARATH Chaperone protein ClpB3, chloroplastic OS
Q9CA67	1	8	9	9	27	CHLP	>sp|Q9CA67|CHLP_ARATH Geranylgeranyl diphosphate reductase, chloroplastic OS
P41088	3		9	2	14	CHI1	>sp|P41088|CFI1_ARATH Chalcone--flavonone isomerase 1 OS
Q9ZV34	7	1	9	4	21	CBP1	>tr|Q9ZV34|Q9ZV34_ARATH At2g28790 OS
F4KEX3	2		9	1	12	At5g58330	>tr|F4KEX3|F4KEX3_ARATH Malate dehydrogenase OS
Q0WLE0		3	9	2	14	At4g29130	>tr|Q0WLE0|Q0WLE0_ARATH Hexokinase OS
Q8RWN9	1	4	9	1	15	At3g13930	>sp|Q8RWN9|ODP22_ARATH Dihydrolipoyllysine-residue acetyltransferase component 2 of pyruvate dehydrogenase complex, mitochondrial OS
Q1H555	8	5	9	6	28	At3g11510	>tr|Q1H555|Q1H555_ARATH At3g11510 OS
Q0WWT6	4	6	9		19	At3g02090	>tr|Q0WWT6|Q0WWT6_ARATH Putative mitochondrial processing peptidase (Fragment) OS
Q9SJQ9	6		9		15	At2g36460	>tr|Q9SJQ9|Q9SJQ9_ARATH Fructose-bisphosphate aldolase 6 OS
Q9MA79		1	9	3	13	At1g43670	>sp|Q9MA79|F16P2_ARATH Fructose-1,6-bisphosphatase, cytosolic OS
F4IAR7	3	4	9	2	18	At1g24510	>tr|F4IAR7|F4IAR7_ARATH T-complex protein 1 subunit epsilon OS
W8PVE7	4	4	9		17	At1g06000	>tr|W8PVE7|W8PVE7_ARATH Glycosyltransferase (Fragment) OS
Q9SYT0		1	9	3	13	ANN1	>sp|Q9SYT0|ANXD1_ARATH Annexin D1 OS
Q9ZVD5			9	2	11	AGO4	>sp|Q9ZVD5|AGO4_ARATH Protein argonaute 4 OS
Q94BW0	5	9	9	10	33	2	>tr|Q94BW0|Q94BW0_ARATH At1g35160/T32G9_30 OS
Q9LZI2			8	5	13	UXS2	>sp|Q9LZI2|UXS2_ARATH UDP-glucuronic acid decarboxylase 2 OS
Q9FM01	5		8		13	UGD4	>sp|Q9FM01|UGDH4_ARATH UDP-glucose 6-dehydrogenase 4 OS
O48549			8	8	16	RPS6A	>sp|O48549|RS61_ARATH 40S ribosomal protein S6-1 OS
Q9CAV0	2	3	8	12	25	RPS3AA	>sp|Q9CAV0|RS3A1_ARATH 40S ribosomal protein S3a-1 OS
Q9SF53			8	5	13	RPL35A	>sp|Q9SF53|RL351_ARATH 60S ribosomal protein L35-1 OS
P51414	1	1	8	6	16	RPL26A	>sp|P51414|RL261_ARATH 60S ribosomal protein L26-1 OS
P51418		4	8	7	19	RPL18AB	>sp|P51418|R18A2_ARATH 60S ribosomal protein L18a-2 OS
Q9SIM4	5		8	6	19	RPL14A	>sp|Q9SIM4|RL141_ARATH 60S ribosomal protein L14-1 OS
P42794-2	2	5	8	5	20	RPL11B	>sp|P42794-2|RL112_ARATH Isoform 2 of 60S ribosomal protein L11-2 OS
Q84W89		5	8	14	27	RH37	>sp|Q84W89|RH37_ARATH DEAD-box ATP-dependent RNA helicase 37 OS
Q8LA13	2	7	8	16	33	RH11	>sp|Q8LA13|RH11_ARATH DEAD-box ATP-dependent RNA helicase 11 OS
Q94CE5	1	3	8	3	15	POP2	>sp|Q94CE5|GATP_ARATH Gamma-aminobutyrate transaminase POP2, mitochondrial OS
Q949Y3	2		8		10	PAP26	>sp|Q949Y3|PPA26_ARATH Bifunctional purple acid phosphatase 26 OS
Q9LYG3	3		8	1	12	NADP-ME2	>sp|Q9LYG3|MAOP2_ARATH NADP-dependent malic enzyme 2 OS
Q9SQI8			8		8	LTA2	>sp|Q9SQI8|ODP24_ARATH Dihydrolipoyllysine-residue acetyltransferase component 4 of pyruvate dehydrogenase complex, chloroplastic OS
F4JLP5	2		8	6	16	LPD2	>sp|F4JLP5|PLPD2_ARATH Dihydrolipoyl dehydrogenase 2, chloroplastic OS
Q39141	4	9	8	8	29	Lhb1B2	>tr|Q39141|Q39141_ARATH At2g34420/T31E10.24 OS
P52410-2	1	2	8	6	17	KAS1	>sp|P52410-2|KASC1_ARATH Isoform 2 of 3-oxoacyl-[acyl-carrier-protein] synthase I, chloroplastic OS
Q9S7C0-2	1	1	8	5	15	HSP70-14	>sp|Q9S7C0-2|HSP7O_ARATH Isoform 2 of Heat shock 70 kDa protein 14 OS
Q9SF21	6		8		14	F26K24.6	>tr|Q9SF21|Q9SF21_ARATH At3g11770 OS
Q9SAI0			8	5	13	F23A5.16	>tr|Q9SAI0|Q9SAI0_ARATH F23A5.16 protein OS
Q42601	3		8		11	CARB	>sp|Q42601|CARB_ARATH Carbamoyl-phosphate synthase large chain, chloroplastic OS
A8MQA1			8	8	16	BBC1	>tr|A8MQA1|A8MQA1_ARATH 60S ribosomal protein L13-1 OS
Q9ZUY6	3	2	8	1	14	AXS1	>sp|Q9ZUY6|AXS1_ARATH UDP-D-apiose/UDP-D-xylose synthase 1 OS
B9DGD1		4	8	2	14	At5g35630	>tr|B9DGD1|B9DGD1_ARATH Glutamine synthetase OS
Q8L7N0			8		8	At5g16070	>tr|Q8L7N0|Q8L7N0_ARATH At5g16070 OS
W8QN98	2	2	8	4	16	At5g15650	>tr|W8QN98|W8QN98_ARATH Glycosyltransferase (Fragment) OS
B9DHT9	2	5	8	16	31	At4g34450	>tr|B9DHT9|B9DHT9_ARATH Coatomer subunit gamma OS
Q9SV21			8		8	At4g31480	>sp|Q9SV21|COPB1_ARATH Coatomer subunit beta-1 OS
A8MS28	5	4	8	6	23	At4g15000	>tr|A8MS28|A8MS28_ARATH 60S ribosomal protein L27-3 OS
Q2V3V9			8		8	At3g14420	>tr|Q2V3V9|Q2V3V9_ARATH Peroxisomal (S)-2-hydroxy-acid oxidase GLO1 OS
B9DHR0			8		8	At2g30950	>tr|B9DHR0|B9DHR0_ARATH AT2G30950 protein OS
P55229			8		8	ADG2	>sp|P55229|GLGL1_ARATH Glucose-1-phosphate adenylyltransferase large subunit 1, chloroplastic OS
Q8LPJ4		2	8	3	13	ABCE2	>sp|Q8LPJ4|AB2E_ARATH ABC transporter E family member 2 OS
Q9FMF2		2	8		10	4	>tr|Q9FMF2|Q9FMF2_ARATH Beta-ureidopropionase OS
Q8LDY5	1	5	8	7	21	2	>tr|Q8LDY5|Q8LDY5_ARATH 40S ribosomal protein S2 OS
Q9C8S5	4		8	8	20		>tr|Q9C8S5|Q9C8S5_ARATH Chlorophyll A-B-binding protein 2, 5 partial
Q39099		3	7	2	12	XTH4	>sp|Q39099|XTH4_ARATH Xyloglucan endotransglucosylase/hydrolase protein 4 OS
O49195	3	4	7	5	19	VSP1	>sp|O49195|VSP1_ARATH Vegetative storage protein 1 OS
Q9LRZ6	2	1	7	3	13	TPS24	>sp|Q9LRZ6|MYRS2_ARATH Beta-myrcene/(E)-beta-ocimene synthase 2, chloroplastic OS
F4IW47		6	7		13	TKL-2	>sp|F4IW47|TKTC2_ARATH Transketolase-2, chloroplastic OS
Q9C6U3	4	1	7	3	15	T8G24.2	>tr|Q9C6U3|Q9C6U3_ARATH Putative uncharacterized protein T8G24.2 (Fragment) OS
Q9M3C2			7		7	T26I12.170	>tr|Q9M3C2|Q9M3C2_ARATH Oxidoreductase-like protein (Fragment) OS
Q01474			7		7	SAR1B	>sp|Q01474|SAR1B_ARATH GTP-binding protein SAR1B OS
Q9SEI4	3	9	7	8	27	RPT3	>sp|Q9SEI4|PRS6B_ARATH 26S protease regulatory subunit 6B homolog OS
Q9SZD4		2	7	3	12	RPT2A	>sp|Q9SZD4|PRS4A_ARATH 26S proteasome regulatory subunit 4 homolog A OS
Q9SSB5		4	7	4	15	RPT1A	>sp|Q9SSB5|PRS7A_ARATH 26S protease regulatory subunit 7 homolog A OS
Q9M885	2	9	7	10	28	RPS7B	>sp|Q9M885|RS72_ARATH 40S ribosomal protein S7-2 OS
Q9SK22	4	5	7	6	22	RPS16A	>sp|Q9SK22|RS161_ARATH 40S ribosomal protein S16-1 OS
P42036			7	4	11	RPS14C	>sp|P42036|RS143_ARATH 40S ribosomal protein S14-3 OS
P59224	6	3	7	6	22	RPS13B	>sp|P59224|RS132_ARATH 40S ribosomal protein S13-2 OS
P59223			7	6	13	RPS13A	>sp|P59223|RS131_ARATH 40S ribosomal protein S13-1 OS
P42732			7	2	9	RPS13	>sp|P42732|RR13_ARATH 30S ribosomal protein S13, chloroplastic OS
Q9LP45		6	7	5	18	RPN6	>sp|Q9LP45|PSD11_ARATH 26S proteasome non-ATPase regulatory subunit 11 homolog OS
Q9LQR8	2		7		9	RPN3B	>sp|Q9LQR8|PSD3B_ARATH 26S proteasome non-ATPase regulatory subunit 3 homolog B OS
Q9LNU4		5	7	5	17	RPN3A	>sp|Q9LNU4|PSD3A_ARATH 26S proteasome non-ATPase regulatory subunit 3 homolog A OS
Q9M9W1	1	12	7	11	31	RPL22B	>sp|Q9M9W1|RL222_ARATH 60S ribosomal protein L22-2 OS
Q9LRX8		2	7	6	15	RPL13AB	>sp|Q9LRX8|R13A2_ARATH 60S ribosomal protein L13a-2 OS
P59230	3	2	7	7	19	RPL10AB	>sp|P59230|R10A2_ARATH 60S ribosomal protein L10a-2 OS
Q8VZB9	1	2	7	6	16	RPL10AA	>sp|Q8VZB9|R10A1_ARATH 60S ribosomal protein L10a-1 OS
Q9M2F9		5	7	14	26	RH52	>sp|Q9M2F9|RH52_ARATH DEAD-box ATP-dependent RNA helicase 52 OS
P48578			7		7	PP2A3	>sp|P48578|PP2A3_ARATH Serine/threonine-protein phosphatase PP2A-3 catalytic subunit OS
O04130	1	3	7	5	16	PGDH2	>sp|O04130|SERA2_ARATH D-3-phosphoglycerate dehydrogenase 2, chloroplastic OS
Q9M0Y8		2	7	3	12	NSF	>sp|Q9M0Y8|NSF_ARATH Vesicle-fusing ATPase OS
Q9FMU6	2	4	7	11	24	MPT3	>sp|Q9FMU6|MPCP3_ARATH Mitochondrial phosphate carrier protein 3, mitochondrial OS
A8MS68-2		4	7		11	LPD1	>sp|A8MS68-2|PLPD1_ARATH Isoform 2 of Dihydrolipoyl dehydrogenase 1, chloroplastic OS
Q9LVI8	4	3	7	4	18	GLN1-3	>sp|Q9LVI8|GLN13_ARATH Glutamine synthetase cytosolic isozyme 1-3 OS
Q9SXZ2	3		7		10	FT	>sp|Q9SXZ2|FT_ARATH Protein FLOWERING LOCUS T OS
Q9M888	2	3	7	4	16	F16B3.16	>tr|Q9M888|Q9M888_ARATH Putative chaperonin OS
F4J3P1	3	3	7	6	19	emb2171	>tr|F4J3P1|F4J3P1_ARATH 60S ribosomal protein L23 OS
B9DFQ9			7		7	EMB1467	>tr|B9DFQ9|B9DFQ9_ARATH AT5G37510 protein OS
Q8LF21		11	7	30	48	DRP1C	>sp|Q8LF21|DRP1C_ARATH Dynamin-related protein 1C OS
P34790		5	7		12	CYP18-3	>sp|P34790|CP18C_ARATH Peptidyl-prolyl cis-trans isomerase CYP18-3 OS
Q9SA52		2	7	3	12	CSP41B	>sp|Q9SA52|CP41B_ARATH Chloroplast stem-loop binding protein of 41 kDa b, chloroplastic OS
Q39048	3	2	7	2	14	CER2	>sp|Q39048|CER2_ARATH Protein ECERIFERUM 1 OS
Q9SE50	1	14	7	12	34	BGLU18	>sp|Q9SE50|BGL18_ARATH Beta-D-glucopyranosyl abscisate beta-glucosidase OS
O65258	1		7		8	BAM2	>sp|O65258|BAM2_ARATH Beta-amylase 2, chloroplastic OS
Q9SGE0			7		7	AXS2	>sp|Q9SGE0|AXS2_ARATH UDP-D-apiose/UDP-D-xylose synthase 2 OS
Q9LST0	8		7		15	At5g60160	>tr|Q9LST0|Q9LST0_ARATH AT5g60160/f15l12_20 OS
Q9FN41			7		7	At5g53850	>sp|Q9FN41|MTBC_ARATH Probable bifunctional methylthioribulose-1-phosphate dehydratase/enolase-phosphatase E1 OS
Q0WLJ0	2	2	7	2	13	At5g48880	>tr|Q0WLJ0|Q0WLJ0_ARATH Peroxisomal-3-keto-acyl-CoA thiolase 1 OS
Q8H152		3	7	2	12	At5g25754	>tr|Q8H152|Q8H152_ARATH Eukaryotic translation initiation factor 3 subunit L OS
F4JWM1	4	5	7	6	22	At5g18380	>tr|F4JWM1|F4JWM1_ARATH 40S ribosomal protein S16-3 OS
B9DGK9	3	4	7	7	21	At5g05010	>tr|B9DGK9|B9DGK9_ARATH AT5G05010 protein OS
A4FVT2		2	7	3	12	At4g36250	>tr|A4FVT2|A4FVT2_ARATH Aldehyde dehydrogenase OS
O81416			7	6	13	At4g02290	>sp|O81416|GUN17_ARATH Endoglucanase 17 OS
Q0WRS4		4	7		11	At3g07770	>tr|Q0WRS4|Q0WRS4_ARATH Putative heat shock protein OS
W8PVH6		2	7	4	13	At3g02230	>tr|W8PVH6|W8PVH6_ARATH Glycosyltransferase (Fragment) OS
B9DFH4			7		7	At2g47510	>tr|B9DFH4|B9DFH4_ARATH AT2G47510 protein OS
Q56XI5	5	3	7	5	20	At1g47128	>tr|Q56XI5|Q56XI5_ARATH Cysteine proteinase RD21A OS
P25697	3		7	1	11	At1g32060	>sp|P25697|KPPR_ARATH Phosphoribulokinase, chloroplastic OS
B3LF87		5	7	3	15	At1g30230	>tr|B3LF87|B3LF87_ARATH At1g30230 OS
C0SUV0		3	7	2	12	At1g12840	>tr|C0SUV0|C0SUV0_ARATH Putative uncharacterized protein At1g12840 (Fragment) OS
P06525		2	7	2	11	ADH1	>sp|P06525|ADH1_ARATH Alcohol dehydrogenase class-P OS
Q42560	1	2	7	1	11	ACO1	>sp|Q42560|ACO1_ARATH Aconitate hydratase 1 OS
Q93Z59		3	7		10	2	>tr|Q93Z59|Q93Z59_ARATH At1g27540/T17H3_4 OS
Q944K7	4	1	7	3	15	2	>tr|Q944K7|Q944K7_ARATH AT3g44310/T10D17_100 OS
Q8L8X6			7		7	2	>tr|Q8L8X6|Q8L8X6_ARATH Putative uncharacterized protein OS
Q9M2X3			6	3	9	TRB3	>sp|Q9M2X3|TRB3_ARATH Telomere repeat-binding factor 3 OS
Q9FLI4		3	6	13	22	SBT1.3	>tr|Q9FLI4|Q9FLI4_ARATH Putative subtilisin serine protease OS
Q9LZS3	2		6		8	SBE2.2	>sp|Q9LZS3|GLGB2_ARATH 1,4-alpha-glucan-branching enzyme 2-2, chloroplastic/amyloplastic OS
Q9MAK9			6		6	RPT4B	>sp|Q9MAK9|PS10B_ARATH 26S protease regulatory subunit S10B homolog B OS
P56801		1	6	9	16	rps8	>sp|P56801|RR8_ARATH 30S ribosomal protein S8, chloroplastic OS
P49200	4	5	6		15	RPS20A	>sp|P49200|RS201_ARATH 40S ribosomal protein S20-1 OS
Q9SGA6		4	6	5	15	RPS19A	>sp|Q9SGA6|RS191_ARATH 40S ribosomal protein S19-1 OS
P16181		4	6	8	18	RPS11A	>sp|P16181|RS111_ARATH 40S ribosomal protein S11-1 OS
O24412			6		6	RPN8A	>sp|O24412|PSD7A_ARATH 26S proteasome non-ATPase regulatory subunit 7 homolog A OS
Q93Z16		4	6		10	RPN2	>sp|Q93Z16|RPN2_ARATH Dolichyl-diphosphooligosaccharide--protein glycosyltransferase subunit 2 OS
Q9SZX9		6	6	5	17	RPL9D	>sp|Q9SZX9|RL92_ARATH 60S ribosomal protein L9-2 OS
O80626			6	4	10	RPL35B	>sp|O80626|RL352_ARATH 60S ribosomal protein L35-2 OS
Q9LSA3	4	2	6	6	18	RPL30C	>sp|Q9LSA3|RL303_ARATH 60S ribosomal protein L30-3 OS
Q8LCL3			6	6	12	RPL27B	>sp|Q8LCL3|RL272_ARATH 60S ribosomal protein L27-2 OS
Q9FF52			6	5	11	RPL12C	>sp|Q9FF52|RL123_ARATH 60S ribosomal protein L12-3 OS
Q93VT9			6		6	RPL10A	>sp|Q93VT9|RL101_ARATH 60S ribosomal protein L10-1 OS
Q94A52		5	6	8	19	RH2	>sp|Q94A52|RH2_ARATH DEAD-box ATP-dependent RNA helicase 2 OS
Q38922			6		6	RABB1B	>sp|Q38922|RAB1B_ARATH Ras-related protein RABB1b OS
P38025		1	6	2	9	PUR7	>sp|P38025|PUR7_ARATH Phosphoribosylaminoimidazole-succinocarboxamide synthase, chloroplastic OS
Q5GM68			6	1	7	PPC2	>sp|Q5GM68|CAPP2_ARATH Phosphoenolpyruvate carboxylase 2 OS
Q39247-2	1	1	6	3	11	PP2AB2	>sp|Q39247-2|2ABB_ARATH Isoform 2 of Serine/threonine protein phosphatase 2A 55 kDa regulatory subunit B beta isoform OS
Q38845		3	6	3	12	PP2AA1	>sp|Q38845|2AAA_ARATH Serine/threonine-protein phosphatase 2A 65 kDa regulatory subunit A alpha isoform OS
Q9FME4			6	1	7	PNM1	>sp|Q9FME4|PP438_ARATH Pentatricopeptide repeat-containing protein PNM1, mitochondrial OS
Q8GWT4		2	6		8	PMRT15	>sp|Q8GWT4|ANM15_ARATH Protein arginine N-methyltransferase 1.5 OS
Q9LIK0	2		6		8	PKP1	>sp|Q9LIK0|PKP1_ARATH Plastidial pyruvate kinase 1, chloroplastic OS
Q5PNZ9	3	2	6	5	16	PFL	>tr|Q5PNZ9|Q5PNZ9_ARATH At1g22780 OS
P35510			6		6	PAL1	>sp|P35510|PAL1_ARATH Phenylalanine ammonia-lyase 1 OS
F4IFZ9			6		6	P5CS1	>tr|F4IFZ9|F4IFZ9_ARATH Delta1-pyrroline-5-carboxylate synthase 1 OS
F4J3S8			6		6	NAC050	>tr|F4J3S8|F4J3S8_ARATH NAC domain containing protein 50 OS
O22467			6	2	8	MSI1	>sp|O22467|MSI1_ARATH Histone-binding protein MSI1 OS
Q9FEF8		3	6	13	22	MED36B	>sp|Q9FEF8|MD36B_ARATH Probable mediator of RNA polymerase II transcription subunit 36b OS
Q9XF86		6	6	5	17	Lhcb2.3	>tr|Q9XF86|Q9XF86_ARATH Lhcb2 protein OS
Q2V2R9	1	3	6	3	13	LHCA3	>tr|Q2V2R9|Q2V2R9_ARATH PSI type III chlorophyll a/b-binding protein OS
Q9CAP8	1	7	6	8	22	LACS9	>sp|Q9CAP8|LACS9_ARATH Long chain acyl-CoA synthetase 9, chloroplastic OS
Q96300		6	6		12	GRF7	>sp|Q96300|14337_ARATH 14-3-3-like protein GF14 nu OS
F4KGV2	2	5	6	5	18	GRF6	>tr|F4KGV2|F4KGV2_ARATH 14-3-3-like protein GF14 lambda OS
P42645	4	6	6	7	23	GRF5	>sp|P42645|14335_ARATH 14-3-3-like protein GF14 upsilon OS
F4KBI7	3	5	6	9	23	GRF3	>tr|F4KBI7|F4KBI7_ARATH 14-3-3-like protein GF14 psi OS
Q9S7E4			6		6	FDH1	>sp|Q9S7E4|FDH_ARATH Formate dehydrogenase, mitochondrial OS
Q944G9	1	3	6	5	15	FBA2	>sp|Q944G9|ALFC2_ARATH Probable fructose-bisphosphate aldolase 2, chloroplastic OS
Q9SYP1		8	6	29	43	F9H16.5	>tr|Q9SYP1|Q9SYP1_ARATH F9H16.5 protein OS
Q9M328			6	2	8	F5K20_290	>tr|Q9M328|Q9M328_ARATH AT3G53990 protein OS
Q9M356			6	7	13	F15G16.210	>tr|Q9M356|Q9M356_ARATH Aspartyl protease OS
Q9XIQ8			6		6	F13O11.18	>tr|Q9XIQ8|Q9XIQ8_ARATH F13O11.18 protein OS
Q9C8P0		2	6	5	13	EMB3003	>sp|Q9C8P0|ODP25_ARATH Dihydrolipoyllysine-residue acetyltransferase component 5 of pyruvate dehydrogenase complex, chloroplastic OS
Q8VZM1		8	6	13	27	EMB2753	>tr|Q8VZM1|Q8VZM1_ARATH Putative N-terminal acetyltransferase OS
Q9XFS9			6		6	DXR	>sp|Q9XFS9|DXR_ARATH 1-deoxy-D-xylulose 5-phosphate reductoisomerase, chloroplastic OS
Q39085	1	9	6	11	27	DIM	>sp|Q39085|DIM_ARATH Delta(24)-sterol reductase OS
Q9LR75			6		6	CPX1	>sp|Q9LR75|HEM61_ARATH Coproporphyrinogen-III oxidase 1, chloroplastic OS
Q9SPU8	1		6		7	cda1	>tr|Q9SPU8|Q9SPU8_ARATH Cytidine deaminase 1 (Fragment) OS
Q96291	2		6	1	9	BAS1	>sp|Q96291|BAS1A_ARATH 2-Cys peroxiredoxin BAS1, chloroplastic OS
Q9SUM3			6		6	ATR2	>sp|Q9SUM3|NCPR2_ARATH NADPH--cytochrome P450 reductase 2 OS
Q67ZX8	2	2	6	5	15	At5g61170	>tr|Q67ZX8|Q67ZX8_ARATH 40S ribosomal protein S19-like OS
Q9FLQ4			6	3	9	At5g55070	>sp|Q9FLQ4|ODO2A_ARATH Dihydrolipoyllysine-residue succinyltransferase component of 2-oxoglutarate dehydrogenase complex 1, mitochondrial OS
Q93WF1		3	6	10	19	At5g48900	>sp|Q93WF1|PLY20_ARATH Probable pectate lyase 20 OS
Q9FJ41	5	3	6	2	16	At5g45950	>sp|Q9FJ41|GDL85_ARATH GDSL esterase/lipase At5g45950 OS
C0Z226	2	2	6		10	At5g42270	>tr|C0Z226|C0Z226_ARATH AT5G42270 protein OS
Q0WSL0	2	3	6	1	12	At5g40760	>tr|Q0WSL0|Q0WSL0_ARATH Glucose-6-phosphate 1-dehydrogenase OS
Q0WWW3	3	6	6	1	16	At5g28840	>tr|Q0WWW3|Q0WWW3_ARATH GDP-mannose 3,5-epimerase OS
Q84WV1		1	6		7	At5g26360	>tr|Q84WV1|Q84WV1_ARATH T-complex protein 1 subunit gamma OS
Q940P8	1	3	6	2	12	At5g20890	>tr|Q940P8|Q940P8_ARATH AT5g20890/F22D1_60 OS
W8PUZ7		1	6	5	12	At5g20280	>tr|W8PUZ7|W8PUZ7_ARATH Glycosyltransferase (Fragment) OS
Q5FBU9			6		6	At5g13930.1	>tr|Q5FBU9|Q5FBU9_ARATH Mutant protein of chalcone synthase OS
Q9FNN5			6	2	8	At5g08530	>sp|Q9FNN5|NDUV1_ARATH NADH dehydrogenase [ubiquinone] flavoprotein 1, mitochondrial OS
Q9FNG3			6		6	At5g06450	>sp|Q9FNG3|Y5645_ARATH Uncharacterized protein At5g06450 OS
Q8VYA0		2	6		8	At4g31180	>tr|Q8VYA0|Q8VYA0_ARATH Aspartate--tRNA ligase-like protein OS
C0Z2R2			6		6	At4g30190	>tr|C0Z2R2|C0Z2R2_ARATH AT4G30190 protein OS
F4JUM3		1	6	1	8	At4g14160	>tr|F4JUM3|F4JUM3_ARATH Sec23/sec24-like transport protein OS
Q8VYP7	4	2	6	3	15	At3g62560	>tr|Q8VYP7|Q8VYP7_ARATH Putative Sar1 GTP binding protein OS
Q05758			6		6	At3g58610	>sp|Q05758|ILV5_ARATH Ketol-acid reductoisomerase, chloroplastic OS
Q0WW72	3		6		9	At3g53430	>tr|Q0WW72|Q0WW72_ARATH 60S ribosomal Protein L12-like OS
Q56X31			6		6	At3g25520	>tr|Q56X31|Q56X31_ARATH Ribosomal protein OS
Q9SFU0			6	4	10	At3g07100	>sp|Q9SFU0|SC24A_ARATH Protein transport protein Sec24-like At3g07100 OS
Q8RWT4	1		6		7	At2g42710	>tr|Q8RWT4|Q8RWT4_ARATH Putative uncharacterized protein At2g42710 OS
Q9C5R6		7	6		13	At2g34430/T31E10.23	>tr|Q9C5R6|Q9C5R6_ARATH At2g34430 OS
C0Z2N6	4	6	6	5	21	At2g21660	>tr|C0Z2N6|C0Z2N6_ARATH AT2G21660 protein OS
F4HXD1	1	4	6	3	14	At1g74910	>tr|F4HXD1|F4HXD1_ARATH ADP-glucose pyrophosphorylase family protein OS
Q9SH69	1		6	2	9	At1g64190	>sp|Q9SH69|6PGD1_ARATH 6-phosphogluconate dehydrogenase, decarboxylating 1, chloroplastic OS
Q9ZP06			6		6	At1g53240	>sp|Q9ZP06|MDHM1_ARATH Malate dehydrogenase 1, mitochondrial OS
A8MQE5	4	4	6	2	16	At1g51980	>tr|A8MQE5|A8MQE5_ARATH Putative mitochondrial-processing peptidase subunit alpha-1 OS
F4HSX1			6		6	APT1	>tr|F4HSX1|F4HSX1_ARATH Adenine phosphoribosyl transferase 1 OS
Q93ZC5	4		6		10	AOC4	>sp|Q93ZC5|AOC4_ARATH Allene oxide cyclase 4, chloroplastic OS
Q8VZC3			6		6	ALDH12A1	>sp|Q8VZC3|AL121_ARATH Delta-1-pyrroline-5-carboxylate dehydrogenase 12A1, mitochondrial OS
Q9ZPI6		2	6	7	15	AIM1	>sp|Q9ZPI6|AIM1_ARATH Peroxisomal fatty acid beta-oxidation multifunctional protein AIM1 OS
P20649		9	6	16	31	AHA1	>sp|P20649|PMA1_ARATH ATPase 1, plasma membrane-type OS
Q9SIB9			6		6	ACO2	>sp|Q9SIB9|ACO2M_ARATH Aconitate hydratase 2, mitochondrial OS
Q9FI75	2		6		8	4	>tr|Q9FI75|Q9FI75_ARATH Similarity to 5-nucleotidase OS
Q8LEA5			6		6	2	>tr|Q8LEA5|Q8LEA5_ARATH 2-cys peroxiredoxin-like protein OS
Q39258		4	5	3	12	VHA-E1	>sp|Q39258|VATE1_ARATH V-type proton ATPase subunit E1 OS
Q9FIE8			5		5	UXS3	>sp|Q9FIE8|UXS3_ARATH UDP-glucuronic acid decarboxylase 3 OS
B3H4I6		2	5	4	11	UXS1	>tr|B3H4I6|B3H4I6_ARATH UDP-glucuronic acid decarboxylase 1 OS
Q9C5I1			5		5	USP	>sp|Q9C5I1|USP_ARATH UDP-sugar pyrophosphorylase OS
B3H4Q3	2		5	1	8	UBP1B	>tr|B3H4Q3|B3H4Q3_ARATH Oligouridylate binding protein 1B OS
Q42403			5		5	TRX3	>sp|Q42403|TRXH3_ARATH Thioredoxin H3 OS
Q9FJW5			5	1	6	TRB2	>sp|Q9FJW5|TRB2_ARATH Telomere repeat-binding factor 2 OS
P31265		3	5	4	12	TCTP	>sp|P31265|TCTP_ARATH Translationally-controlled tumor protein homolog OS
O80816		2	5		7	T8F5.23	>tr|O80816|O80816_ARATH Dual transcription unit and alternative splicing protein GLAUCE OS
Q9LXZ1	3	1	5	3	12	T5P19_140	>tr|Q9LXZ1|Q9LXZ1_ARATH Protein kinase C inhibitor-like protein OS
Q9SCP3			5		5	T4D2.110	>tr|Q9SCP3|Q9SCP3_ARATH Nodulin / glutamate-ammonia ligase-like protein OS
Q9C524			5		5	T27F4.17	>tr|Q9C524|Q9C524_ARATH Fructokinase, putative OS
Q9ZSI0			5		5	T15B16.17a	>tr|Q9ZSI0|Q9ZSI0_ARATH Cathepsin B-like cysteine protease OS
Q9LZQ9	2		5	5	12	T12C14_10	>tr|Q9LZQ9|Q9LZQ9_ARATH ATP-dependent RNA helicase-like protein OS
Q9LEY1	1		5		6	SCPL35	>sp|Q9LEY1|SCP35_ARATH Serine carboxypeptidase-like 35 OS
P51427			5	2	7	RPS5B	>sp|P51427|RS52_ARATH 40S ribosomal protein S5-2 OS
P93014		3	5	4	12	rps5	>sp|P93014|RR5_ARATH 30S ribosomal protein S5, chloroplastic OS
P59233			5		5	RPS27AC	>sp|P59233|R27AC_ARATH Ubiquitin-40S ribosomal protein S27a-3 OS
P49206			5	3	8	RPS26A	>sp|P49206|RS261_ARATH 40S ribosomal protein S26-1 OS
Q9SQZ1		4	5	4	13	RPS17C	>sp|Q9SQZ1|RS173_ARATH 40S ribosomal protein S17-3 OS
P42733	1		5	6	12	RPS11C	>sp|P42733|RS113_ARATH 40S ribosomal protein S11-3 OS
Q42064		3	5	8	16	RPL8C	>sp|Q42064|RL83_ARATH 60S ribosomal protein L8-3 OS
P46286	2	4	5	8	19	RPL8A	>sp|P46286|RL81_ARATH 60S ribosomal protein L8-1 OS
Q9M0E2	3		5	3	11	RPL28C	>sp|Q9M0E2|RL282_ARATH 60S ribosomal protein L28-2 OS
A8MS83	4	2	5	7	18	RPL23AB	>tr|A8MS83|A8MS83_ARATH 60S ribosomal protein L23a-2 OS
Q93VI3			5	6	11	RPL17A	>sp|Q93VI3|RL171_ARATH 60S ribosomal protein L17-1 OS
Q9SFU1			5	5	10	RPL13AA	>sp|Q9SFU1|R13A1_ARATH 60S ribosomal protein L13a-1 OS
P59231			5		5	RPL10AC	>sp|P59231|R10A3_ARATH 60S ribosomal protein L10a-3 OS
Q9M2E0		1	5	7	13	RH12	>sp|Q9M2E0|RH12_ARATH DEAD-box ATP-dependent RNA helicase 12 OS
A8MR27	1		5		6	PTB3	>tr|A8MR27|A8MR27_ARATH Polypyrimidine tract-binding protein 3 OS
P56778		8	5	5	18	psbC	>sp|P56778|PSBC_ARATH Photosystem II CP43 chlorophyll apoprotein OS
P83755	2	5	5	4	16	psbA	>sp|P83755|PSBA_ARATH Photosystem Q(B) protein OS
Q9SHE8	1	3	5	3	12	PSAF	>sp|Q9SHE8|PSAF_ARATH Photosystem I reaction center subunit III, chloroplastic OS
Q680A5			5		5	PRS4	>sp|Q680A5|KPRS4_ARATH Ribose-phosphate pyrophosphokinase 4 OS
Q38950			5		5	PP2AA2	>sp|Q38950|2AAB_ARATH Serine/threonine-protein phosphatase 2A 65 kDa regulatory subunit A beta isoform OS
Q9FLW9	1		5		6	PKP2	>sp|Q9FLW9|PKP2_ARATH Plastidial pyruvate kinase 2 OS
Q8W4M5		2	5		7	PFP-BETA1	>sp|Q8W4M5|PFPB1_ARATH Pyrophosphate--fructose 6-phosphate 1-phosphotransferase subunit beta 1 OS
Q9C9K3		2	5		7	PFP-ALPHA2	>sp|Q9C9K3|PFPA2_ARATH Pyrophosphate--fructose 6-phosphate 1-phosphotransferase subunit alpha 2 OS
Q39242	1		5		6	NTR2	>sp|Q39242|TRXB2_ARATH Thioredoxin reductase 2 OS
Q9FR44			5		5	NMT1	>sp|Q9FR44|PEAM1_ARATH Phosphoethanolamine N-methyltransferase 1 OS
Q8L7K9			5		5	NAD-ME2	>sp|Q8L7K9|MAO2_ARATH NAD-dependent malic enzyme 2, mitochondrial OS
Q9SIU0			5		5	NAD-ME1	>sp|Q9SIU0|MAO1_ARATH NAD-dependent malic enzyme 1, mitochondrial OS
Q9SLA8	1		5		6	MOD1	>sp|Q9SLA8|FABI_ARATH Enoyl-[acyl-carrier-protein] reductase [NADH], chloroplastic OS
Q9M8Y5	2		5		7	LTL1	>sp|Q9M8Y5|LTL1_ARATH GDSL esterase/lipase LTL1 OS
O22898	2	3	5	1	11	LACS1	>sp|O22898|LACS1_ARATH Long chain acyl-CoA synthetase 1 OS
Q9FJY1	3		5		8	K1F13.27	>tr|Q9FJY1|Q9FJY1_ARATH CAP (Cysteine-rich secretory proteins, Antigen 5, and Pathogenesis-related 1 protein) superfamily protein OS
Q9M6K2	1	3	5		9	ipiAt2	>tr|Q9M6K2|Q9M6K2_ARATH Isopentenyl pyrophosphate:dimethyllallyl pyrophosphate isomerase (Fragment) OS
Q9LDZ0	1		5		6	HSP70-10	>sp|Q9LDZ0|HSP7J_ARATH Heat shock 70 kDa protein 10, mitochondrial OS
Q9C9W5		1	5		6	HPR	>sp|Q9C9W5|HPR1_ARATH Glycerate dehydrogenase HPR, peroxisomal OS
Q8L7C9		3	5	2	10	GSTU20	>sp|Q8L7C9|GSTUK_ARATH Glutathione S-transferase U20 OS
P46309			5		5	GSH1	>sp|P46309|GSH1_ARATH Glutamate--cysteine ligase, chloroplastic OS
Q9FNE2		2	5		7	GRXC2	>sp|Q9FNE2|GRXC2_ARATH Glutaredoxin-C2 OS
F4I1C1		5	5	7	17	GRF10	>tr|F4I1C1|F4I1C1_ARATH 14-3-3-like protein GF14 epsilon OS
Q9SEE5	1		5	1	7	GAL1	>sp|Q9SEE5|GALK1_ARATH Galactokinase OS
Q9SX52			5		5	FYPP1	>sp|Q9SX52|FYPP1_ARATH Phytochrome-associated serine/threonine-protein phosphatase 1 OS
Q9LNC5	2	22	5	25	54	F9P14.8	>tr|Q9LNC5|Q9LNC5_ARATH Elongation factor like protein OS
Q9XI87	1		5	1	7	F7A19.9	>tr|Q9XI87|Q9XI87_ARATH At1g14000 OS
Q8W4K2			5		5	F6I1.13	>tr|Q8W4K2|Q8W4K2_ARATH Mitochondrial 28S ribosomal protein S29-like protein OS
Q9LFK5			5		5	F2K13_110	>tr|Q9LFK5|Q9LFK5_ARATH Quinone oxidoreductase-like protein OS
Q93X94		7	5	11	23	EXL6	>sp|Q93X94|EXL6_ARATH GDSL esterase/lipase EXL6 OS
F4KFD7		4	5	1	10	EMB2107	>tr|F4KFD7|F4KFD7_ARATH 26S proteasome regulatory particle non-ATPase subunit 5A OS
Q9C5M0	3	1	5	5	14	DTC	>sp|Q9C5M0|DTC_ARATH Mitochondrial dicarboxylate/tricarboxylate transporter DTC OS
Q9SE83		13	5	30	48	DRP2A	>sp|Q9SE83|DRP2A_ARATH Dynamin-2A OS
Q8VYV7	2	2	5		9	DHQS	>sp|Q8VYV7|DHQS_ARATH 3-dehydroquinate synthase, chloroplastic OS
Q42406		2	5	1	8	CYP18-4	>sp|Q42406|CP18D_ARATH Peptidyl-prolyl cis-trans isomerase CYP18-4 OS
P20115-2		3	5		8	CSY4	>sp|P20115-2|CISY4_ARATH Isoform 2 of Citrate synthase 4, mitochondrial OS
F4IU89		2	5	2	9	CR88	>tr|F4IU89|F4IU89_ARATH Chaperone protein htpG family protein OS
Q9LQF2			5		5	CINV1	>sp|Q9LQF2|CINV1_ARATH Alkaline/neutral invertase CINV1 OS
Q9SRZ6		2	5	4	11	CICDH	>sp|Q9SRZ6|ICDHC_ARATH Cytosolic isocitrate dehydrogenase [NADP] OS
Q8VZW3	3		5		8	CHI3	>sp|Q8VZW3|CFI3_ARATH Probable chalcone--flavonone isomerase 3 OS
Q9FN48		3	5	3	11	CAS	>sp|Q9FN48|CAS_ARATH Calcium sensing receptor, chloroplastic OS
Q9SUI9	2	5	5	4	16	atpC1	>tr|Q9SUI9|Q9SUI9_ARATH ATP synthase gamma chain, chloroplast (Fragment) OS
Q94JM0			5		5	At5g66420	>tr|Q94JM0|Q94JM0_ARATH AT5g66420/K1F13_7 OS
B9DHU3			5		5	At5g59160	>tr|B9DHU3|B9DHU3_ARATH Serine/threonine-protein phosphatase OS
F4KEK8			5	1	6	At5g45620	>tr|F4KEK8|F4KEK8_ARATH Proteasome component (PCI) domain-containing protein OS
Q9FFR3		2	5		7	At5g41670	>sp|Q9FFR3|6PGD2_ARATH 6-phosphogluconate dehydrogenase, decarboxylating 2, chloroplastic OS
C0Z2U7			5	5	10	At5g30510	>tr|C0Z2U7|C0Z2U7_ARATH AT5G30510 protein OS
Q8LEV7	1		5		6	At5g24420	>sp|Q8LEV7|6PGL3_ARATH Probable 6-phosphogluconolactonase 3 OS
Q9SCX3		3	5	2	10	At5g19510	>sp|Q9SCX3|EF1B2_ARATH Elongation factor 1-beta 2 OS
B9DH14			5		5	At5g16450	>tr|B9DH14|B9DH14_ARATH 4-hydroxy-4-methyl-2-oxoglutarate aldolase OS
B9DGS0	2		5	6	13	At5g13490	>tr|B9DGS0|B9DGS0_ARATH AT5G13490 protein OS
Q9M0A7	1	3	5		9	At4g30530	>tr|Q9M0A7|Q9M0A7_ARATH AT4g30530/F17I23_130 OS
F4JQW1			5		5	At4g24380	>tr|F4JQW1|F4JQW1_ARATH Uncharacterized protein OS
F4JLM5		3	5		8	At4g10320	>tr|F4JLM5|F4JLM5_ARATH Isoleucyl-tRNA synthetase OS
Q8L722	2		5		7	At3g55760	>tr|Q8L722|Q8L722_ARATH Putative uncharacterized protein At3g55760 OS
Q0WW92			5	5	10	At3g44110	>tr|Q0WW92|Q0WW92_ARATH DnaJ protein homolog atj3 OS
Q9LV35		1	5	1	7	At3g18060	>tr|Q9LV35|Q9LV35_ARATH WD40 domain-containing protein OS
Q9LSP5	3	2	5	1	11	At3g17020	>tr|Q9LSP5|Q9LSP5_ARATH AT3g17020/K14A17_14 OS
Q9LUM3			5		5	At3g14240	>tr|Q9LUM3|Q9LUM3_ARATH Subtilase family protein OS
B9DHJ9			5	10	15	At3g07010	>tr|B9DHJ9|B9DHJ9_ARATH Pectate lyase OS
Q0WWA1			5		5	At3g01910	>tr|Q0WWA1|Q0WWA1_ARATH Sulfite oxidase OS
Q0WVZ3			5		5	At2g46280	>tr|Q0WVZ3|Q0WVZ3_ARATH Eukaryotic translation initiation factor 3 subunit I OS
O80575	2		5		7	At2g44050	>sp|O80575|RISB_ARATH 6,7-dimethyl-8-ribityllumazine synthase, chloroplastic OS
Q8W4H4		3	5		8	At2g39990	>tr|Q8W4H4|Q8W4H4_ARATH Eukaryotic translation initiation factor 3 subunit F OS
F4INR3			5		5	At2g24200	>tr|F4INR3|F4INR3_ARATH Aminopeptidase family protein OS
Q0WSA0	4	2	5	5	16	At1g77940	>tr|Q0WSA0|Q0WSA0_ARATH Similar to ribosomal protein L30 OS
O22714			5		5	At1g60770	>sp|O22714|PPR86_ARATH Pentatricopeptide repeat-containing protein At1g60770 OS
G1JSI6			5	6	11	At1g59359	>tr|G1JSI6|G1JSI6_ARATH At1g59359 OS
Q0WSS0			5	4	9	At1g57660	>tr|Q0WSS0|Q0WSS0_ARATH Putative uncharacterized protein At1g57860 OS
Q9SUW2	3	3	5	4	15	APT3	>sp|Q9SUW2|APT3_ARATH Adenine phosphoribosyltransferase 3 OS
P55228			5		5	APS1	>sp|P55228|GLGS_ARATH Glucose-1-phosphate adenylyltransferase small subunit, chloroplastic OS
F4JYX9			5		5	ALP	>tr|F4JYX9|F4JYX9_ARATH Thiol protease aleurain OS
Q9SU63	2	1	5	1	9	ALDH2B4	>sp|Q9SU63|AL2B4_ARATH Aldehyde dehydrogenase family 2 member B4, mitochondrial OS
F4JMK8			5	1	6	ACX1	>tr|F4JMK8|F4JMK8_ARATH Acyl-coenzyme A oxidase OS
I1VCA3	2	2	5	1	10	ACO2	>tr|I1VCA3|I1VCA3_ARATH ACC oxidase 2 (Fragment) OS
Q8LB53		1	5	1	7	2	>tr|Q8LB53|Q8LB53_ARATH Putative aminotransferase OS
Q9C9Y5			5		5		>tr|Q9C9Y5|Q9C9Y5_ARATH Putative elongation factor P (EF-P)
Q9FKZ4			5		5		>tr|Q9FKZ4|Q9FKZ4_ARATH Putative uncharacterized protein At5g66860
Q9SVD7-2			4		4	UEV1D	>sp|Q9SVD7-2|UEV1D_ARATH Isoform 2 of Ubiquitin-conjugating enzyme E2 variant 1D OS
A8MRE8		1	4	1	6	TIM	>tr|A8MRE8|A8MRE8_ARATH Triosephosphate isomerase OS
Q8LPR9		2	4	1	7	TIC110	>sp|Q8LPR9|TI110_ARATH Protein TIC110, chloroplastic OS
O81299		1	4		5	T14P8.15	>tr|O81299|O81299_ARATH AT4g02340 protein OS
Q8LAS8	1		4		5	SFGH	>sp|Q8LAS8|SFGH_ARATH S-formylglutathione hydrolase OS
F4JFY4			4		4	SAPX	>tr|F4JFY4|F4JFY4_ARATH L-ascorbate peroxidase S OS
P92966			4	3	7	RS41	>sp|P92966|SRS41_ARATH Serine/arginine-rich splicing factor RS41 OS
Q9C5U3	3	4	4	7	18	RPT6A	>sp|Q9C5U3|PRS8A_ARATH 26S protease regulatory subunit 8 homolog A OS
Q9SEI2		2	4		6	RPT5A	>sp|Q9SEI2|PS6AA_ARATH 26S protease regulatory subunit 6A homolog A OS
Q6KGZ1		2	4	5	11	rps7	>tr|Q6KGZ1|Q6KGZ1_ARATH 30S ribosomal protein S7, chloroplastic OS
P56798		3	4	8	15	rps3	>sp|P56798|RR3_ARATH 30S ribosomal protein S3, chloroplastic OS
Q9LYK9		2	4	3	9	RPS26C	>sp|Q9LYK9|RS263_ARATH 40S ribosomal protein S26-3 OS
Q8LC83	2	1	4	3	10	RPS24B	>sp|Q8LC83|RS242_ARATH 40S ribosomal protein S24-2 OS
Q9SS17			4	3	7	RPS24A	>sp|Q9SS17|RS241_ARATH 40S ribosomal protein S24-1 OS
Q9FY64			4		4	RPS15D	>sp|Q9FY64|RS154_ARATH 40S ribosomal protein S15-4 OS
P56805		3	4	3	10	rps15	>sp|P56805|RR15_ARATH 30S ribosomal protein S15, chloroplastic OS
P51407			4	3	7	RPP2A	>sp|P51407|RLA21_ARATH 60S acidic ribosomal protein P2-1 OS
Q93Y35		4	4	5	13	RPN7	>sp|Q93Y35|PSMD6_ARATH 26S proteasome non-ATPase regulatory subunit 6 homolog OS
O04603		2	4	7	13	RPL5	>sp|O04603|RK5_ARATH 50S ribosomal protein L5, chloroplastic OS
Q2V4Q4		1	4	5	10	RPL4	>tr|Q2V4Q4|Q2V4Q4_ARATH 50S ribosomal protein L4 OS
Q9FHG2			4	4	8	RPL32B	>sp|Q9FHG2|RL322_ARATH 60S ribosomal protein L32-2 OS
P49211	1		4	4	9	RPL32A	>sp|P49211|RL321_ARATH 60S ribosomal protein L32-1 OS
P56791		1	4	6	11	rpl2-A	>sp|P56791|RK2_ARATH 50S ribosomal protein L2, chloroplastic OS
O82204	3	4	4	5	16	RPL28A	>sp|O82204|RL281_ARATH 60S ribosomal protein L28-1 OS
P38666	1	3	4	3	11	RPL24B	>sp|P38666|RL242_ARATH 60S ribosomal protein L24-2 OS
P25873		3	4	5	12	RPL15	>sp|P25873|RK15_ARATH 50S ribosomal protein L15, chloroplastic OS
Q9FKC0			4	5	9	RPL13AD	>sp|Q9FKC0|R13A4_ARATH 60S ribosomal protein L13a-4 OS
Q9LY66		3	4		7	RPL1	>sp|Q9LY66|RK1_ARATH 50S ribosomal protein L1, chloroplastic OS
Q9S726	1	1	4		6	RPI3	>sp|Q9S726|RPI3_ARATH Probable ribose-5-phosphate isomerase 3, chloroplastic OS
Q42586			4		4	PYRE-F	>sp|Q42586|UMPS_ARATH Uridine 5-monophosphate synthase OS
O81845		1	4	1	6	PUMP1	>sp|O81845|PUMP1_ARATH Mitochondrial uncoupling protein 1 OS
Q8HT12		3	4		7	psbD	>tr|Q8HT12|Q8HT12_ARATH Photosystem II D2 protein (Fragment) OS
P56766		2	4	4	10	psaA	>sp|P56766|PSAA_ARATH Photosystem I P700 chlorophyll a apoprotein A1 OS
Q9LU86			4		4	PRXQ	>sp|Q9LU86|PRXQ_ARATH Peroxiredoxin Q, chloroplastic OS
Q9XEX2			4		4	PRXIIB	>sp|Q9XEX2|PRX2B_ARATH Peroxiredoxin-2B OS
Q38821			4		4	PP2AB1	>sp|Q38821|2ABA_ARATH Serine/threonine protein phosphatase 2A 55 kDa regulatory subunit B alpha isoform OS
F4HQR5	2	2	4	5	13	PP2AA3	>tr|F4HQR5|F4HQR5_ARATH Protein phosphatase 2A subunit A3 OS
P21218		3	4	2	9	PORB	>sp|P21218|PORB_ARATH Protochlorophyllide reductase B, chloroplastic OS
F4I2F8			4		4	POR	>tr|F4I2F8|F4I2F8_ARATH Protochlorophyllide reductase C OS			PE
Q9SYP2			4		4	PFP-ALPHA1	>sp|Q9SYP2|PFPA1_ARATH Pyrophosphate--fructose 6-phosphate 1-phosphotransferase subunit alpha 1 OS
Q9C5J7			4	1	5	PFK7	>sp|Q9C5J7|PFKA7_ARATH ATP-dependent 6-phosphofructokinase 7 OS
P56771		2	4	1	7	petA	>sp|P56771|CYF_ARATH Apocytochrome f OS
Q38799		2	4		6	PDH2	>sp|Q38799|ODPB1_ARATH Pyruvate dehydrogenase E1 component subunit beta-1, mitochondrial OS
P42731			4		4	PAB2	>sp|P42731|PABP2_ARATH Polyadenylate-binding protein 2 OS
Q94AM1			4		4	OOP	>sp|Q94AM1|OOPDA_ARATH Organellar oligopeptidase A, chloroplastic/mitochondrial OS
Q94A82			4		4	NUDT19	>sp|Q94A82|NUD19_ARATH Nudix hydrolase 19, chloroplastic OS
P39207	1		4	4	9	NDK1	>sp|P39207|NDK1_ARATH Nucleoside diphosphate kinase 1 OS
Q39026			4		4	MPK6	>sp|Q39026|MPK6_ARATH Mitogen-activated protein kinase 6 OS
Q39024			4		4	MPK4	>sp|Q39024|MPK4_ARATH Mitogen-activated protein kinase 4 OS
Q94AH9			4	11	15	MED36A	>sp|Q94AH9|MD36A_ARATH Mediator of RNA polymerase II transcription subunit 36a OS
Q9FV52		3	4		7	MAP1B	>sp|Q9FV52|MAP1B_ARATH Methionine aminopeptidase 1B, chloroplastic OS
Q94A94			4		4	LYSA2	>sp|Q94A94|DCDA2_ARATH Diaminopimelate decarboxylase 2, chloroplastic OS
Q9XF90	1	4	4	5	14	Lhcb6	>tr|Q9XF90|Q9XF90_ARATH Lhcb6 protein OS
Q9XIA9	2	2	4		8	LACS2	>sp|Q9XIA9|LACS2_ARATH Long chain acyl-CoA synthetase 2 OS
O04309			4	9	13	JAL35	>sp|O04309|JAL35_ARATH Jacalin-related lectin 35 OS
Q9M0S5			4		4	ISA3	>sp|Q9M0S5|ISOA3_ARATH Isoamylase 3, chloroplastic OS
Q8LFC0	2		4		6	IDH1	>sp|Q8LFC0|IDH1_ARATH Isocitrate dehydrogenase [NAD] regulatory subunit 1, mitochondrial OS
Q8RWZ3			4	16	20	IBR3	>tr|Q8RWZ3|Q8RWZ3_ARATH Acyl-CoA dehydrogenase-related protein OS
A8MRW9			4		4	HXK2	>tr|A8MRW9|A8MRW9_ARATH Hexokinase 2 OS
Q9STW6			4		4	HSP70-6	>sp|Q9STW6|HSP7F_ARATH Heat shock 70 kDa protein 6, chloroplastic OS
O22886			4		4	HEME2	>sp|O22886|DCUP2_ARATH Uroporphyrinogen decarboxylase 2, chloroplastic OS
Q43316			4		4	HEMC	>sp|Q43316|HEM3_ARATH Porphobilinogen deaminase, chloroplastic OS
P42799			4		4	GSA1	>sp|P42799|GSA1_ARATH Glutamate-1-semialdehyde 2,1-aminomutase 1, chloroplastic OS
P48348-2		4	4	2	10	GRF8	>sp|P48348-2|14338_ARATH Isoform 2 of 14-3-3-like protein GF14 kappa OS
O23627-2			4	2	6	GLYRS-1	>sp|O23627-2|SYGM1_ARATH Isoform Cytoplasmic of Glycine--tRNA ligase 1, mitochondrial OS
O24653			4	1	5	GDI2	>sp|O24653|GDI2_ARATH Guanosine nucleotide diphosphate dissociation inhibitor 2 OS
Q9LHH7			4	1	5	FOLD2	>sp|Q9LHH7|FOLD2_ARATH Bifunctional protein FolD 2 OS
F4IGL5			4		4	FBA1	>tr|F4IGL5|F4IGL5_ARATH Fructose-bisphosphate aldolase 1 OS
Q9SUR0			4		4	F9D16.140	>tr|Q9SUR0|Q9SUR0_ARATH AT4G23670 protein OS
Q9SHG8			4	1	5	F20D23.21	>tr|Q9SHG8|Q9SHG8_ARATH At1g17100 OS
Q9SG99	2		4		6	F1C9.24	>tr|Q9SG99|Q9SG99_ARATH Putative dehydrogenase OS
Q9LYD6		1	4	2	7	F15N18_150	>tr|Q9LYD6|Q9LYD6_ARATH Putative uncharacterized protein F15N18_150 OS
Q9SK84	3	1	4	3	11	F12K8.24	>tr|Q9SK84|Q9SK84_ARATH Class-II DAHP synthetase family protein OS
P35614		1	4	3	8	ERF1-3	>sp|P35614|ERF1Z_ARATH Eukaryotic peptide chain release factor subunit 1-3 OS
Q8L6Y4-2			4		4	EMF2	>sp|Q8L6Y4-2|EMF2_ARATH Isoform 2 of Polycomb group protein EMBRYONIC FLOWER 2 OS
Q84WW2			4	1	5	EMB2024	>sp|Q84WW2|6PGL5_ARATH Probable 6-phosphogluconolactonase 5, chloroplastic OS
Q93VP3-2			4	8	12	ELF5A-2	>sp|Q93VP3-2|IF5A2_ARATH Isoform 2 of Eukaryotic translation initiation factor 5A-2 OS
Q9XF23			4	2	6	EDS1	>tr|Q9XF23|Q9XF23_ARATH EDS1 OS
P52901			4		4	E1	>sp|P52901|ODPA1_ARATH Pyruvate dehydrogenase E1 component subunit alpha-1, mitochondrial OS			PE
Q9FEB5			4		4	DSP4	>sp|Q9FEB5|DSP4_ARATH Phosphoglucan phosphatase DSP4, chloroplastic OS
Q9FNX5			4	24	28	DRP1E	>sp|Q9FNX5|DRP1E_ARATH Dynamin-related protein 1E OS
Q9MAH3			4		4	DJ1B	>sp|Q9MAH3|DJ1B_ARATH Protein DJ-1 homolog B OS
Q9S757		2	4		6	CYSC1	>sp|Q9S757|CYSC1_ARATH Bifunctional L-3-cyanoalanine synthase/cysteine synthase C1, mitochondrial OS
Q9SKQ0			4		4	CYP19-2	>sp|Q9SKQ0|CP19B_ARATH Peptidyl-prolyl cis-trans isomerase CYP19-2 OS
Q38900-2		4	4	2	10	CYP19-1	>sp|Q38900-2|CP19A_ARATH Isoform 2 of Peptidyl-prolyl cis-trans isomerase CYP19-1 OS
Q9LXS6		3	4	7	14	CSY2	>sp|Q9LXS6|CISY2_ARATH Citrate synthase 2, peroxisomal OS
O78310	3		4		7	CSD2	>sp|O78310|SODC2_ARATH Superoxide dismutase [Cu-Zn] 2, chloroplastic OS
P24704			4		4	CSD1	>sp|P24704|SODC1_ARATH Superoxide dismutase [Cu-Zn] 1 OS
Q9CAC1		2	4	10	16	CEL1	>sp|Q9CAC1|GUN8_ARATH Endoglucanase 8 OS
F4JVC0			4		4	CCR1	>tr|F4JVC0|F4JVC0_ARATH Glycine-rich RNA-binding protein 8 OS
B1GV55		1	4	3	8	C4H	>tr|B1GV55|B1GV55_ARATH Cinnamate-4-hydroxylase (Fragment) OS
Q9SCW1			4		4	BGAL1	>sp|Q9SCW1|BGAL1_ARATH Beta-galactosidase 1 OS
Q94CE4-2			4		4	BCA4	>sp|Q94CE4-2|BCA4_ARATH Isoform 2 of Beta carbonic anhydrase 4 OS
Q9FG81		1	4		5	At5g43830	>tr|Q9FG81|Q9FG81_ARATH Aluminium induced protein with YGL and LRDR motifs OS
Q9FN67	1		4		5	At5g41330	>sp|Q9FN67|Y5133_ARATH BTB/POZ domain-containing protein At5g41330 OS
Q94BU8	1		4		5	At5g28050	>tr|Q94BU8|Q94BU8_ARATH AT5g28050/F15F15_120 OS
O82462			4		4	At5g26707	>tr|O82462|O82462_ARATH Glutamyl-tRNA synthetase OS
W8QN76	1		4		5	At5g24300	>tr|W8QN76|W8QN76_ARATH Glycosyltransferase (Fragment) OS
Q29Q34			4		4	At5g19440	>tr|Q29Q34|Q29Q34_ARATH Alcohol dehydrogenase-like protein OS
Q9FNA8		1	4	1	6	At5g13650	>tr|Q9FNA8|Q9FNA8_ARATH GTP-binding protein typA (Tyrosine phosphorylated protein A) OS
Q0WW97	2	1	4	3	10	At5g01530	>tr|Q0WW97|Q0WW97_ARATH Lhcb4-protein OS
Q8L9J9			4		4	At4g34215	>sp|Q8L9J9|CAES_ARATH Probable carbohydrate esterase At4g34215 OS
Q0WRT4			4	2	6	At4g30925	>tr|Q0WRT4|Q0WRT4_ARATH Putative uncharacterized protein At4g30925 OS
C0Z3G0			4		4	At4g29350	>tr|C0Z3G0|C0Z3G0_ARATH Profilin OS
Q0WWU9	2	3	4	3	12	At4g17390	>tr|Q0WWU9|Q0WWU9_ARATH Ribosomal protein L15 OS
W8Q6K8			4		4	At4g14090	>tr|W8Q6K8|W8Q6K8_ARATH Glycosyltransferase (Fragment) OS
C0Z2G4			4	2	6	At3g63410	>tr|C0Z2G4|C0Z2G4_ARATH AT3G63410 protein OS
P46283			4		4	At3g55800	>sp|P46283|S17P_ARATH Sedoheptulose-1,7-bisphosphatase, chloroplastic OS
Q5E919			4	1	5	At3g27300	>tr|Q5E919|Q5E919_ARATH Glucose-6-phosphate 1-dehydrogenase OS
Q8H0U0		2	4	3	9	At3g20050	>tr|Q8H0U0|Q8H0U0_ARATH T-complex protein 1 subunit alpha OS
Q0WMN4	1	1	4	1	7	At3g12790	>tr|Q0WMN4|Q0WMN4_ARATH Putative uncharacterized protein At3g12790 OS
F4J7H2		3	4	1	8	At3g11830	>tr|F4J7H2|F4J7H2_ARATH TCP-1/cpn60 chaperonin family protein OS
Q9ZPI1	1	2	4	4	11	At3g11710	>sp|Q9ZPI1|SYK_ARATH Lysine--tRNA ligase OS
C0Z3C1		2	4		6	At3g06850	>tr|C0Z3C1|C0Z3C1_ARATH AT3G06850 protein OS
Q67Y35	1		4		5	At3g02770	>tr|Q67Y35|Q67Y35_ARATH 4-hydroxy-4-methyl-2-oxoglutarate aldolase OS
P0C896			4	5	9	At3g02650	>sp|P0C896|PP209_ARATH Pentatricopeptide repeat-containing protein At3g02650, mitochondrial OS
Q8VZL6	1		4		5	At2g47210	>tr|Q8VZL6|Q8VZL6_ARATH Myb-like transcription factor family protein OS
A8MQM3	1	6	4	15	26	At2g44530	>tr|A8MQM3|A8MQM3_ARATH Ribose-phosphate pyrophosphokinase 5 OS
F4IT21			4		4	At2g43945	>tr|F4IT21|F4IT21_ARATH Uncharacterized protein OS
Q0WW95			4		4	At2g43750	>tr|Q0WW95|Q0WW95_ARATH Cysteine synthase OS
Q9ZW85			4		4	At2g43090	>sp|Q9ZW85|LEUD3_ARATH 3-isopropylmalate dehydratase small subunit 3 OS
Q9ZUU3			4	4	8	At2g37230	>sp|Q9ZUU3|PP190_ARATH Pentatricopeptide repeat-containing protein At2g37230 OS
Q8L7F2	1		4	2	7	At2g33040	>tr|Q8L7F2|Q8L7F2_ARATH Mitochondrial F1-ATPase, gamma subunit (ATP3_ARATH) OS
Q9SID0			4	1	5	At2g31390	>sp|Q9SID0|SCRK1_ARATH Probable fructokinase-1 OS
C0Z3G4			4	3	7	At2g27710	>tr|C0Z3G4|C0Z3G4_ARATH AT2G27710 protein OS
Q8VY61			4	2	6	At2g20060	>tr|Q8VY61|Q8VY61_ARATH 50S ribosomal protein L4 OS
P52577	2		4	1	7	At1g75280	>sp|P52577|IFRH_ARATH Isoflavone reductase homolog P3 OS
Q681W6			4	4	8	At1g74970	>tr|Q681W6|Q681W6_ARATH Putative ribosomal protein S9 OS
Q0WUP7			4		4	At1g48850	>tr|Q0WUP7|Q0WUP7_ARATH Chorismate synthase OS
Q4JNW9			4		4	At1g02050	>tr|Q4JNW9|Q4JNW9_ARATH Chalcone synthase family protein (Fragment) OS
F4KGS3			4		4	ASN3	>tr|F4KGS3|F4KGS3_ARATH Asparagine synthetase OS
Q9LV77			4		4	ASN2	>sp|Q9LV77|ASNS2_ARATH Asparagine synthetase [glutamine-hydrolyzing] 2 OS
Q84M92	1		4	4	9	ARP4	>sp|Q84M92|ARP4_ARATH Actin-related protein 4 OS
Q9LIK1	1		4		5	ARFC1	>tr|Q9LIK1|Q9LIK1_ARATH ADP-ribosylation factor C1 OS
F4KGH1			4		4	ANNAT2	>tr|F4KGH1|F4KGH1_ARATH Annexin OS
Q94A41		4	4	2	10	AMY3	>sp|Q94A41|AMY3_ARATH Alpha-amylase 3, chloroplastic OS
P17597	1	1	4		6	ALS	>sp|P17597|ILVB_ARATH Acetolactate synthase, chloroplastic OS
O80944-3			4		4	AKR4C8	>sp|O80944-3|AKRC8_ARATH Isoform 3 of Aldo-keto reductase family 4 member C8 OS
Q8LAZ1		6	4	7	17	2	>tr|Q8LAZ1|Q8LAZ1_ARATH 3-ketoacyl-CoA synthase OS
Q8LCW6	1	2	4	2	9	2	>tr|Q8LCW6|Q8LCW6_ARATH Similar to late embryogenesis abundant proteins OS
Q84TE3		2	4	2	8	2	>tr|Q84TE3|Q84TE3_ARATH At2g03510 OS
Q8LAT5	2	2	4		8	2	>tr|Q8LAT5|Q8LAT5_ARATH Cysteine proteinase RD19A OS
Q8LF68		2	4		6	2	>tr|Q8LF68|Q8LF68_ARATH Vegetative storage protein Vsp2 OS
Q8LAP5		1	4	6	11	2	>tr|Q8LAP5|Q8LAP5_ARATH Putative translation initiation factor eIF-2, gamma subunit OS
Q8LAV0		1	4	1	6	2	>tr|Q8LAV0|Q8LAV0_ARATH Succinyl-CoA ligase beta subunit OS
Q8LBJ7			4	2	6	2	>tr|Q8LBJ7|Q8LBJ7_ARATH 50S ribosomal protein L12-C OS
Q8L5U2			4		4	2	>tr|Q8L5U2|Q8L5U2_ARATH Putative malonyl-CoA:Acyl carrier protein transacylase OS
Q8L9P4			4		4	2	>tr|Q8L9P4|Q8L9P4_ARATH Putative UDP-N-acetylglucosamine pyrophosphorylase OS
Q8L9Q3			4		4	2	>tr|Q8L9Q3|Q8L9Q3_ARATH Serine/threonine protein kinase OS
Q8L9Z8		1	4		5	1	>tr|Q8L9Z8|Q8L9Z8_ARATH Putative uncharacterized protein OS
Q9SRD2		6	4	5	15		>tr|Q9SRD2|Q9SRD2_ARATH Putative translation initiation factor IF-2
Q7G923		2	4	4	10		>tr|Q7G923|Q7G923_ARATH 60S ribosomal protein L27A
F4K5J2			3	11	14	XIK	>tr|F4K5J2|F4K5J2_ARATH Myosin XI K OS
F4JJR0			3		3	VPS26B	>tr|F4JJR0|F4JJR0_ARATH Vacuolar protein sorting-associated protein 26B OS
Q9FJR0			3	2	5	UPF1	>sp|Q9FJR0|RENT1_ARATH Regulator of nonsense transcripts 1 homolog OS
A6XI99		4	3	4	11	UBQ10	>tr|A6XI99|A6XI99_ARATH Ubiquitin (Fragment) OS
P93028		2	3		5	UBA1	>sp|P93028|UBE11_ARATH Ubiquitin-activating enzyme E1 1 OS
Q9S7B5			3		3	TS1	>sp|Q9S7B5|THRC1_ARATH Threonine synthase 1, chloroplastic OS
Q9STE8		5	3	8	16	TOC75-3	>sp|Q9STE8|TC753_ARATH Protein TOC75-3, chloroplastic OS
O81283		2	3	5	10	TOC159	>sp|O81283|TC159_ARATH Translocase of chloroplast 159, chloroplastic OS
P82281			3		3	TL29	>sp|P82281|TL29_ARATH Thylakoid lumenal 29 kDa protein, chloroplastic OS
Q9LZ82			3		3	T32M21_30	>tr|Q9LZ82|Q9LZ82_ARATH AT5g04430/T32M21_30 OS
Q9ZPZ4	2		3		5	T31J12.3	>tr|Q9ZPZ4|Q9ZPZ4_ARATH Putative uncharacterized protein At1g09310 OS
Q9LHL7			3		3	T21B14.13	>tr|Q9LHL7|Q9LHL7_ARATH Aha1 domain-containing protein OS
Q9LZ23		1	3		4	T1E3_100	>tr|Q9LZ23|Q9LZ23_ARATH ACT domain-containing protein OS
O22978	2	1	3	2	8	T19F6.7	>tr|O22978|O22978_ARATH Putative uncharacterized protein AT4g24130 OS
Q9M1A3			3		3	T16L24.200	>tr|Q9M1A3|Q9M1A3_ARATH At3g59650 OS
Q9M2Q9			3		3	T10K17.100	>tr|Q9M2Q9|Q9M2Q9_ARATH Putative uncharacterized protein T10K17.100 OS
A2RVS6-2		1	3	2	6	SR34A	>sp|A2RVS6-2|SR34A_ARATH Isoform 2 of Serine/arginine-rich splicing factor SR34A OS
Q39255			3	1	4	SKP1A	>sp|Q39255|SKP1A_ARATH SKP1-like protein 1A OS
Q9LZ66			3		3	SIR	>sp|Q9LZ66|SIR_ARATH Sulfite reductase [ferredoxin], chloroplastic OS
Q9ZVJ5			3		3	SGPP	>sp|Q9ZVJ5|SGGP_ARATH Haloacid dehalogenase-like hydrolase domain-containing protein Sgpp OS
Q9FJ95			3		3	SDH	>sp|Q9FJ95|DHSO_ARATH Sorbitol dehydrogenase OS
O23264	1		3	1	5	SBP1	>sp|O23264|SEBP1_ARATH Selenium-binding protein 1 OS
P56799			3	6	9	rps4	>sp|P56799|RR4_ARATH 30S ribosomal protein S4, chloroplastic OS
P49201			3		3	RPS23B	>sp|P49201|RS232_ARATH 40S ribosomal protein S23-2 OS
P56808			3	2	5	rps19	>sp|P56808|RR19_ARATH 30S ribosomal protein S19, chloroplastic OS
Q9S9P1			3		3	RPS12A	>sp|Q9S9P1|RS121_ARATH 40S ribosomal protein S12-1 OS
P56802			3	4	7	rps11	>sp|P56802|RR11_ARATH 30S ribosomal protein S11, chloroplastic OS
Q8LEQ0			3		3	RPP1C	>sp|Q8LEQ0|RLA13_ARATH 60S acidic ribosomal protein P1-3 OS
Q8LCW9			3	2	5	RPP1A	>sp|Q8LCW9|RLA11_ARATH 60S acidic ribosomal protein P1-1 OS
Q8GYA6		2	3		5	RPN9B	>sp|Q8GYA6|PS13B_ARATH 26S proteasome non-ATPase regulatory subunit 13 homolog B OS
P55034		2	3	2	7	RPN10	>sp|P55034|PSMD4_ARATH 26S proteasome non-ATPase regulatory subunit 4 homolog OS
Q8RXU5		2	3	3	8	RPL37AC	>sp|Q8RXU5|R37A2_ARATH 60S ribosomal protein L37a-2 OS
P51422			3	4	7	RPL35AD	>sp|P51422|R35A4_ARATH 60S ribosomal protein L35a-4 OS
Q9FZH0	2	2	3		7	RPL35AB	>sp|Q9FZH0|R35A2_ARATH 60S ribosomal protein L35a-2 OS
Q9FE65			3	2	5	RPL34B	>sp|Q9FE65|RL342_ARATH 60S ribosomal protein L34-2 OS
Q9FJX2			3		3	RPL26B	>sp|Q9FJX2|RL262_ARATH 60S ribosomal protein L26-2 OS
P51412		1	3	3	7	RPL21	>sp|P51412|RK21_ARATH 50S ribosomal protein L21, chloroplastic OS
P56792	1	1	3	5	10	rpl14	>sp|P56792|RK14_ARATH 50S ribosomal protein L14, chloroplastic OS
Q9SYL9		2	3	5	10	RPL13	>sp|Q9SYL9|RK13_ARATH 50S ribosomal protein L13, chloroplastic OS
Q9SAU2			3		3	RPE	>tr|Q9SAU2|Q9SAU2_ARATH D-ribulose-5-phosphate-3-epimerase OS
F4IX28		1	3		4	ROC4	>tr|F4IX28|F4IX28_ARATH Peptidyl-prolyl cis-trans isomerase OS
Q9LVI9			3	1	4	PYD1	>tr|Q9LVI9|Q9LVI9_ARATH Putative dehydrogenase OS
Q9S841			3		3	PSBO2	>sp|Q9S841|PSBO2_ARATH Oxygen-evolving enhancer protein 1-2, chloroplastic OS
Q9SHP0			3		3	PSAT2	>sp|Q9SHP0|SERB2_ARATH Phosphoserine aminotransferase 2, chloroplastic OS
Q96255		2	3	2	7	PSAT1	>sp|Q96255|SERB1_ARATH Phosphoserine aminotransferase 1, chloroplastic OS
Q9SA56			3		3	PSAD2	>sp|Q9SA56|PSAD2_ARATH Photosystem I reaction center subunit II-2, chloroplastic OS
P62090		1	3	2	6	psaC	>sp|P62090|PSAC_ARATH Photosystem I iron-sulfur center OS
Q42449			3		3	PRO1	>sp|Q42449|PROF1_ARATH Profilin-1 OS
Q9LZM3			3		3	PPCS2	>sp|Q9LZM3|PPCS2_ARATH Phosphopantothenate--cysteine ligase 2 OS
F4JGR5			3		3	PFP-BETA2	>sp|F4JGR5|PFPB2_ARATH Pyrophosphate--fructose 6-phosphate 1-phosphotransferase subunit beta 2 OS
Q9ZR03-2			3		3	petC	>sp|Q9ZR03-2|UCRIA_ARATH Isoform 2 of Cytochrome b6-f complex iron-sulfur subunit, chloroplastic OS
Q9C6Z3	3		3	1	7	PDH-E1	>sp|Q9C6Z3|ODPB2_ARATH Pyruvate dehydrogenase E1 component subunit beta-2, chloroplastic OS			PE
F4JD01			3	1	4	PBF1	>tr|F4JD01|F4JD01_ARATH Proteasome subunit beta type OS
Q9SIE1-2	1		3		4	PAT	>sp|Q9SIE1-2|PAT_ARATH Isoform 2 of Bifunctional aspartate aminotransferase and glutamate/aspartate-prephenate aminotransferase OS
Q9LW57			3		3	PAP6	>sp|Q9LW57|PAP6_ARATH Probable plastid-lipid-associated protein 6, chloroplastic OS
Q8L4A7			3		3	PAB2	>sp|Q8L4A7|PSA2B_ARATH Proteasome subunit alpha type-2-B OS
O81146			3		3	PAA1	>sp|O81146|PSA6A_ARATH Proteasome subunit alpha type-6-A OS
P54888		3	3	4	10	P5CSB	>sp|P54888|P5CS2_ARATH Delta-1-pyrroline-5-carboxylate synthase B OS
Q9FIZ7		1	3		4	OXP1	>sp|Q9FIZ7|OPLA_ARATH 5-oxoprolinase OS
Q9FVQ1	2		3	2	7	NUCL1	>sp|Q9FVQ1|NUCL1_ARATH Nucleolin 1 OS
Q95748	1	3	3		7	NAD9	>sp|Q95748|NDUS3_ARATH NADH dehydrogenase [ubiquinone] iron-sulfur protein 3 OS
O22607		5	3	17	25	MSI4	>sp|O22607|MSI4_ARATH WD-40 repeat-containing protein MSI4 OS
O04308			3	2	5	MPPA2	>sp|O04308|MPPA2_ARATH Probable mitochondrial-processing peptidase subunit alpha-2 OS
A8MR61			3		3	MLP28	>tr|A8MR61|A8MR61_ARATH MLP-like protein 28 OS
Q8RXF8		1	3	1	5	MIRO1	>tr|Q8RXF8|Q8RXF8_ARATH Mitochondrial Rho GTPase OS
Q9FI15			3	3	6	MFC16.13	>tr|Q9FI15|Q9FI15_ARATH Small nuclear ribonucleoprotein-associated protein OS
O65581			3		3	M3E9.40	>tr|O65581|O65581_ARATH At4g26530 OS
Q9M5K3			3	1	4	LPD1	>sp|Q9M5K3|DLDH1_ARATH Dihydrolipoyl dehydrogenase 1, mitochondrial OS
Q9FY49		1	3		4	LKHA4	>sp|Q9FY49|LKHA4_ARATH Leukotriene A-4 hydrolase homolog OS
Q9XF88			3		3	LHCB4.2	>sp|Q9XF88|CB4B_ARATH Chlorophyll a-b binding protein CP29.2, chloroplastic OS
Q9S7M0			3	4	7	LHCB3*1	>tr|Q9S7M0|Q9S7M0_ARATH AT5g54270/MDK4_9 OS
A8MS75		2	3	2	7	LHCA1	>tr|A8MS75|A8MS75_ARATH Light-harvesting complex I chlorophyll a/b binding protein 1 OS
Q8LPS1			3		3	LACS6	>sp|Q8LPS1|LACS6_ARATH Long chain acyl-CoA synthetase 6, peroxisomal OS
Q96321			3		3	KAP1	>sp|Q96321|IMA1_ARATH Importin subunit alpha-1 OS
O04373			3		3	ILL4	>sp|O04373|ILL4_ARATH IAA-amino acid hydrolase ILR1-like 4 OS
Q945K7	2	3	3	2	10	IDH5	>sp|Q945K7|IDH5_ARATH Isocitrate dehydrogenase [NAD] catalytic subunit 5, mitochondrial OS
P93032-2			3		3	IDH2	>sp|P93032-2|IDH2_ARATH Isoform 2 of Isocitrate dehydrogenase [NAD] regulatory subunit 2, mitochondrial OS
Q8H1Y0			3		3	IAR4	>sp|Q8H1Y0|ODPA2_ARATH Pyruvate dehydrogenase E1 component subunit alpha-2, mitochondrial OS
Q56WH4-2			3	3	6	HDT2	>sp|Q56WH4-2|HDT2_ARATH Isoform 2 of Histone deacetylase HDT2 OS
A8MR05			3		3	GUN5	>tr|A8MR05|A8MR05_ARATH Magnesium chelatase subunit H OS
Q9ZRW8	1	1	3		5	GSTU19	>sp|Q9ZRW8|GSTUJ_ARATH Glutathione S-transferase U19 OS
Q9ZRT5			3	2	5	GSTT1	>sp|Q9ZRT5|GSTT1_ARATH Glutathione S-transferase T1 OS
P42760			3	1	4	GSTF6	>sp|P42760|GSTF6_ARATH Glutathione S-transferase F6 OS
O80437		2	3	5	10	GPAT6	>sp|O80437|GPAT6_ARATH Glycerol-3-phosphate 2-O-acyltransferase 6 OS
Q9LQL0			3		3	GDH3	>sp|Q9LQL0|GCSH3_ARATH Glycine cleavage system H protein 3, mitochondrial OS
Q9SAJ6		2	3		5	GAPCP1	>sp|Q9SAJ6|G3PP1_ARATH Glyceraldehyde-3-phosphate dehydrogenase GAPCP1, chloroplastic OS
Q9ZU52			3		3	FBA3	>sp|Q9ZU52|ALFC3_ARATH Probable fructose-bisphosphate aldolase 3, chloroplastic OS
Q9SAV1			3	8	11	F-ATMBP	>sp|Q9SAV1|JAL6_ARATH Myrosinase-binding protein 2 OS
Q9SUU6			3	1	4	F8B4.160	>tr|Q9SUU6|Q9SUU6_ARATH Putative uncharacterized protein AT4g32460 OS
Q9S791		1	3	5	9	F5A18.5	>tr|Q9S791|Q9S791_ARATH AT1G70770 protein OS
Q9FVV7			3		3	F3I17.4	>tr|Q9FVV7|Q9FVV7_ARATH Organellar dna-binding protein OS
Q9SSD2		37	3	64	104	F18B13.15	>tr|Q9SSD2|Q9SSD2_ARATH F18B13.15 protein OS
O65374			3		3	F12F1.8	>tr|O65374|O65374_ARATH F12F1.8 protein OS
Q9LMK1			3		3	F10K1.21	>tr|Q9LMK1|Q9LMK1_ARATH F10K1.21 protein OS
Q9FY71			3	5	8	EXL4	>sp|Q9FY71|EXOL4_ARATH Protein EXORDIUM-like 4 OS
Q9FE06			3	2	5	EXL2	>sp|Q9FE06|EXOL2_ARATH Protein EXORDIUM-like 2 OS
Q9LYD9			3	2	5	EMF1	>sp|Q9LYD9|EMF1_ARATH Protein EMBRYONIC FLOWER 1 OS
O64688			3		3	E1-BETA-2	>sp|O64688|ODPB3_ARATH Pyruvate dehydrogenase E1 component subunit beta-3, chloroplastic OS
Q9LQK0			3		3	DRG1	>sp|Q9LQK0|DRG1_ARATH Developmentally-regulated G-protein 1 OS
Q8RXD9			3		3	DPE2	>sp|Q8RXD9|DPE2_ARATH 4-alpha-glucanotransferase DPE2 OS
Q8RY22			3	2	5	DEGP7	>sp|Q8RY22|DEGP7_ARATH Protease Do-like 7 OS
B3H581			3		3	DEGP2	>tr|B3H581|B3H581_ARATH DegP2 protease OS
Q9M0V3			3	2	5	DDB1A	>sp|Q9M0V3|DDB1A_ARATH DNA damage-binding protein 1a OS
Q9FF86	1		3		4	DCR	>sp|Q9FF86|DCR_ARATH BAHD acyltransferase DCR OS
Q9LFG2			3		3	DAPF	>sp|Q9LFG2|DAPF_ARATH Diaminopimelate epimerase, chloroplastic OS
B3H7K7	2	2	3		7	CYP96A15	>tr|B3H7K7|B3H7K7_ARATH Alkane hydroxylase CYP96A15 OS
Q9SP02			3	2	5	CYP20-1	>sp|Q9SP02|CP20A_ARATH Peptidyl-prolyl cis-trans isomerase CYP20-1 OS
Q08467-3			3	10	13	CKA1	>sp|Q08467-3|CSK21_ARATH Isoform 3 of Casein kinase II subunit alpha-1 OS
Q2UZ90		2	3	2	7	chli-2	>tr|Q2UZ90|Q2UZ90_ARATH Mg chelatase subunit I OS
Q8L7U5			3		3	BSL1	>sp|Q8L7U5|BSL1_ARATH Serine/threonine-protein phosphatase BSL1 OS
P56759			3	1	4	atpF	>sp|P56759|ATPF_ARATH ATP synthase subunit b, chloroplastic OS
P09468			3		3	atpE	>sp|P09468|ATPE_ARATH ATP synthase epsilon chain, chloroplastic OS
Q0WUU2	1		3		4	At5g65730	>tr|Q0WUU2|Q0WUU2_ARATH Xyloglucan endotransglucosylase/hydrolase OS
Q9FFP6			3		3	At5g63680	>tr|Q9FFP6|Q9FFP6_ARATH Pyruvate kinase OS
Q9FJF1			3		3	At5g59840	>tr|Q9FJF1|Q9FJF1_ARATH Putative GTP-binding protein ara-3 OS
A4FVR0			3		3	At5g56680	>tr|A4FVR0|A4FVR0_ARATH At5g56680 OS
Q9FM97		2	3	3	8	At5g56350	>tr|Q9FM97|Q9FM97_ARATH Pyruvate kinase OS
Q9LVU5			3		3	At5g53070	>tr|Q9LVU5|Q9LVU5_ARATH Putative uncharacterized protein At5g53070 OS
Q9FLX7			3		3	At5g52840	>sp|Q9FLX7|NDUA5_ARATH Probable NADH dehydrogenase [ubiquinone] 1 alpha subcomplex subunit 5, mitochondrial OS
Q8RXX5		1	3	2	6	At5g47190	>sp|Q8RXX5|RK192_ARATH 50S ribosomal protein L19-2, chloroplastic OS
Q0WUG4	2		3		5	At5g27380	>tr|Q0WUG4|Q0WUG4_ARATH Glutathione synthetase gsh2 (Fragment) OS
C0Z328	2	2	3	3	10	At5g25460	>tr|C0Z328|C0Z328_ARATH AT5G25460 protein OS
A8MR12		2	3	2	7	At5g23540	>tr|A8MR12|A8MR12_ARATH 26S proteasome non-ATPase regulatory subunit 14 OS
Q8L9X1			3		3	At5g20060	>tr|Q8L9X1|Q8L9X1_ARATH Phospholipase/carboxylesterase family protein OS
Q1EBW2			3	2	5	At5g19550	>tr|Q1EBW2|Q1EBW2_ARATH Aspartate aminotransferase OS
Q1H5A3			3		3	At5g18170	>tr|Q1H5A3|Q1H5A3_ARATH Glutamate dehydrogenase OS
Q9FMT4			3	3	6	At5g14170	>sp|Q9FMT4|SNF12_ARATH SWI/SNF complex component SNF12 homolog OS
C4PW34			3		3	At4g39800	>tr|C4PW34|C4PW34_ARATH Inositol-3-phosphate synthase OS
Q8LCT3-2			3		3	At4g29670	>sp|Q8LCT3-2|TRL22_ARATH Isoform 2 of Thioredoxin-like 2-2, chloroplastic OS
B9DHU6			3	1	4	At4g26900	>tr|B9DHU6|B9DHU6_ARATH Imidazole glycerol phosphate synthase subunit hisF (Fragment) OS
B3H778		1	3		4	At4g24830	>tr|B3H778|B3H778_ARATH Argininosuccinate synthase OS
Q93YW8	1		3		4	At4g18970	>sp|Q93YW8|GDL65_ARATH GDSL esterase/lipase At4g18970 OS
Q8RWB6			3		3	At4g17100	>tr|Q8RWB6|Q8RWB6_ARATH Putative serine protease-like protein OS
Q94CE7		1	3		4	At4g15560	>tr|Q94CE7|Q94CE7_ARATH Putative DEF (CLA1) protein (Fragment) OS
Q9SVN5		4	3	5	12	At4g13780	>sp|Q9SVN5|SYM_ARATH Probable methionine--tRNA ligase OS
B9DHH1			3	1	4	At4g11010	>tr|B9DHH1|B9DHH1_ARATH Nucleoside diphosphate kinase OS
Q9SZ83			3		3	At4g09670	>sp|Q9SZ83|Y4967_ARATH Uncharacterized oxidoreductase At4g09670 OS
Q8L816			3		3	At4g09520	>tr|Q8L816|Q8L816_ARATH Putative uncharacterized protein At4g09520 OS
F4J110		3	3	3	9	At3g63460	>tr|F4J110|F4J110_ARATH Transport protein SEC31 OS
Q94K48			3	1	4	At3g62530	>tr|Q94K48|Q94K48_ARATH E-Z type HEAT repeat-containing protein OS
Q0WUZ2			3		3	At3g26560	>tr|Q0WUZ2|Q0WUZ2_ARATH Putative ATP-dependent RNA helicase (Fragment) OS
Q8L637		3	3	11	17	At3g21140	>tr|Q8L637|Q8L637_ARATH Putative uncharacterized protein At3g21140 OS
F4JER8			3		3	At3g20650	>tr|F4JER8|F4JER8_ARATH mRNA cap guanine-N7 methyltransferase OS
Q9LT78			3	2	5	At3g19390	>tr|Q9LT78|Q9LT78_ARATH Cysteine proteinase OS
Q93ZM7			3		3	At3g13860	>sp|Q93ZM7|CH60C_ARATH Chaperonin CPN60-like 2, mitochondrial OS
C0Z2P3			3		3	At3g08510	>tr|C0Z2P3|C0Z2P3_ARATH Phosphoinositide phospholipase C OS
Q8RWY3			3	3	6	At3g06400	>sp|Q8RWY3|ISW2_ARATH Putative chromatin-remodeling complex ATPase chain OS
B9DFC1			3		3	At3g01090	>tr|B9DFC1|B9DFC1_ARATH AT3G01090 protein OS
Q0WS09	2	1	3	3	9	At2g45710	>tr|Q0WS09|Q0WS09_ARATH 40S ribosomal protein S27 OS
Q0WWY5		1	3	6	10	At2g43030	>tr|Q0WWY5|Q0WWY5_ARATH 50S ribosomal protein L3 OS
O04420			3		3	At2g26230	>sp|O04420|URIC_ARATH Uricase OS
B9DHD2			3		3	At2g24270	>tr|B9DHD2|B9DHD2_ARATH AT2G24270 protein OS
Q0WUS4			3		3	At2g22780	>tr|Q0WUS4|Q0WUS4_ARATH Malate dehydrogenase OS
A8MRL6		2	3	4	9	At2g18740	>tr|A8MRL6|A8MRL6_ARATH Putative small nuclear ribonucleoprotein OS
F4IDD6			3		3	At1g72550	>tr|F4IDD6|F4IDD6_ARATH Probable phenylalanine--tRNA ligase beta subunit OS
Q84VM3		1	3	3	7	At1g65370	>tr|Q84VM3|Q84VM3_ARATH Uncharacterized protein (Fragment) OS
B9DHF9			3		3	At1g62640	>tr|B9DHF9|B9DHF9_ARATH AT1G62640 protein OS
Q93ZN2			3		3	At1g60710	>sp|Q93ZN2|ALKR4_ARATH Probable aldo-keto reductase 4 OS
Q9ZVN2			3	2	5	At1g54570	>sp|Q9ZVN2|Y1457_ARATH Acyltransferase-like protein At1g54570, chloroplastic OS
Q5M729			3		3	At1g54220	>sp|Q5M729|ODP23_ARATH Dihydrolipoyllysine-residue acetyltransferase component 3 of pyruvate dehydrogenase complex, mitochondrial OS
F4I035			3		3	At1g48860	>tr|F4I035|F4I035_ARATH 3-phosphoshikimate 1-carboxyvinyltransferase OS
Q9FVR6		1	3		4	At1g32220	>sp|Q9FVR6|Y1222_ARATH Uncharacterized protein At1g32220, chloroplastic OS
W8PW16			3		3	At1g22380	>tr|W8PW16|W8PW16_ARATH Glycosyltransferase (Fragment) OS
Q501F7		1	3	1	5	At1g21440	>tr|Q501F7|Q501F7_ARATH At1g21440 OS
Q9SA34			3		3	At1g16350	>sp|Q9SA34|IMDH2_ARATH Inosine-5-monophosphate dehydrogenase 2 OS
B9DI04		5	3	3	11	At1g07770	>tr|B9DI04|B9DI04_ARATH AT1G07770 protein OS
Q9SHJ8			3		3	At1g06550	>sp|Q9SHJ8|HIBC8_ARATH 3-hydroxyisobutyryl-CoA hydrolase-like protein 5 OS
Q940Q1		2	3	7	12	At1g04680	>sp|Q940Q1|PLY1_ARATH Probable pectate lyase 1 OS
Q9STG9			3		3	ASE2	>sp|Q9STG9|ASE2_ARATH Amidophosphoribosyltransferase 2, chloroplastic OS
Q8L4Y5	1		3	2	6	ARP7	>sp|Q8L4Y5|ARP7_ARATH Actin-related protein 7 OS
Q9LIK9			3	3	6	APS1	>sp|Q9LIK9|APS1_ARATH ATP sulfurylase 1, chloroplastic OS
O22715			3	1	4	AP1M2	>sp|O22715|AP1M2_ARATH AP-1 complex subunit mu-2 OS
A8MQR6			3		3	ALDH6B2	>tr|A8MQR6|A8MQR6_ARATH Methylmalonate-semialdehyde dehydrogenase [acylating] OS
F4JZM6			3		3	AILP1	>tr|F4JZM6|F4JZM6_ARATH Aluminum induced protein with YGL and LRDR motifs OS
O04619			3	2	5	ADNT1	>sp|O04619|ADNT1_ARATH Mitochondrial adenine nucleotide transporter ADNT1 OS
Q94A28			3		3	ACO3	>sp|Q94A28|ACO3M_ARATH Aconitate hydratase 3, mitochondrial OS
O80526			3		3	ACLA-3	>sp|O80526|ACLA3_ARATH ATP-citrate synthase alpha chain protein 3 OS
Q8H0V6			3	1	4	ABCF3	>sp|Q8H0V6|AB3F_ARATH ABC transporter F family member 3 OS
Q9LPP9			3		3	4	>tr|Q9LPP9|Q9LPP9_ARATH F15H18.21 OS
Q9LT42			3		3	4	>tr|Q9LT42|Q9LT42_ARATH Genomic DNA, chromosome 3, P1 clone: MOE17 OS
Q8LBG2	3	7	3	7	20	2	>tr|Q8LBG2|Q8LBG2_ARATH Putative beta-expansin/allergen protein OS
A0A023T774		3	3	5	11	2	>tr|A0A023T774|A0A023T774_ARATH Mago nashi protein OS
Q8LAX1	1	2	3		6	2	>tr|Q8LAX1|Q8LAX1_ARATH Putative uncharacterized protein OS
Q8LEF5		1	3	5	9	2	>tr|Q8LEF5|Q8LEF5_ARATH 50S ribosomal protein L27 OS
Q9FUA9			3	1	4	2	>tr|Q9FUA9|Q9FUA9_ARATH PRLI-interacting factor F (Fragment) OS
Q8L9P7			3		3	2	>tr|Q8L9P7|Q8L9P7_ARATH Type 2 peroxiredoxin, putative OS
Q94C10			3		3	2	>tr|Q94C10|Q94C10_ARATH AT5g51070/K3K7_27 OS
Q94KD4			3		3	2	>tr|Q94KD4|Q94KD4_ARATH At1g09270/T12M4_2 (Fragment) OS
Q93ZN7			3		3	1	>tr|Q93ZN7|Q93ZN7_ARATH At1g05520/T25N20_16 OS
Q949W8			2		2	XK-2	>tr|Q949W8|Q949W8_ARATH Putative xylulose kinase OS
Q39160			2	3	5	XI-1	>sp|Q39160|MYO5_ARATH Myosin-5 OS
P93043			2		2	VPS41	>sp|P93043|VPS41_ARATH Vacuolar protein sorting-associated protein 41 homolog OS
Q94KJ7			2		2	VPS33	>sp|Q94KJ7|VPS33_ARATH Vacuolar protein-sorting-associated protein 33 homolog OS
Q9STT2	1		2		3	VPS29	>sp|Q9STT2|VPS29_ARATH Vacuolar protein sorting-associated protein 29 OS
Q9FFF4			2		2	VAT1	>sp|Q9FFF4|ILVH1_ARATH Acetolactate synthase small subunit 1, chloroplastic OS
Q9FN03	1		2		3	UVR8	>sp|Q9FN03|UVR8_ARATH Ultraviolet-B receptor UVR8 OS
Q8H0T4			2		2	UPL2	>sp|Q8H0T4|UPL2_ARATH E3 ubiquitin-protein ligase UPL2 OS
Q9SN58			2		2	UGE5	>sp|Q9SN58|UGE5_ARATH UDP-glucose 4-epimerase 5 OS
Q9T0A7			2		2	UGE2	>sp|Q9T0A7|UGE2_ARATH UDP-glucose 4-epimerase 2 OS
Q42605			2		2	UGE1	>sp|Q42605|UGE1_ARATH Bifunctional UDP-glucose 4-epimerase and UDP-xylose 4-epimerase 1 OS
Q42540			2		2	UBC7	>sp|Q42540|UBC7_ARATH Ubiquitin-conjugating enzyme E2 7 OS
Q9FZ48-2			2		2	UBC36	>sp|Q9FZ48-2|UBC36_ARATH Isoform 2 of Ubiquitin-conjugating enzyme E2 36 OS
F4KJ37			2		2	UBC10	>tr|F4KJ37|F4KJ37_ARATH Ubiquitin-conjugating enzyme E2 10 OS
Q84JM4			2		2	TPR3	>sp|Q84JM4|TPR3_ARATH Topless-related protein 3 OS
Q9SZA3			2		2	TIF3K1	>sp|Q9SZA3|EIF3K_ARATH Eukaryotic translation initiation factor 3 subunit K OS
Q9C5Z2			2		2	TIF3H1	>sp|Q9C5Z2|EIF3H_ARATH Eukaryotic translation initiation factor 3 subunit H OS
O49160		1	2	1	4	TIF3C1	>sp|O49160|EIF3C_ARATH Eukaryotic translation initiation factor 3 subunit C OS
Q9C5Z1			2	6	8	TIF3B1	>sp|Q9C5Z1|EIF3B_ARATH Eukaryotic translation initiation factor 3 subunit B OS
Q9SY09		2	2	4	8	T5J8.16	>tr|Q9SY09|Q9SY09_ARATH At4g02840 OS
Q9LEW2		1	2		3	T30N20_40	>tr|Q9LEW2|Q9LEW2_ARATH Nucleoid DNA-binding protein cnd41-like protein OS
Q9LMB1		1	2		3	T29M8.2	>tr|Q9LMB1|Q9LMB1_ARATH T29M8.2 protein OS
Q9LD60			2	5	7	T26I12.100	>tr|Q9LD60|Q9LD60_ARATH Spliceosomal associated protein 130A OS
Q9LXT6		1	2		3	T24H18_200	>tr|Q9LXT6|Q9LXT6_ARATH Putative uncharacterized protein T24H18_200 OS
Q9LYR4			2		2	T22N19_70	>tr|Q9LYR4|Q9LYR4_ARATH Aldolase-type TIM barrel family protein OS
Q9T030			2		2	T22F8.130	>tr|Q9T030|Q9T030_ARATH NAD(P)H oxidoreductase, isoflavone reductase-like protein OS
Q9LNU5			2		2	T20H2.2	>tr|Q9LNU5|Q9LNU5_ARATH T20H2.2 protein OS
O81892			2		2	T16L1.250	>tr|O81892|O81892_ARATH Putative aspartate--tRNA ligase OS
Q9M2Z2			2		2	T16K5.10	>tr|Q9M2Z2|Q9M2Z2_ARATH COMPASS-like H3K4 histone methylase component WDR5A OS
Q24JL3-2			2		2	STR2	>sp|Q24JL3-2|STR2_ARATH Isoform 2 of Thiosulfate/3-mercaptopyruvate sulfurtransferase 2 OS
Q9C958			2		2	SRK2B	>sp|Q9C958|SRK2B_ARATH Serine/threonine-protein kinase SRK2B OS
O82491			2		2	SPT16	>sp|O82491|SPT16_ARATH FACT complex subunit SPT16 OS
F4I7M5			2		2	SPDS1	>tr|F4I7M5|F4I7M5_ARATH Spermidine synthase 1 OS
Q944A6-2			2		2	SNF4	>sp|Q944A6-2|SNF4_ARATH Isoform 2 of Sucrose nonfermenting 4-like protein OS
Q39227			2		2	SMT2	>sp|Q39227|SMT2_ARATH 24-methylenesterol C-methyltransferase 2 OS
Q9SZJ5			2	2	4	SHM1	>sp|Q9SZJ5|GLYM1_ARATH Serine hydroxymethyltransferase 1, mitochondrial OS
O23647			2		2	SBE2.1	>sp|O23647|GLGB1_ARATH 1,4-alpha-glucan-branching enzyme 2-1, chloroplastic/amyloplastic OS
Q9FPU2			2		2	RTY/SUR1	>tr|Q9FPU2|Q9FPU2_ARATH ROOTY/SUPERROOT1 OS
Q9SJA6			2	4	6	RSZ22A	>sp|Q9SJA6|RZ22A_ARATH Serine/arginine-rich splicing factor RSZ22A OS
O81126			2	3	5	RSZ22	>sp|O81126|RSZ22_ARATH Serine/arginine-rich splicing factor RSZ22 OS
P56797		3	2	6	11	rps2	>sp|P56797|RR2_ARATH 30S ribosomal protein S2, chloroplastic OS
Q9SKZ3		1	2		3	RPS12C	>sp|Q9SKZ3|RS122_ARATH 40S ribosomal protein S12-2 OS
Q9LH85			2		2	RPP2C	>sp|Q9LH85|RLA23_ARATH 60S acidic ribosomal protein P2-3 OS
Q9MAT0	1		2		3	RPN2B	>sp|Q9MAT0|PSD1B_ARATH 26S proteasome non-ATPase regulatory subunit 1 homolog B OS
Q9SGW3			2		2	RPN12A	>sp|Q9SGW3|PSD8A_ARATH 26S proteasome non-ATPase regulatory subunit 8 homolog A OS
Q9LRN8			2		2	RPL3B	>sp|Q9LRN8|RK3B_ARATH 50S ribosomal protein L3-2, chloroplastic OS
O22860	1	4	2	4	11	RPL38A	>sp|O22860|RL38_ARATH 60S ribosomal protein L38 OS
Q9LZ57			2	2	4	RPL36C	>sp|Q9LZ57|RL363_ARATH 60S ribosomal protein L36-3 OS
Q9M352-2			2	2	4	RPL36B	>sp|Q9M352-2|RL362_ARATH Isoform 2 of 60S ribosomal protein L36-2 OS
P56795			2	5	7	rpl22	>sp|P56795|RK22_ARATH 50S ribosomal protein L22, chloroplastic OS
G1C2X5			2		2	rpl2	>tr|G1C2X5|G1C2X5_ARATH Rpl2 OS
Q9M385		1	2	2	5	RPL17	>sp|Q9M385|RK17_ARATH 50S ribosomal protein L17, chloroplastic OS
P56793			2	4	6	rpl16	>sp|P56793|RK16_ARATH 50S ribosomal protein L16, chloroplastic OS
P93042			2		2	RHD3	>sp|P93042|RHD3_ARATH Protein ROOT HAIR DEFECTIVE 3 OS
Q93ZG7			2		2	RH38	>sp|Q93ZG7|RH38_ARATH DEAD-box ATP-dependent RNA helicase 38 OS
Q8LDU4			2		2	RCCR	>sp|Q8LDU4|RCCR_ARATH Red chlorophyll catabolite reductase, chloroplastic OS
Q93W34			2		2	RBP45C	>sp|Q93W34|RP45C_ARATH Polyadenylate-binding protein RBP45C OS
Q9SAB3-2	1		2		3	RBP45B	>sp|Q9SAB3-2|RB45B_ARATH Isoform 2 of Polyadenylate-binding protein RBP45B OS
Q9LKR8-2			2		2	RAF1	>sp|Q9LKR8-2|RAF1_ARATH Isoform 2 of Rubisco accumulation factor 1, chloroplastic OS
Q9SEH3			2		2	RABD2C	>sp|Q9SEH3|RAD2C_ARATH Ras-related protein RABD2c OS
Q96283			2		2	RABA2C	>sp|Q96283|RAA2C_ARATH Ras-related protein RABA2c OS
Q9SKZ1-2			2		2	PURA1	>sp|Q9SKZ1-2|PUR_ARATH Isoform 2 of Transcription factor Pur-alpha 1 OS
Q8LEZ6			2		2	PURA	>tr|Q8LEZ6|Q8LEZ6_ARATH Adenylosuccinate synthetase, chloroplastic OS
Q9LF41			2		2	PUB1	>sp|Q9LF41|UBE4_ARATH Probable ubiquitin conjugation factor E4 OS
P56767		4	2	5	11	psaB	>sp|P56767|PSAB_ARATH Photosystem I P700 chlorophyll a apoprotein A2 OS
Q949U7			2		2	PRXIIE	>sp|Q949U7|PRX2E_ARATH Peroxiredoxin-2E, chloroplastic OS
A3KPF2-2			2		2	PRMT14	>sp|A3KPF2-2|ANM14_ARATH Isoform 2 of Probable histone-arginine methyltransferase 1.4 OS
Q84WM7	4		2	3	9	PPME1	>sp|Q84WM7|PPME1_ARATH Pectinesterase PPME1 OS
O82793			2		2	PPa3	>tr|O82793|O82793_ARATH At2g46860 OS
Q9LXC9			2		2	PPA1	>sp|Q9LXC9|IPYR1_ARATH Soluble inorganic pyrophosphatase 1, chloroplastic OS
Q07099-2			2		2	PP2A1	>sp|Q07099-2|PP2A1_ARATH Isoform 2 of Serine/threonine-protein phosphatase PP2A-1 catalytic subunit OS
O80840	1		2		3	PMM	>sp|O80840|PMM_ARATH Phosphomannomutase OS
Q39196			2		2	PIP1.4	>sp|Q39196|PIP14_ARATH Probable aquaporin PIP1-4 OS
Q9SCY0			2		2	PGMP	>sp|Q9SCY0|PGMP_ARATH Phosphoglucomutase, chloroplastic OS
Q9ZVI9			2	3	5	PECT1	>sp|Q9ZVI9|PECT1_ARATH Ethanolamine-phosphate cytidylyltransferase OS
Q9M7Q7			2		2	PCNA	>sp|Q9M7Q7|PCNA1_ARATH Proliferating cellular nuclear antigen 1 OS
O82291			2		2	PAP3	>sp|O82291|PAP3_ARATH Probable plastid-lipid-associated protein 3, chloroplastic OS
Q8W4F1			2		2	PAP10	>sp|Q8W4F1|PAP10_ARATH Probable plastid-lipid-associated protein 10, chloroplastic OS
Q9FYR6			2		2	OVA6	>tr|Q9FYR6|Q9FYR6_ARATH At5g52520 OS
P47998			2		2	OASA1	>sp|P47998|CYSK1_ARATH Cysteine synthase 1 OS
O81098			2	7	9	NRPB5A	>sp|O81098|RPB5A_ARATH DNA-directed RNA polymerases II and IV subunit 5A OS
P18616			2	2	4	NRPB1	>sp|P18616|NRPB1_ARATH DNA-directed RNA polymerase II subunit 1 OS
Q944H0-2			2		2	NMT2	>sp|Q944H0-2|PEAM2_ARATH Isoform 2 of Phosphomethylethanolamine N-methyltransferase OS
P46010	2		2	1	5	NIT3	>sp|P46010|NRL3_ARATH Nitrilase 3 OS
O49543	2		2		4	NIFS1	>sp|O49543|NFS1_ARATH Cysteine desulfurase 1, mitochondrial OS
Q8LEZ4			2	1	3	NFD5	>sp|Q8LEZ4|NFD5_ARATH Protein NUCLEAR FUSION DEFECTIVE 5, mitochondrial OS
F4ISI7			2	1	3	NAP1	>tr|F4ISI7|F4ISI7_ARATH Nucleosome assembly protein 12 OS
Q9CA83			2		2	NADP-ME4	>sp|Q9CA83|MAOP4_ARATH NADP-dependent malic enzyme 4, chloroplastic OS
P93031	2		2		4	MUR1	>sp|P93031|GMD2_ARATH GDP-mannose 4,6 dehydratase 2 OS
A8MR47			2		2	MST1	>tr|A8MR47|A8MR47_ARATH Sulfurtransferase OS
Q9C641			2		2	MEFG1	>sp|Q9C641|EFGM1_ARATH Elongation factor G-1, mitochondrial OS
F4I577			2		2	MDAR6	>tr|F4I577|F4I577_ARATH Monodehydroascorbate reductase OS
Q9SMZ4-2			2		2	LKR/SDH	>sp|Q9SMZ4-2|AASS_ARATH Isoform Short of Alpha-aminoadipic semialdehyde synthase OS
Q9S7W1		2	2		4	LHCB4.3	>sp|Q9S7W1|CB4C_ARATH Chlorophyll a-b binding protein CP29.3, chloroplastic OS
Q9SYW8			2		2	Lhca2	>tr|Q9SYW8|Q9SYW8_ARATH Lhca2 protein OS
Q9SJD4		1	2	3	6	LACS8	>sp|Q9SJD4|LACS8_ARATH Long chain acyl-CoA synthetase 8 OS
F4K3Z6			2	1	3	KEG	>tr|F4K3Z6|F4K3Z6_ARATH E3 ubiquitin-protein ligase KEG OS
Q8L9C4	1	2	2	4	9	KCR1	>sp|Q8L9C4|KCR1_ARATH Very-long-chain 3-oxoacyl-CoA reductase 1 OS
Q9LF71			2		2	K10A8_10	>tr|Q9LF71|Q9LF71_ARATH Phosphoglucomutase-like protein OS
Q9FK88			2		2	INV-E	>tr|Q9FK88|Q9FK88_ARATH AT5g22510/MQJ16_5 OS
B3LF83		1	2		3	HPL1	>tr|B3LF83|B3LF83_ARATH At4g15440 OS
Q0WP12-2			2		2	HOL1	>sp|Q0WP12-2|HOL1_ARATH Isoform 2 of Thiocyanate methyltransferase 1 OS
F4J0X9			2		2	HMT2	>tr|F4J0X9|F4J0X9_ARATH Homocysteine S-methyltransferase 2 OS
P54873-2			2		2	HMGS	>sp|P54873-2|HMCS_ARATH Isoform 2 of Hydroxymethylglutaryl-CoA synthase OS
Q9SFH9			2		2	HEMB1	>sp|Q9SFH9|HEM21_ARATH Delta-aminolevulinic acid dehydratase 1, chloroplastic OS
Q9LZR5			2	1	3	HDT3	>sp|Q9LZR5|HDT3_ARATH Histone deacetylase HDT3 OS
B3H725			2		2	HDS	>tr|B3H725|B3H725_ARATH 4-hydroxy-3-methylbut-2-enyl diphosphate synthase OS
F4HU00		1	2		3	HA9	>tr|F4HU00|F4HU00_ARATH H(+)-ATPase 9 OS
O80852-2	1		2		3	GSTF9	>sp|O80852-2|GSTF9_ARATH Isoform 2 of Glutathione S-transferase F9 OS
Q9FE46			2		2	GSTF12	>sp|Q9FE46|GSTFC_ARATH Glutathione S-transferase F12 OS
O04922			2		2	GPX2	>sp|O04922|GPX2_ARATH Probable glutathione peroxidase 2 OS
Q9ZST4			2		2	GLB1	>sp|Q9ZST4|GLNB_ARATH Nitrogen regulatory protein P-II homolog OS
P94072		1	2	1	4	GER3	>sp|P94072|GL33_ARATH Germin-like protein subfamily 3 member 3 OS
Q96254-2			2		2	GDI1	>sp|Q96254-2|GDI1_ARATH Isoform 2 of Guanosine nucleotide diphosphate dissociation inhibitor 1 OS
O82533			2		2	FTSZ2-1	>sp|O82533|FTZ21_ARATH Cell division protein FtsZ homolog 2-1, chloroplastic OS
B1GV75			2		2	FS	>tr|B1GV75|B1GV75_ARATH Flavone synthase (Fragment) OS
Q84W55			2		2	FRA3	>sp|Q84W55|IP5P4_ARATH Type II inositol 1,4,5-trisphosphate 5-phosphatase FRA3 OS
O65271			2		2	FOLD4	>sp|O65271|FOLD4_ARATH Bifunctional protein FolD 4, chloroplastic OS
Q9M1X2			2		2	FAP1	>sp|Q9M1X2|FAP1_ARATH Fatty-acid-binding protein 1 OS
Q9SUP5			2		2	F9D16.290	>tr|Q9SUP5|Q9SUP5_ARATH Glycoside hydrolase family 28 protein / polygalacturonase (Pectinase) family protein OS
Q9SUQ9			2		2	F9D16.150	>tr|Q9SUQ9|Q9SUQ9_ARATH AT4g23680/F9D16_150 OS
Q9SR09			2	1	3	F7O18.13	>tr|Q9SR09|Q9SR09_ARATH AT3g04650/F7O18_13 OS
Q9FXI6			2	1	3	F6F9.7	>tr|Q9FXI6|Q9FXI6_ARATH F6F9.7 protein OS
Q9C8K8			2	5	7	F5D21.3	>tr|Q9C8K8|Q9C8K8_ARATH Putative uncharacterized protein At1g51560 OS
Q9LFF9			2		2	F4P12_320	>tr|Q9LFF9|Q9LFF9_ARATH Inorganic pyrophosphatase-like protein OS
A4UVN3			2		2	F4F7.26	>tr|A4UVN3|A4UVN3_ARATH tRNA-glutamine synthetase, putative OS
Q9SV23			2		2	F3L17.30	>tr|Q9SV23|Q9SV23_ARATH AT4g31460/F3L17_30 OS
Q8GSW4			2		2	f3h	>tr|Q8GSW4|Q8GSW4_ARATH Flavanone-3-hydroxylase (Fragment) OS
Q9LXJ2		1	2	1	4	F3C22_130	>tr|Q9LXJ2|Q9LXJ2_ARATH Putative ubiquinol-cytochrome c reductase subunit 9 OS
Q9M2L8			2		2	F28O9.140	>tr|Q9M2L8|Q9M2L8_ARATH Eukaryotic translation initiation factor 3 subunit E OS
O65502	1	1	2		4	F23E12.190	>tr|O65502|O65502_ARATH AT4g35250/F23E12_190 OS
Q9FZK4			2		2	F17L21.10	>tr|Q9FZK4|Q9FZK4_ARATH F17L21.10 OS
Q9S7W4			2		2	F17A17.6	>tr|Q9S7W4|Q9S7W4_ARATH AT3g07720/F17A17_6 OS
Q9M9G2			2		2	F14O23.22	>tr|Q9M9G2|Q9M9G2_ARATH F14O23.22 protein OS
Q9FX95		2	2	8	12	F14J22.10	>tr|Q9FX95|Q9FX95_ARATH ARP protein OS
Q9SD73			2		2	F13I12.50	>tr|Q9SD73|Q9SD73_ARATH At3g47000 OS
Q9M8R8			2		2	F13E7.30	>tr|Q9M8R8|Q9M8R8_ARATH Putative histidyl tRNA synthetase OS
Q9FHM9			2	1	3	EXL3	>sp|Q9FHM9|EXOL3_ARATH Protein EXORDIUM-like 3 OS
Q9LJG3			2		2	ESM1	>sp|Q9LJG3|ESM1_ARATH GDSL esterase/lipase ESM1 OS
F4ITL5			2		2	emb1345	>tr|F4ITL5|F4ITL5_ARATH Probable cytosolic iron-sulfur protein assembly protein CIAO1 homolog OS
F4K9Z1		1	2		3	emb1211	>tr|F4K9Z1|F4K9Z1_ARATH MORN (Membrane Occupation and Recognition Nexus) repeat-containing protein OS
A0A076			2		2	ECA4	>tr|A0A076|A0A076_ARATH Endomembrane Ca2+ ATPase 4 OS
Q75W54			2		2	EBM	>sp|Q75W54|EBM_ARATH Mannosylglycoprotein endo-beta-mannosidase OS
F4JIZ3			2		2	DHS2	>tr|F4JIZ3|F4JIZ3_ARATH 3-deoxy-d-arabino-heptulosonate 7-phosphate synthase OS
P93044			2		2	decoy	>tr|P93044|P93044_ARATH Decoy OS
O22287			2		2	CYT1	>sp|O22287|GMPP1_ARATH Mannose-1-phosphate guanylyltransferase 1 OS
Q8H0X6-2			2		2	CYS6	>sp|Q8H0X6-2|CYT6_ARATH Isoform 2 of Cysteine proteinase inhibitor 6 OS
Q949P2			2		2	CYOP	>sp|Q949P2|COPDA_ARATH Probable cytosolic oligopeptidase A OS
Q9FKS5-2			2	1	3	CYC12	>sp|Q9FKS5-2|CYC1B_ARATH Isoform 2 of Cytochrome c1 2, heme protein, mitochondrial OS
O64640	1		2		3	CXE8	>sp|O64640|CXE8_ARATH Probable carboxylesterase 8 OS
F4I325			2		2	CSN5A	>tr|F4I325|F4I325_ARATH COP9 signalosome complex subunit 5a OS
P45432		1	2		3	CSN1	>sp|P45432|CSN1_ARATH COP9 signalosome complex subunit 1 OS
F4J0U9		1	2	2	5	CRD1	>tr|F4J0U9|F4J0U9_ARATH Magnesium-protoporphyrin IX monomethyl ester [oxidative] cyclase OS
Q9S7H4			2		2	CM2	>sp|Q9S7H4|CM2_ARATH Chorismate mutase 2 OS
P56772			2	1	3	clpP1	>sp|P56772|CLPP1_ARATH ATP-dependent Clp protease proteolytic subunit 1 OS
F4J1Y2			2		2	CEF	>tr|F4J1Y2|F4J1Y2_ARATH Transport protein sec24-like CEF OS
Q9CAI3			2		2	CAD1	>sp|Q9CAI3|CADH1_ARATH Probable cinnamyl alcohol dehydrogenase 1 OS
Q9FGY1			2	1	3	BXL1	>sp|Q9FGY1|BXL1_ARATH Beta-D-xylosidase 1 OS
Q9FIW4-2			2		2	BGLU42	>sp|Q9FIW4-2|BGL42_ARATH Isoform 2 of Beta-glucosidase 42 OS
F4IIQ3			2		2	BGAL8	>tr|F4IIQ3|F4IIQ3_ARATH Beta-galactosidase OS
Q9SUS3			2		2	BETAB-AD	>sp|Q9SUS3|APBLB_ARATH Beta-adaptin-like protein B OS
Q43307			2		2	ATS1	>sp|Q43307|PLSB_ARATH Glycerol-3-phosphate acyltransferase, chloroplastic OS
Q9SSS9			2		2	ATPD	>tr|Q9SSS9|Q9SSS9_ARATH F-type H+-transporting ATPase subunit delta OS
B3H6E4			2		2	ATARD2	>tr|B3H6E4|B3H6E4_ARATH 1,2-dihydroxy-3-keto-5-methylthiopentene dioxygenase OS
Q9FJW0			2		2	At5g67630	>tr|Q9FJW0|Q9FJW0_ARATH AT5g67630/K9I9_20 OS
Q9FJY6			2		2	At5g66530	>tr|Q9FJY6|Q9FJY6_ARATH Aldose 1-epimerase family protein OS
Q9FKY2			2		2	At5g66000	>tr|Q9FKY2|Q9FKY2_ARATH Putative uncharacterized protein At5g66000 OS
B9DH43		4	2	4	10	At5g65220	>tr|B9DH43|B9DH43_ARATH AT5G65220 protein OS
Q9FEA2	1	1	2		4	At5g64050	>sp|Q9FEA2|SYE_ARATH Glutamate--tRNA ligase, chloroplastic/mitochondrial OS
F4K1S8		3	2		5	At5g54600	>tr|F4K1S8|F4K1S8_ARATH 50S ribosomal protein L24 OS
Q9LTX2			2		2	At5g49980	>sp|Q9LTX2|TIR1L_ARATH Transport inhibitor response 1-like protein OS
Q9LV66			2		2	At5g48480	>sp|Q9LV66|Y5848_ARATH Uncharacterized protein At5g48480 OS
Q0WNL7			2	7	9	At5g47690	>tr|Q0WNL7|Q0WNL7_ARATH Putative uncharacterized protein At5g47690 OS
Q93ZC2		1	2		3	At5g36230	>tr|Q93ZC2|Q93ZC2_ARATH AT5g36230/T30G6_9 OS
Q9FG66			2		2	At5g36210	>tr|Q9FG66|Q9FG66_ARATH Acyl-peptide hydrolase-like OS
Q56WK7			2	2	4	At5g35790	>tr|Q56WK7|Q56WK7_ARATH Glucose-6-phosphate 1-dehydrogenase (Fragment) OS
Q9FK81	2		2		4	At5g22580	>sp|Q9FK81|Y5258_ARATH Uncharacterized protein At5g22580 OS
Q56XH7	1	1	2		4	At5g22020	>tr|Q56XH7|Q56XH7_ARATH Putative strictosidine synthase-like (Fragment) OS
Q67YY5			2	3	5	At5g12470	>tr|Q67YY5|Q67YY5_ARATH Putative uncharacterized protein At5g12470 OS
Q42577		1	2	1	4	At5g11770	>sp|Q42577|NDUS7_ARATH NADH dehydrogenase [ubiquinone] iron-sulfur protein 7, mitochondrial OS
Q9LEU8		1	2		3	At5g10920	>sp|Q9LEU8|ARLY_ARATH Argininosuccinate lyase, chloroplastic OS
P68209			2		2	At5g08300	>sp|P68209|SUCA1_ARATH Succinyl-CoA ligase [ADP-forming] subunit alpha-1, mitochondrial OS
P50287			2		2	At5g08100	>sp|P50287|ASPGA_ARATH Isoaspartyl peptidase/L-asparaginase 1 OS
Q39119	2		2		4	At4g32940	>sp|Q39119|VPEG_ARATH Vacuolar-processing enzyme gamma-isozyme OS
Q8RXN4			2	5	7	At4g31810	>sp|Q8RXN4|HIBC5_ARATH 3-hydroxyisobutyryl-CoA hydrolase-like protein 2, mitochondrial OS
Q8GUN1			2		2	At4g31340	>tr|Q8GUN1|Q8GUN1_ARATH AT4G31340 protein OS
Q541Y5			2		2	At4g30160	>tr|Q541Y5|Q541Y5_ARATH Putative villin OS
C0Z2L0			2		2	At4g29810	>tr|C0Z2L0|C0Z2L0_ARATH AT4G29810 protein OS
F4JTD3		1	2		3	At4g25740	>tr|F4JTD3|F4JTD3_ARATH 40S ribosomal protein S10-1 OS
C0Z2X0			2		2	At4g24220	>tr|C0Z2X0|C0Z2X0_ARATH AT4G24220 protein OS
Q9C5C4			2		2	At4g17830	>sp|Q9C5C4|ARGE_ARATH Acetylornithine deacetylase OS
Q0WV80	2		2		4	At4g17620	>tr|Q0WV80|Q0WV80_ARATH Putative uncharacterized protein At4g17620 OS
Q8GWY3			2		2	At4g16060	>tr|Q8GWY3|Q8GWY3_ARATH At4g16060 OS
F4JGD2			2		2	At4g04460	>tr|F4JGD2|F4JGD2_ARATH Aspartic proteinase A3 OS
Q0WL64			2		2	At4g02470	>tr|Q0WL64|Q0WL64_ARATH Putative uncharacterized protein At4g02470 (Fragment) OS
Q0WWD3			2	2	4	At3g58730	>tr|Q0WWD3|Q0WWD3_ARATH Vacuolar-type H+-ATPase (V-ATPase) subunit D OS
B9DHX2			2		2	At3g53260	>tr|B9DHX2|B9DHX2_ARATH Phenylalanine ammonia-lyase (Fragment) OS
B9DFJ0			2	2	4	At3g51800	>tr|B9DFJ0|B9DFJ0_ARATH AT3G51800 protein (Fragment) OS
Q8L6Z4			2	2	4	At3g49080	>tr|Q8L6Z4|Q8L6Z4_ARATH At3g49080 OS
C0Z352			2		2	At3g46000	>tr|C0Z352|C0Z352_ARATH AT3G46000 protein OS
Q0WVS7			2		2	At3g45640	>tr|Q0WVS7|Q0WVS7_ARATH Mitogen-activated protein kinase OS
B9DHN8		3	2	3	8	At3g42050	>tr|B9DHN8|B9DHN8_ARATH AT3G42050 protein (Fragment) OS
Q0WTF1			2		2	At3g19990	>tr|Q0WTF1|Q0WTF1_ARATH Putative uncharacterized protein At3g19990 (Fragment) OS
Q9LHN3			2	1	3	At3g18860	>tr|Q9LHN3|Q9LHN3_ARATH AT3g18860/MCB22_3 OS
Q9LV21		2	2	3	7	At3g18190	>tr|Q9LV21|Q9LV21_ARATH T-complex protein 1 subunit delta OS
Q9LDF5			2		2	At3g15290	>tr|Q9LDF5|Q9LDF5_ARATH 3-hydroxyacyl-CoA dehydrogenase family protein OS
Q5XEU8		1	2	2	5	At3g15000	>tr|Q5XEU8|Q5XEU8_ARATH At3g15000 OS
O82264			2		2	At2g47970	>sp|O82264|NPL42_ARATH NPL4-like protein 2 OS
B9DI05	4		2		6	At2g47470	>tr|B9DI05|B9DI05_ARATH AT2G47470 protein (Fragment) OS
O22826		4	2	11	17	At2g43770	>tr|O22826|O22826_ARATH At2g43770 OS
Q84WG4			2	1	3	At2g43360	>tr|Q84WG4|Q84WG4_ARATH Putative biotin synthase (Bio B) OS
Q8W4M1			2		2	At2g41680	>tr|Q8W4M1|Q8W4M1_ARATH Putative thioredoxin reductase OS
Q0WPT7			2		2	At2g41040	>sp|Q0WPT7|Y2104_ARATH Uncharacterized methyltransferase At2g41040, chloroplastic OS
Q93VB0			2		2	At2g40660	>tr|Q93VB0|Q93VB0_ARATH Nucleic acid-binding, OB-fold-like protein OS
B9DGY7			2		2	At2g38710	>tr|B9DGY7|B9DGY7_ARATH AT2G38710 protein OS
O64767			2		2	At2g35040	>tr|O64767|O64767_ARATH AICARFT/IMPCHase bienzyme family protein OS
Q9SIR5			2		2	At2g25280	>tr|Q9SIR5|Q9SIR5_ARATH Expressed protein OS
F4IHJ8		5	2	4	11	At2g21580	>tr|F4IHJ8|F4IHJ8_ARATH 40S ribosomal protein S25-2 OS
Q9SKI0			2	2	4	At2g10940	>tr|Q9SKI0|Q9SKI0_ARATH At2g10940/F15K19.1 OS
C0Z2P8		1	2		3	At1g80460	>tr|C0Z2P8|C0Z2P8_ARATH AT1G80460 protein OS
A8MSE7		1	2		3	At1g56700	>tr|A8MSE7|A8MSE7_ARATH Peptidase C15, pyroglutamyl peptidase I-like protein OS
C0Z2H8			2		2	At1g52300	>tr|C0Z2H8|C0Z2H8_ARATH Ribosomal protein L37 OS
Q67XB6			2		2	At1g31910	>tr|Q67XB6|Q67XB6_ARATH Putative uncharacterized protein At1g31910 OS
Q9C8G4			2	3	5	At1g30350	>sp|Q9C8G4|PLY4_ARATH Probable pectate lyase 4 OS
Q9C5G6			2		2	At1g23430	>tr|Q9C5G6|Q9C5G6_ARATH Peptidase C15, pyroglutamyl peptidase I-like protein OS
C0Z2K9			2		2	At1g16080	>tr|C0Z2K9|C0Z2K9_ARATH AT1G16080 protein OS
B9DHT6			2		2	At1g07750	>tr|B9DHT6|B9DHT6_ARATH AT1G07750 protein (Fragment) OS
B9DI38		13	2	12	27	At1g05190	>tr|B9DI38|B9DI38_ARATH AT1G05190 protein (Fragment) OS
Q681L9			2		2	At1g04740	>tr|Q681L9|Q681L9_ARATH Putative vesicle-associated membrane protein, synaptobrevin 7B OS
F4HU51			2		2	At1g01710	>tr|F4HU51|F4HU51_ARATH Acyl-CoA thioesterase family protein OS
F4JTH0			2	3	5	ASP5	>tr|F4JTH0|F4JTH0_ARATH Aspartate aminotransferase OS
P46643			2		2	ASP1	>sp|P46643|AAT1_ARATH Aspartate aminotransferase, mitochondrial OS
Q9S7D8			2	2	4	APS4	>sp|Q9S7D8|APS4_ARATH ATP sulfurylase 4, chloroplastic OS
Q43870-2			2		2	APS2	>sp|Q43870-2|APS2_ARATH Isoform 2 of ATP sulfurylase 2 OS
Q8VZH2			2	1	3	APM1	>sp|Q8VZH2|APM1_ARATH Aminopeptidase M1 OS
Q9ZVJ6		1	2	3	6	ANN4	>sp|Q9ZVJ6|ANXD4_ARATH Annexin D4 OS
O64517			2		2	AMC4	>sp|O64517|MCA4_ARATH Metacaspase-4 OS
Q9SYG7			2	2	4	ALDH7B4	>sp|Q9SYG7|AL7B4_ARATH Aldehyde dehydrogenase family 7 member B4 OS
Q56YU0			2		2	ALDH2C4	>sp|Q56YU0|AL2C4_ARATH Aldehyde dehydrogenase family 2 member C4 OS
P36428-2		1	2		3	ALATS	>sp|P36428-2|SYA_ARATH Isoform Cytoplasmic of Alanine--tRNA ligase OS
Q8LA16			2		2	AL7	>sp|Q8LA16|ALFL7_ARATH PHD finger protein ALFIN-LIKE 7 OS
Q9SRM4			2	2	4	AL2	>sp|Q9SRM4|ALFL2_ARATH PHD finger protein ALFIN-LIKE 2 OS
Q8GWW7			2		2	AIH	>sp|Q8GWW7|AGUA_ARATH Agmatine deiminase OS
Q84VQ0			2	2	4	AGO9	>sp|Q84VQ0|AGO9_ARATH Protein argonaute 9 OS
F4JXD5	2	2	2	1	7	ADF3	>tr|F4JXD5|F4JXD5_ARATH Actin depolymerizing factor 3 OS
O65201			2	3	5	ACX2	>sp|O65201|ACOX2_ARATH Acyl-coenzyme A oxidase 2, peroxisomal OS
Q84LM4			2		2	aare	>tr|Q84LM4|Q84LM4_ARATH Acylamino acid-releasing enzyme OS
Q7DLG4			2		2	3	>tr|Q7DLG4|Q7DLG4_ARATH Arginyl-tRNA synthetase OS
Q8L4P1			2		2	3	>tr|Q8L4P1|Q8L4P1_ARATH Transaldolase-like protein (Fragment) OS
Q9FMB9			2		2	3	>tr|Q9FMB9|Q9FMB9_ARATH Cysteine-tRNA ligase OS
Q8LA84	3	3	2		8	2	>tr|Q8LA84|Q8LA84_ARATH Putative porin OS
Q8L891			2	6	8	2	>tr|Q8L891|Q8L891_ARATH Phospholipase D OS
O23830			2	5	7	2	>tr|O23830|O23830_ARATH mRNA (Fragment) OS
A7KNI1			2		2	2	>tr|A7KNI1|A7KNI1_ARATH NADH dehydrogenase subunit 7 (Fragment) OS
Q41981			2		2	2	>tr|Q41981|Q41981_ARATH Calmodulin 1 (Fragment) OS
Q94A12			2		2	2	>tr|Q94A12|Q94A12_ARATH AT5g47880/MCA23_22 OS
Q94BT5			2		2	2	>tr|Q94BT5|Q94BT5_ARATH At2g47730/F17A22.12 OS
Q9ASP7			2		2	1	>tr|Q9ASP7|Q9ASP7_ARATH AT3g46780/T6H20_190 OS
Q9FGC7-2			1		1	ZEP	>sp|Q9FGC7-2|ZEP_ARATH Isoform 2 of Zeaxanthin epoxidase, chloroplastic OS
Q6R3K4			1		1	YSL8	>sp|Q6R3K4|YSL8_ARATH Probable metal-nicotianamine transporter YSL8 OS
P56785		2	1	15	18	ycf1-A	>sp|P56785|YCF1_ARATH Putative membrane protein ycf1 OS
F4J6T7			1		1	XYL2	>sp|F4J6T7|XYL2_ARATH Putative alpha-xylosidase 2 OS
Q9SJL9		1	1	8	10	XTH32	>sp|Q9SJL9|XTH32_ARATH Probable xyloglucan endotransglucosylase/hydrolase protein 32 OS
B3H749			1		1	VTC4	>tr|B3H749|B3H749_ARATH L-galactose-1-phosphate phosphatase OS
O82628			1		1	VHA-G1	>sp|O82628|VATG1_ARATH V-type proton ATPase subunit G1 OS
Q9FJX3	2	1	1	2	6	VDAC2	>sp|Q9FJX3|VDAC2_ARATH Mitochondrial outer membrane protein porin 2 OS
O64700			1		1	UREG	>sp|O64700|UREG_ARATH Urease accessory protein G OS
A6XH02			1		1	UQI6	>tr|A6XH02|A6XH02_ARATH Putative ubiquitin-interacting factor 6 (Fragment) OS
Q9M336-2			1		1	UPP	>sp|Q9M336-2|UPP_ARATH Isoform 2 of Uracil phosphoribosyltransferase, chloroplastic OS
Q9C7W7			1		1	UGE4	>sp|Q9C7W7|UGE4_ARATH UDP-glucose 4-epimerase 4 OS
Q8GWE1			1		1	UCH3	>tr|Q8GWE1|Q8GWE1_ARATH Putative carboxyl-terminal proteinase OS
B3H5V4			1		1	UBP6	>tr|B3H5V4|B3H5V4_ARATH Ubiquitin carboxyl-terminal hydrolase 6 OS
Q8L6Y1			1		1	UBP14	>sp|Q8L6Y1|UBP14_ARATH Ubiquitin carboxyl-terminal hydrolase 14 OS
O22922			1		1	U2B	>sp|O22922|RU2B1_ARATH U2 small nuclear ribonucleoprotein B OS
P38558			1	1	2	TUBG2	>sp|P38558|TBG2_ARATH Tubulin gamma-2 chain OS
Q9SSP5			1		1	TS2	>sp|Q9SSP5|THRC2_ARATH Threonine synthase 2, chloroplastic OS
Q39241			1		1	TRX5	>sp|Q39241|TRXH5_ARATH Thioredoxin H5 OS
Q9FEE2			1		1	TON2	>sp|Q9FEE2|TON2_ARATH Probable serine/threonine-protein phosphatase 2A regulatory subunit B subunit TON2 OS
Q2L7C6			1		1	TMT	>tr|Q2L7C6|Q2L7C6_ARATH Gamma-tocopherol methyltransferase OS
F4I3H1			1	1	2	TIM50	>tr|F4I3H1|F4I3H1_ARATH Mitochondrial import inner membrane translocase subunit TIM50 OS
Q8S9L5		1	1		2	TIG	>sp|Q8S9L5|TIG_ARATH Trigger factor-like protein TIG, Chloroplastic OS
O04621			1		1	TBL26	>sp|O04621|TBL26_ARATH Protein trichome birefringence-like 26 OS
Q9FH40-2	1		1		2	TAF14B	>sp|Q9FH40-2|TA14B_ARATH Isoform 2 of Transcription initiation factor TFIID subunit 14b OS
Q9LZM6			1		1	T7H20_100	>tr|Q9LZM6|Q9LZM6_ARATH At5g02050 OS
Q9SYI1			1		1	T7B11.7	>tr|Q9SYI1|Q9SYI1_ARATH Putative uncharacterized protein AT4g01810 OS
Q9SGT3			1		1	T6H22.14	>tr|Q9SGT3|Q9SGT3_ARATH Obg-like ATPase 1 OS
Q9LXZ4			1		1	T5P19_110	>tr|Q9LXZ4|Q9LXZ4_ARATH GroES-like zinc-binding alcohol dehydrogenase family protein OS
Q9SMR5			1	2	3	T5J17.50	>tr|Q9SMR5|Q9SMR5_ARATH At4g39880 OS
Q9MAD6			1		1	T4P13.1	>tr|Q9MAD6|Q9MAD6_ARATH At3g01310 OS
Q9ZUI4			1		1	T2K10.14	>tr|Q9ZUI4|Q9ZUI4_ARATH 3-5-exoribonuclease family protein OS
Q9LXU5		1	1		2	T24H18_110	>tr|Q9LXU5|Q9LXU5_ARATH Leucine-rich repeat-containing protein OS
Q9S9J5			1		1	T23K8.6	>tr|Q9S9J5|Q9S9J5_ARATH Putative uncharacterized protein At1g65150 OS
Q9M8L6			1	2	3	T21F11.27	>tr|Q9M8L6|Q9M8L6_ARATH At1g80480 OS
Q9SCS3			1		1	T20E23_120	>tr|Q9SCS3|Q9SCS3_ARATH Phosphoglycerate mutase OS
Q9LZ26			1		1	T1E3_70	>tr|Q9LZ26|Q9LZ26_ARATH Aspartyl aminopeptidase OS
Q9SU83			1		1	T16L4.190	>tr|Q9SU83|Q9SU83_ARATH Alkaline-phosphatase-like protein OS
Q9LYJ2			1		1	T15N1_170	>tr|Q9LYJ2|Q9LYJ2_ARATH Adenine nucleotide alpha hydrolases-like superfamily protein OS
Q9M1U0			1		1	T14D3.130	>tr|Q9M1U0|Q9M1U0_ARATH Putative uncharacterized protein T14D3.130 OS
Q9LZQ4			1		1	T12C14_60	>tr|Q9LZQ4|Q9LZQ4_ARATH Carbohydrate-binding-like fold-containing protein OS
Q9XEF7			1		1	T07M07.20	>tr|Q9XEF7|Q9XEF7_ARATH Putative uncharacterized protein At2g40313 OS
Q9XI07			1		1	SWI3C	>sp|Q9XI07|SWI3C_ARATH SWI/SNF complex subunit SWI3C OS
F4I2H2			1		1	SWI2	>tr|F4I2H2|F4I2H2_ARATH Switch 2 OS
P55852			1	3	4	SUMO1	>sp|P55852|SUMO1_ARATH Small ubiquitin-related modifier 1 OS
O48529			1		1	STR9	>sp|O48529|STR9_ARATH Rhodanese-like domain-containing protein 9, chloroplastic OS
F4IS32			1		1	SSI2	>tr|F4IS32|F4IS32_ARATH Acyl-[acyl-carrier-protein] desaturase OS
Q8W117			1	2	3	SMU1	>sp|Q8W117|SMU1_ARATH Suppressor of mec-8 and unc-52 protein homolog 1 OS
F4IG85		4	1		5	SAP18	>tr|F4IG85|F4IG85_ARATH Histone deacetylase complex subunit SAP18 OS
Q9FJ47			1		1	SAG12	>tr|Q9FJ47|Q9FJ47_ARATH Cysteine protease OS
Q8VY78			1		1	SAE1A	>sp|Q8VY78|SAE1A_ARATH SUMO-activating enzyme subunit 1A OS
Q9C5G5		1	1	1	3	SAC7	>sp|Q9C5G5|SAC7_ARATH Phosphoinositide phosphatase SAC7 OS
Q9SR73			1		1	RPS28A	>sp|Q9SR73|RS281_ARATH 40S ribosomal protein S28-1 OS
Q3E902			1		1	RPS21C	>sp|Q3E902|RS212_ARATH 40S ribosomal protein S21-2 OS
Q9ASV6		1	1	5	7	RPS20	>sp|Q9ASV6|RR20_ARATH 30S ribosomal protein S20, chloroplastic OS
P56807			1	2	3	rps18	>sp|P56807|RR18_ARATH 30S ribosomal protein S18, chloroplastic OS
P16180	1	2	1	2	6	RPS17	>sp|P16180|RR17_ARATH 30S ribosomal protein S17, chloroplastic OS
Q6KGZ2			1		1	rps12	>tr|Q6KGZ2|Q6KGZ2_ARATH Ribosomal protein S12 (Fragment) OS
Q9LK61			1	1	2	RPS10	>sp|Q9LK61|RR10_ARATH 30S ribosomal protein S10, chloroplastic OS
Q9SVZ6			1		1	RPP3A	>sp|Q9SVZ6|RLA31_ARATH 60S acidic ribosomal protein P3-1 OS
P25864		4	1	4	9	RPL9	>sp|P25864|RK9_ARATH 50S ribosomal protein L9, chloroplastic OS
Q39213			1		1	RPL2	>tr|Q39213|Q39213_ARATH Ribosomal protein L2 OS
Q9MAP3			1		1	RPL11	>sp|Q9MAP3|RK11_ARATH 50S ribosomal protein L11, chloroplastic OS
Q39189			1		1	RH7	>sp|Q39189|RH7_ARATH DEAD-box ATP-dependent RNA helicase 7 OS
Q94A08-2			1		1	RFS2	>sp|Q94A08-2|RFS2_ARATH Isoform 2 of Probable galactinol--sucrose galactosyltransferase 2 OS
Q9SDY5			1		1	RCE1	>sp|Q9SDY5|RCE1_ARATH NEDD8-conjugating enzyme Ubc12 OS
Q43349-2		1	1		2	RBP29	>sp|Q43349-2|ROC2_ARATH Isoform 2 of 29 kDa ribonucleoprotein, chloroplastic OS
Q9LV79		1	1	1	3	RABH1A	>sp|Q9LV79|RAH1A_ARATH Ras-related protein RABH1a OS
Q9CB01-2			1		1	RABF1	>sp|Q9CB01-2|RABF1_ARATH Isoform 2 of Ras-related protein RABF1 OS
O23657			1		1	RABC1	>sp|O23657|RABC1_ARATH Ras-related protein RABC1 OS
Q9FGK5			1		1	RABA5A	>sp|Q9FGK5|RAA5A_ARATH Ras-related protein RABA5a OS
Q9LH50			1		1	RABA4D	>sp|Q9LH50|RAA4D_ARATH Ras-related protein RABA4d OS
O04486			1		1	RABA2A	>sp|O04486|RAA2A_ARATH Ras-related protein RABA2a OS
Q9C9Q8			1		1	QUA2	>sp|Q9C9Q8|PMTT_ARATH Probable pectin methyltransferase QUA2 OS
Q8GWP5			1		1	PYRD	>sp|Q8GWP5|RIBD_ARATH Riboflavin biosynthesis protein PYRD, chloroplastic OS
O04904			1		1	PYR4	>sp|O04904|PYRC_ARATH Dihydroorotase, mitochondrial OS
Q05728			1		1	PUR5	>sp|Q05728|PUR5_ARATH Phosphoribosylformylglycinamidine cyclo-ligase, chloroplastic OS
O49722			1		1	PUP6	>sp|O49722|PUP6_ARATH Probable purine permease 6 OS
Q8GTR4			1		1	PU1	>sp|Q8GTR4|PULA1_ARATH Pullulanase 1, chloroplastic OS
F4J3M2			1	4	5	PTAC3	>tr|F4J3M2|F4J3M2_ARATH Plastid transcriptionally active 3 OS
Q9LER7			1	2	3	PSRP5	>sp|Q9LER7|PSRP5_ARATH 50S ribosomal protein 5, chloroplastic OS
Q949Q5			1		1	PSAO	>sp|Q949Q5|PSAO_ARATH Photosystem I subunit O OS
Q9SUI4			1	1	2	PSAL	>sp|Q9SUI4|PSAL_ARATH Photosystem I reaction center subunit XI, chloroplastic OS
Q9S7N7			1	1	2	PSAG	>sp|Q9S7N7|PSAG_ARATH Photosystem I reaction center subunit V, chloroplastic OS
Q9FE63-2			1		1	PRO5	>sp|Q9FE63-2|PROF5_ARATH Isoform 2 of Profilin-5 OS
Q9SU94			1		1	PRMT11	>sp|Q9SU94|ANM11_ARATH Protein arginine N-methyltransferase 1.1 OS
Q39190		1	1		2	PRL2	>sp|Q39190|PRL2_ARATH Protein pleiotropic regulator PRL2 OS
Q8W1X2			1		1	PK	>sp|Q8W1X2|PDXK_ARATH Pyridoxal kinase OS
B9DFR9		2	1	3	6	PIP1B	>tr|B9DFR9|B9DFR9_ARATH AT2G45960 protein OS
Q8VYN9			1		1	PHOS32	>tr|Q8VYN9|Q8VYN9_ARATH Putative uncharacterized protein At5g54430 OS
Q9ZNT7-2		1	1	4	6	PHB2	>sp|Q9ZNT7-2|PHB2_ARATH Isoform 2 of Prohibitin-2, mitochondrial OS
Q9XF57	1		1		2	PEX7	>sp|Q9XF57|PEX7_ARATH Peroxisome biogenesis protein 7 OS
Q9ZNR6			1		1	PDX12	>sp|Q9ZNR6|PDX12_ARATH Probable pyridoxal biosynthesis protein PDX1.2 OS
O48773			1		1	PDIL2-3	>sp|O48773|PDI23_ARATH Protein disulfide-isomerase 2-3 OS
F4HZN9			1	1	2	PDIL1-1	>tr|F4HZN9|F4HZN9_ARATH Protein disulfide-isomerase OS
Q7DLR9		1	1	1	3	PBG1	>sp|Q7DLR9|PSB4_ARATH Proteasome subunit beta type-4 OS
Q56WK6		1	1		2	PATL1	>sp|Q56WK6|PATL1_ARATH Patellin-1 OS
B3H4J9			1		1	PAI1	>tr|B3H4J9|B3H4J9_ARATH Phosphoribosylanthranilate isomerase OS
O23712			1		1	PAF2	>sp|O23712|PSA1B_ARATH Proteasome subunit alpha type-1-B OS
Q42134			1	1	2	PAE2	>sp|Q42134|PSA5B_ARATH Proteasome subunit alpha type-5-B OS
Q2V3Q0			1	1	2	PAD1	>tr|Q2V3Q0|Q2V3Q0_ARATH 20S proteasome alpha subunit PAD1 OS
O81148			1	1	2	PAC1	>sp|O81148|PSA4A_ARATH Proteasome subunit alpha type-4-A OS
O22173			1		1	PAB4	>sp|O22173|PABP4_ARATH Polyadenylate-binding protein 4 OS
Q9LYW9			1		1	P58IPK	>sp|Q9LYW9|DNJ36_ARATH DnaJ protein P58IPK homolog OS
F4K4Q4			1		1	OVA2	>tr|F4K4Q4|F4K4Q4_ARATH Isoleucyl-tRNA synthetase OS
Q9SFX3			1		1	OST1A	>sp|Q9SFX3|OST1A_ARATH Dolichyl-diphosphooligosaccharide--protein glycosyltransferase subunit 1A OS
Q9SU14			1		1	NUDT7	>sp|Q9SU14|NUDT7_ARATH Nudix hydrolase 7 OS
P93740			1		1	NUDT23	>sp|P93740|NUD23_ARATH Nudix hydrolase 23, chloroplastic OS
Q93XW5			1		1	NSP5	>sp|Q93XW5|NSP5_ARATH Nitrile-specifier protein 5 OS
A8MR04			1		1	NRPE3B	>tr|A8MR04|A8MR04_ARATH DNA-directed RNA polymerase II subunit RPB3-B OS
Q38859			1	1	2	NRPB11	>sp|Q38859|NRPBB_ARATH DNA-directed RNA polymerases II, IV and V subunit 11 OS
F4IEG8			1	1	2	NPQ4	>tr|F4IEG8|F4IEG8_ARATH Photosystem II subunit S OS
Q8RUF8-2			1		1	NLP3	>sp|Q8RUF8-2|NILP3_ARATH Isoform 2 of Omega-amidase,chloroplastic OS
Q9ZVL3			1		1	NFYC3	>sp|Q9ZVL3|NFYC3_ARATH Nuclear transcription factor Y subunit C-3 OS
Q8GXR9-2			1		1	NDC1	>sp|Q8GXR9-2|DHNA_ARATH Isoform 2 of Alternative NAD(P)H-ubiquinone oxidoreductase C1, chloroplastic/mitochondrial OS
Q8H1Q2			1		1	NBP35	>sp|Q8H1Q2|NBP35_ARATH Cytosolic Fe-S cluster assembly factor NBP35 OS
P54150			1		1	MSR4	>sp|P54150|MSRA4_ARATH Peptide methionine sulfoxide reductase A4, chloroplastic OS
F4J504			1		1	MSD1	>tr|F4J504|F4J504_ARATH Superoxide dismutase OS
Q93XY1		1	1		2	MNC6.16	>tr|Q93XY1|Q93XY1_ARATH At5g53620 OS
Q9MBA2			1		1	MIND1	>sp|Q9MBA2|MIND1_ARATH Putative septum site-determining protein minD homolog, chloroplastic OS
F4HPK7			1		1	MCM2	>tr|F4HPK7|F4HPK7_ARATH Minichromosome maintenance protein 2 OS
Q9SAV0		4	1	4	9	MBP1	>sp|Q9SAV0|JAL7_ARATH Myrosinase-binding protein 1 OS
Q56Y85			1		1	MAP2B	>sp|Q56Y85|MAP22_ARATH Methionine aminopeptidase 2B OS
F4IVT2		6	1		7	MAC3B	>tr|F4IVT2|F4IVT2_ARATH U-box protein MAC3B OS
Q9FUY2			1		1	LUG	>sp|Q9FUY2|LEUNG_ARATH Transcriptional corepressor LEUNIG OS
Q9SRK5			1		1	LSF2	>sp|Q9SRK5|LSF2_ARATH Phosphoglucan phosphatase LSF2, chloroplastic OS
A5X8Y9			1		1	LPR1	>tr|A5X8Y9|A5X8Y9_ARATH Low-phosphate root 1 OS
Q94IB8			1		1	LCB1	>sp|Q94IB8|LCB1_ARATH Long chain base biosynthesis protein 1 OS
F4JW79			1		1	KTF1	>tr|F4JW79|F4JW79_ARATH Kow domain-containing transcription factor 1 OS
Q9AV97			1		1	KDSA1	>sp|Q9AV97|KDSA1_ARATH 2-dehydro-3-deoxyphosphooctonate aldolase 1 OS
Q9SS39			1	1	2	KCS14	>sp|Q9SS39|KCS14_ARATH Probable 3-ketoacyl-CoA synthase 14 OS
Q9LF68			1		1	K10A8_40	>tr|Q9LF68|Q9LF68_ARATH At5g17560 OS
Q9SBA5			1		1	ITPK1	>sp|Q9SBA5|ITPK1_ARATH Inositol-tetrakisphosphate 1-kinase 1 OS
Q9LPR4			1		1	IPMS1	>sp|Q9LPR4|LEU11_ARATH 2-isopropylmalate synthase 1, chloroplastic OS
Q9LYT7			1		1	IPMI1	>sp|Q9LYT7|LEUD2_ARATH 3-isopropylmalate dehydratase small subunit 2 OS
Q9CA90-2			1		1	HPR2	>sp|Q9CA90-2|HPR2_ARATH Isoform 2 of Glyoxylate/hydroxypyruvate reductase A HPR2 OS
Q9C5U8-2			1		1	HISN8	>sp|Q9C5U8-2|HIS8_ARATH Isoform 2 of Histidinol dehydrogenase, chloroplastic OS
Q8GYJ9			1		1	HINT	>tr|Q8GYJ9|Q8GYJ9_ARATH Histidine triad nucleotide-binding 2 protein OS			PE
Q8GXJ1			1	4	5	HDA15	>sp|Q8GXJ1|HDA15_ARATH Histone deacetylase 15 OS
A8MSD0			1		1	HD1	>tr|A8MSD0|A8MSD0_ARATH Histone deacetylase OS
F4K2X9			1		1	HCF109	>tr|F4K2X9|F4K2X9_ARATH Protein high chlorophyll fluorescent 109 OS
Q9SS38			1	4	5	GYRBC	>sp|Q9SS38|GYRBP_ARATH DNA gyrase subunit B, chloroplastic OS
F4I9Y9			1		1	GTB1	>tr|F4I9Y9|F4I9Y9_ARATH Transcription elongation factor SPT6-like protein OS
Q9LZ06			1		1	GSTL3	>sp|Q9LZ06|GSTL3_ARATH Glutathione S-transferase L3 OS
Q8H7F6			1		1	GRXS16	>sp|Q8H7F6|GRS16_ARATH Monothiol glutaredoxin-S16, chloroplastic OS
Q8LFQ6			1		1	GRXC4	>sp|Q8LFQ6|GRXC4_ARATH Glutaredoxin-C4 OS
A8MRQ4			1		1	GR-RBP2	>tr|A8MRQ4|A8MRQ4_ARATH Glycine-rich RNA-binding protein 2 OS
Q9ZR12			1		1	GRH1	>sp|Q9ZR12|GRH1_ARATH GRR1-like protein 1 OS
O48646			1		1	GPX6	>sp|O48646|GPX6_ARATH Probable phospholipid hydroperoxide glutathione peroxidase 6, mitochondrial OS
Q9LMM0		3	1	2	6	GPAT4	>sp|Q9LMM0|GPAT4_ARATH Glycerol-3-phosphate 2-O-acyltransferase 4 OS
Q9ZNZ7			1		1	GLU1	>sp|Q9ZNZ7|GLTB1_ARATH Ferredoxin-dependent glutamate synthase 1, chloroplastic/mitochondrial OS
Q9FZ87-2			1		1	GH3.17	>sp|Q9FZ87-2|GH317_ARATH Isoform 2 of Indole-3-acetic acid-amido synthetase GH3.17 OS
Q9ZV85	1		1		2	GGH3	>sp|Q9ZV85|GGH3_ARATH Probable gamma-glutamyl hydrolase 3 OS
Q9FV81-2			1		1	GATB	>sp|Q9FV81-2|GATB_ARATH Isoform 2 of Glutamyl-tRNA(Gln) amidotransferase subunit B, chloroplastic/mitochondrial OS
I1VCA6			1	12	13	GAE6	>tr|I1VCA6|I1VCA6_ARATH UDP-D-glucuronate 4-epimerase 6 (Fragment) OS
Q09152-2			1		1	FPS1	>sp|Q09152-2|FPPS1_ARATH Isoform Cytoplasmic of Farnesyl pyrophosphate synthase 1, mitochondrial OS
Q38931			1		1	FKBP62	>sp|Q38931|FKB62_ARATH Peptidyl-prolyl cis-trans isomerase FKBP62 OS
F4JSK5			1	2	3	FKBP53	>tr|F4JSK5|F4JSK5_ARATH Peptidyl-prolyl cis-trans isomerase OS
F4JW56		6	1	5	12	FKBP16-2	>tr|F4JW56|F4JW56_ARATH Peptidyl-prolyl cis-trans isomerase OS
Q9LT47			1		1	FIE	>sp|Q9LT47|FIE_ARATH Polycomb group protein FERTILIZATION-INDEPENDENT ENDOSPERM OS
Q9LNC1		1	1		2	F9P14.12	>tr|Q9LNC1|Q9LNC1_ARATH Cysteine proteinases superfamily protein OS
Q9XI56			1		1	F9L1.7	>tr|Q9XI56|Q9XI56_ARATH F9L1.7 protein OS
O48691			1	1	2	F3I6.17	>tr|O48691|O48691_ARATH At1g24240/F3I6_17 OS
Q9SGJ2			1	1	2	F28J7.12	>tr|Q9SGJ2|Q9SGJ2_ARATH Putative ribosomal protein L13 OS
Q9C9I7			1	1	2	F26A9.12	>tr|Q9C9I7|Q9C9I7_ARATH Putative uncharacterized protein At1g71500 OS
Q9FXB0			1		1	F25P12.97	>tr|Q9FXB0|Q9FXB0_ARATH At1g56580/F25P12_18 OS
Q9SD44			1		1	F24M12.50	>tr|Q9SD44|Q9SD44_ARATH At3g51010 OS
Q9SD45			1		1	F24M12.40	>tr|Q9SD45|Q9SD45_ARATH AT3g51000/F24M12_40 OS
O49475			1		1	F24J7.130	>tr|O49475|O49475_ARATH Putative uncharacterized protein AT4g19570 OS
Q9C8L9			1		1	F22G10.8	>tr|Q9C8L9|Q9C8L9_ARATH At1g53640/F22G10.8 OS
Q9M264			1		1	F21F14.180	>tr|Q9M264|Q9M264_ARATH Putative uncharacterized protein F21F14.180 OS
P93813			1	4	5	F19P19.7	>tr|P93813|P93813_ARATH F19P19.7 protein OS
Q9SQN3			1		1	F19K16.30	>tr|Q9SQN3|Q9SQN3_ARATH F20B17.14 OS
Q9SVR3	1		1		2	F17N18.30	>tr|Q9SVR3|Q9SVR3_ARATH Putative uncharacterized protein AT4g13140 OS
Q9FWQ6			1		1	F17F16.7	>tr|Q9FWQ6|Q9FWQ6_ARATH F17F16.7 protein OS
Q9M911			1		1	F17A9.3	>tr|Q9M911|Q9M911_ARATH F17A9.3 protein OS
Q9SFB3			1		1	F17A17.35	>tr|Q9SFB3|Q9SFB3_ARATH F17A17.35 protein OS
Q9M9H1			1		1	F14O23.13	>tr|Q9M9H1|Q9M9H1_ARATH F14O23.13 protein OS
Q9XIP8		1	1		2	F13O11.28	>tr|Q9XIP8|Q9XIP8_ARATH At1g64980 OS
Q9LZK5			1	4	5	ERDJ3B	>sp|Q9LZK5|DNJ19_ARATH DnaJ protein ERDJ3B OS
P42763	1		1		2	ERD14	>sp|P42763|ERD14_ARATH Dehydrin ERD14 OS
Q9ZW34			1		1	ENO3	>sp|Q9ZW34|ENO3_ARATH Cytosolic enolase 3 OS
Q9C9C4			1		1	ENO1	>sp|Q9C9C4|ENO1_ARATH Enolase 1, chloroplastic OS
A8MSF2		1	1	2	4	ENH1	>tr|A8MSF2|A8MSF2_ARATH Rubredoxin family protein OS
Q9M060			1	1	2	EIF6-2	>sp|Q9M060|IF62_ARATH Eukaryotic translation initiation factor 6-2 OS
O65041			1		1	ECR1	>sp|O65041|UBA3_ARATH NEDD8-activating enzyme E1 catalytic subunit OS
Q05212	1		1		2	DRT102	>sp|Q05212|DR102_ARATH DNA-damage-repair/toleration protein DRT102 OS
Q9SUL1	1	1	1		3	dl4135w	>tr|Q9SUL1|Q9SUL1_ARATH AT4g16190/dl4135w OS
O23300			1		1	dl3260c	>tr|O23300|O23300_ARATH At4g14440 OS
Q9C891			1		1	DIR20	>sp|Q9C891|DIR20_ARATH Dirigent protein 20 OS
F4I522			1		1	DI19	>tr|F4I522|F4I522_ARATH Drought-induced protein 19 OS
Q9FRL8		1	1		2	DHAR2	>sp|Q9FRL8|DHAR2_ARATH Glutathione S-transferase DHAR2 OS
Q93ZN9			1		1	DAP	>sp|Q93ZN9|DAPAT_ARATH LL-diaminopimelate aminotransferase, chloroplastic OS
Q41188	1	1	1	1	4	CSP2	>sp|Q41188|CSP2_ARATH Cold shock protein 2 OS
Q38872			1		1	CPK6	>sp|Q38872|CDPK6_ARATH Calcium-dependent protein kinase 6 OS
Q42479			1	1	2	CPK3	>sp|Q42479|CDPK3_ARATH Calcium-dependent protein kinase 3 OS
Q42396			1		1	CPK12	>sp|Q42396|CDPKC_ARATH Calcium-dependent protein kinase 12 OS
P93285	1	2	1	1	5	COX2	>sp|P93285|COX2_ARATH Cytochrome c oxidase subunit 2 OS
F4K5I3			1		1	COP13	>tr|F4K5I3|F4K5I3_ARATH COP9 signalosome complex subunit 3 OS
Q9SAA2			1		1	CLPP6	>sp|Q9SAA2|CLPP6_ARATH ATP-dependent Clp protease proteolytic subunit 6, chloroplastic OS
Q9S834			1		1	CLPP5	>sp|Q9S834|CLPP5_ARATH ATP-dependent Clp protease proteolytic subunit 5, chloroplastic OS
Q94B60		1	1	1	3	CLPP4	>sp|Q94B60|CLPP4_ARATH ATP-dependent Clp protease proteolytic subunit 4, chloroplastic OS
Q9LKJ1-4			1		1	CHY1	>sp|Q9LKJ1-4|HIBC1_ARATH Isoform 4 of 3-hydroxyisobutyryl-CoA hydrolase 1 OS
P92948		7	1	16	24	CDC5	>sp|P92948|CDC5L_ARATH Cell division cycle 5-like protein OS
Q9ZNT1			1		1	CBR1	>sp|Q9ZNT1|NB5R1_ARATH NADH--cytochrome b5 reductase 1 OS
F4JKM2			1		1	CAD5	>tr|F4JKM2|F4JKM2_ARATH Cinnamyl alcohol dehydrogenase 5 OS
P48523			1		1	CAD4	>sp|P48523|CADH4_ARATH Cinnamyl alcohol dehydrogenase 4 OS
Q93XM7			1	1	2	BOU	>sp|Q93XM7|MCAT_ARATH Mitochondrial carnitine/acylcarnitine carrier-like protein OS
Q9FFN4			1		1	BGAL6	>sp|Q9FFN4|BGAL6_ARATH Beta-galactosidase 6 OS
Q9SCV9-2			1		1	BGAL3	>sp|Q9SCV9-2|BGAL3_ARATH Isoform 2 of Beta-galactosidase 3 OS
O23553			1		1	BAM3	>sp|O23553|BAM3_ARATH Beta-amylase 3, chloroplastic OS
A8MQH1			1		1	AVP1	>tr|A8MQH1|A8MQH1_ARATH Pyrophosphate-energized vacuolar membrane proton pump 1 OS
F4JQY4			1		1	ATR1	>tr|F4JQY4|F4JQY4_ARATH NADPH--cytochrome P450 reductase OS
Q04613		2	1	1	4	AtMg00640	>sp|Q04613|MI25_ARATH ATP synthase protein MI25 OS
Q56X60			1		1	At5g65690	>tr|Q56X60|Q56X60_ARATH Phosphoenolpyruvate carboxykinase (Fragment) OS
Q8LDF2			1		1	At5g64250	>tr|Q8LDF2|Q8LDF2_ARATH 2-nitropropane dioxygenase-like protein OS
Q9FM04			1		1	At5g62930	>sp|Q9FM04|GDL88_ARATH GDSL esterase/lipase At5g62930 OS
Q0WW83			1		1	At5g57850	>tr|Q0WW83|Q0WW83_ARATH Branched-chain amino acid aminotransferase like protein OS
F4KAM0			1	1	2	At5g57290	>tr|F4KAM0|F4KAM0_ARATH 60S acidic ribosomal protein P3-2 OS
Q1EC57			1		1	At5g56280	>tr|Q1EC57|Q1EC57_ARATH At5g56280 OS
Q84W25			1		1	At5g55530	>tr|Q84W25|Q84W25_ARATH Putative uncharacterized protein At5g55530 OS
A6QRD0			1		1	At5g52360	>tr|A6QRD0|A6QRD0_ARATH At5g52360 OS
F4KEQ8			1		1	At5g51950	>tr|F4KEQ8|F4KEQ8_ARATH Glucose-methanol-choline (GMC) oxidoreductase family protein OS
Q9FI36			1		1	At5g48020	>tr|Q9FI36|Q9FI36_ARATH At5g48020 OS
Q9FIJ2			1		1	At5g47890	>sp|Q9FIJ2|NDUA2_ARATH NADH dehydrogenase [ubiquinone] 1 alpha subcomplex subunit 2 OS
Q9FIJ4			1		1	At5g47870	>tr|Q9FIJ4|Q9FIJ4_ARATH At5g47870 OS
Q9FIJ7			1		1	At5g47840	>sp|Q9FIJ7|KAD2_ARATH Adenylate kinase 2, chloroplastic OS
Q56XN5			1	2	3	At5g46070	>tr|Q56XN5|Q56XN5_ARATH Putative uncharacterized protein At5g46070 (Fragment) OS
F4KBN2			1		1	At5g44720	>tr|F4KBN2|F4KBN2_ARATH Molybdenum cofactor sulfurase family protein OS
Q0WM94			1		1	At5g43060	>tr|Q0WM94|Q0WM94_ARATH Cysteine protease component of protease-inhibitor complex (Fragment) OS
Q1H5B6			1		1	At5g42970	>tr|Q1H5B6|Q1H5B6_ARATH At5g42970 OS
Q9FH04			1		1	At5g42250	>sp|Q9FH04|ADHL7_ARATH Alcohol dehydrogenase-like 7 OS
Q058N8			1		1	At5g39410	>tr|Q058N8|Q058N8_ARATH At5g39410 OS
Q8LB81-2			1		1	At5g33370	>sp|Q8LB81-2|GDL79_ARATH Isoform 2 of GDSL esterase/lipase At5g33370 OS
P46086		1	1		2	At5g27450	>sp|P46086|KIME_ARATH Mevalonate kinase OS
Q8GXB7			1		1	At5g24840	>sp|Q8GXB7|TRMB_ARATH tRNA (guanine-N(7)-)-methyltransferase OS
Q94K97			1	1	2	At5g24490	>tr|Q94K97|Q94K97_ARATH Putative 30S ribosomal protein OS
Q9LT09			1		1	At5g23535	>tr|Q9LT09|Q9LT09_ARATH 50S ribosomal protein L24 OS
Q9C592			1		1	At5g21950	>tr|Q9C592|Q9C592_ARATH Putative uncharacterized protein At5g21950 OS
Q8VZV6			1	2	3	At5g19290	>tr|Q8VZV6|Q8VZV6_ARATH Esterase/lipase/thioesterase family protein OS
Q94IU8			1		1	At5g19050	>tr|Q94IU8|Q94IU8_ARATH Putative uncharacterized protein At5g19050 OS
Q058P7			1		1	LHP1 At5g17690	>tr|Q058P7|Q058P7_ARATH At5g17690 OS
Q9FFI4			1	1	2	At5g17270	>tr|Q9FFI4|Q9FFI4_ARATH Similarity to unknown protein OS
B5X0P0			1		1	At5g13510	>tr|B5X0P0|B5X0P0_ARATH At5g13510 OS
Q56Z01	1	1	1	1	4	At5g13440	>tr|Q56Z01|Q56Z01_ARATH Cytochrome b-c1 complex subunit Rieske, mitochondrial (Fragment) OS
Q94CK0	1		1		2	At5g12420	>tr|Q94CK0|Q94CK0_ARATH O-acyltransferase (WSD1-like) family protein OS
Q9FIC2			1		1	At5g09840	>tr|Q9FIC2|Q9FIC2_ARATH Emb|CAB71880.1 OS
Q9FNM5			1		1	At5g08650	>sp|Q9FNM5|GUFP_ARATH Translation factor GUF1 homolog, chloroplastic OS
Q9LHT0			1		1	At5g06060	>tr|Q9LHT0|Q9LHT0_ARATH Putative short chain alcohol dehydrogenase OS
Q8RWN5		1	1	1	3	At5g04280	>tr|Q8RWN5|Q8RWN5_ARATH RNA-binding protein-like OS
Q9LZX1-2			1		1	At5g01750	>sp|Q9LZX1-2|LOR15_ARATH Isoform 2 of Protein LURP-one-related 15 OS
C0Z3A5	2		1		3	At4g39200	>tr|C0Z3A5|C0Z3A5_ARATH AT4G39200 protein OS
C0Z2Z9			1		1	At4g37980	>tr|C0Z2Z9|C0Z2Z9_ARATH AT4G37980 protein OS
F4JS39			1		1	At4g37550	>tr|F4JS39|F4JS39_ARATH Acetamidase/formamidase family protein OS
Q945K9			1		1	At4g34150	>tr|Q945K9|Q945K9_ARATH AT4g34150/F28A23_90 OS
Q67XK4		1	1		2	At4g33865	>tr|Q67XK4|Q67XK4_ARATH Ribosomal S29 subunit OS
Q8RWE1			1		1	At4g33540	>tr|Q8RWE1|Q8RWE1_ARATH Metallo-beta-lactamase family protein OS
Q8RWX4			1	3	4	At4g32250	>tr|Q8RWX4|Q8RWX4_ARATH AT4g32250/F10M6_110 OS
O81769			1		1	At4g31790	>sp|O81769|DPH5_ARATH Probable diphthine synthase OS
Q84WD4			1		1	At4g29340	>tr|Q84WD4|Q84WD4_ARATH Profilin OS
Q0WWF9			1		1	At4g29060	>tr|Q0WWF9|Q0WWF9_ARATH Elongation factor Ts (Fragment) OS
Q7FY22			1	1	2	At4g28750/F16A16_140	>tr|Q7FY22|Q7FY22_ARATH AT4g28750 OS
W8QNE6			1		1	At4g27570	>tr|W8QNE6|W8QNE6_ARATH Glycosyltransferase (Fragment) OS
A2RVK7			1		1	At4g27490	>tr|A2RVK7|A2RVK7_ARATH 3-5-exoribonuclease family protein OS
Q0WRN2	1	3	1		5	At4g26230	>tr|Q0WRN2|Q0WRN2_ARATH Putative ribosomal protein OS
Q8W4Q4			1		1	At4g24800	>tr|Q8W4Q4|Q8W4Q4_ARATH AT4g24800/F6I7_10 OS
F4JQZ0		1	1	1	3	At4g24550	>tr|F4JQZ0|F4JQZ0_ARATH Clathrin adaptor complexes medium subunit family protein OS
O65448			1		1	At4g22000	>tr|O65448|O65448_ARATH At4g22000 OS
Q9SVS0			1		1	At4g21770	>sp|Q9SVS0|PUS6_ARATH RNA pseudouridine synthase 6, chloroplastic OS
Q683K3			1		1	At4g21460	>tr|Q683K3|Q683K3_ARATH Putative uncharacterized protein At4g21460 OS
Q56WK4			1		1	At4g19410	>tr|Q56WK4|Q56WK4_ARATH Putative pectinacetylesterase protein OS
F4JLQ2			1	3	4	At4g16180	>tr|F4JLQ2|F4JLQ2_ARATH Uncharacterized protein OS
B9DHX9		1	1	1	3	At4g11220	>tr|B9DHX9|B9DHX9_ARATH Reticulon-like protein (Fragment) OS
Q8LD38		1	1	1	3	At4g05590	>tr|Q8LD38|Q8LD38_ARATH AT4G05590 protein OS
C0Z311		1	1	1	3	At4g02580	>tr|C0Z311|C0Z311_ARATH AT4G02580 protein OS
F4JHJ0			1		1	At4g02450	>tr|F4JHJ0|F4JHJ0_ARATH HSP20-like chaperone OS
B9DFS7			1		1	At4g00810	>tr|B9DFS7|B9DFS7_ARATH AT4G00810 protein OS
B3LF91			1		1	At3g59380	>tr|B3LF91|B3LF91_ARATH At3g59380 OS
C0Z362			1	1	2	At3g55770	>tr|C0Z362|C0Z362_ARATH AT3G55770 protein OS
Q0WUV6		3	1	3	7	At3g52880	>tr|Q0WUV6|Q0WUV6_ARATH AT3G52880 protein OS
F4J0J9			1		1	At3g50210	>tr|F4J0J9|F4J0J9_ARATH 2-oxoglutarate-Fe(II)-dependent oxygenase domain-containing protein OS
F4J1Q7	1	1	1	1	4	At3g28956	>tr|F4J1Q7|F4J1Q7_ARATH RNA polymerase II, Rpb4, core protein OS
F4JEX5			1	1	2	At3g27120	>tr|F4JEX5|F4JEX5_ARATH P-loop containing nucleoside triphosphate hydrolases superfamily protein OS
C0SVC9		1	1	1	3	At3g26520	>tr|C0SVC9|C0SVC9_ARATH Putative uncharacterized protein At3g26520 (Fragment) OS
Q56Z05	1		1	1	3	At3g24170	>tr|Q56Z05|Q56Z05_ARATH Glutathione reductase, cytosolic (Fragment) OS
Q9LK47			1		1	At3g23700	>tr|Q9LK47|Q9LK47_ARATH AT3g23700/MYM9_3 OS
F4J447			1		1	At3g23600	>tr|F4J447|F4J447_ARATH Alpha/beta-Hydrolases superfamily protein OS
W8PUT5			1		1	At3g21750	>tr|W8PUT5|W8PUT5_ARATH Glycosyltransferase (Fragment) OS
Q2HIG1			1		1	At3g17590	>tr|Q2HIG1|Q2HIG1_ARATH At3g17590 OS
B9DH47			1	1	2	At3g16230	>tr|B9DH47|B9DH47_ARATH AT3G16230 protein (Fragment) OS
Q0WWU6			1		1	At3g16140	>tr|Q0WWU6|Q0WWU6_ARATH At3g16140 OS
Q9LW17			1		1	At3g15610	>tr|Q9LW17|Q9LW17_ARATH Expressed protein OS
Q9LRP6			1	4	5	At3g15590	>sp|Q9LRP6|PP234_ARATH Pentatricopeptide repeat-containing protein At3g15590, mitochondrial OS
F4JEJ3			1		1	At3g13800	>tr|F4JEJ3|F4JEJ3_ARATH Metallo-beta-lactamase family protein OS
C0Z3I1			1		1	At3g13560	>tr|C0Z3I1|C0Z3I1_ARATH AT3G13560 protein OS
Q9LK57			1		1	At3g13160	>sp|Q9LK57|PP226_ARATH Pentatricopeptide repeat-containing protein At3g13160, mitochondrial OS
Q56ZC8			1		1	At3g10850	>tr|Q56ZC8|Q56ZC8_ARATH Hydroxyacylglutathione hydrolase cytoplasmic (Fragment) OS
Q0WT41			1		1	At3g05020	>tr|Q0WT41|Q0WT41_ARATH Acyl carrier protein OS
Q93WC8		1	1		2	At3g04830	>tr|Q93WC8|Q93WC8_ARATH Prenylyltransferase-like protein OS
Q9SQZ9			1		1	At3g04780	>sp|Q9SQZ9|PITH1_ARATH PITH domain-containing protein At3g04780 OS
Q0WU50			1	1	2	At3g03600	>tr|Q0WU50|Q0WU50_ARATH Putative ribosomal protein S2 OS
Q9SRU7		1	1	1	3	At3g02320	>sp|Q9SRU7|TRM2_ARATH Probable tRNA (guanine(26)-N(2))-dimethyltransferase 2 OS
W8QNS2			1	1	2	At3g01180	>tr|W8QNS2|W8QNS2_ARATH Glycosyltransferase (Fragment) OS
O82263			1		1	At2g47960	>tr|O82263|O82263_ARATH At2g47960/T9J23.10 OS
O82240	1	1	1	1	4	At2g47710	>tr|O82240|O82240_ARATH Adenine nucleotide alpha hydrolases-like protein OS
O80731			1		1	At2g46930	>tr|O80731|O80731_ARATH At2g46930/F14M4.24 OS
C0Z2Y6			1		1	At2g44750	>tr|C0Z2Y6|C0Z2Y6_ARATH AT2G44750 protein OS
Q9SJI7-2			1		1	At2g42690	>sp|Q9SJI7-2|PLA20_ARATH Isoform 2 of Phospholipase A1-IIdelta OS
Q67Y15			1		1	At2g41470	>tr|Q67Y15|Q67Y15_ARATH Putative uncharacterized protein At2g41470 OS
A2RVK1		1	1	2	4	At2g40290	>tr|A2RVK1|A2RVK1_ARATH At2g40290 OS
Q9ZV06			1		1	At2g39020	>sp|Q9ZV06|NATAL_ARATH Probable acetyltransferase NATA1-like OS
F4IS02			1		1	At2g38160	>tr|F4IS02|F4IS02_ARATH Uncharacterized protein OS
C0Z300			1		1	At2g37660	>tr|C0Z300|C0Z300_ARATH AT2G37660 protein OS
Q9ZUR7-2			1		1	At2g37500	>sp|Q9ZUR7-2|ARGJ_ARATH Isoform 2 of Arginine biosynthesis bifunctional protein ArgJ, chloroplastic OS
B9DHY3	1		1		2	At2g37340	>tr|B9DHY3|B9DHY3_ARATH AT2G37340 protein (Fragment) OS
O82296			1		1	At2g35440	>tr|O82296|O82296_ARATH At2g35440 OS
F4IJW3		3	1		4	At2g35390	>tr|F4IJW3|F4IJW3_ARATH Ribose-phosphate pyrophosphokinase 1 OS
Q9FPJ7			1		1	At2g27680/F15K20.22	>tr|Q9FPJ7|Q9FPJ7_ARATH At2g27680 OS
Q9ZQH3			1		1	At2g27460	>tr|Q9ZQH3|Q9ZQH3_ARATH At2g27460 OS
Q56WM0	1		1		2	At2g26990	>tr|Q56WM0|Q56WM0_ARATH Putative PCI domain protein OS
O82762			1		1	At2g25970	>tr|O82762|O82762_ARATH F17H15.1/F17H15.1 OS
Q0WUD1		1	1	1	3	At2g22125	>tr|Q0WUD1|Q0WUD1_ARATH Putative uncharacterized protein At2g22130 (Fragment) OS
F4IGK5			1		1	At2g21250	>tr|F4IGK5|F4IGK5_ARATH Putative NADPH dependent mannose 6-phosphate reductase OS
F4IUD7			1		1	At2g20050	>tr|F4IUD7|F4IUD7_ARATH Protein phosphatase 2C and cyclic nucleotide-binding/kinase domain-containing protein OS
Q0WWR7		2	1	2	5	At2g19750	>tr|Q0WWR7|Q0WWR7_ARATH Ribosomal protein S30 homolog OS
Q944Q6			1		1	At2g14835	>tr|Q944Q6|Q944Q6_ARATH Expressed protein OS
Q5BPU0	1		1	1	3	At2g04865	>tr|Q5BPU0|Q5BPU0_ARATH Putative uncharacterized protein OS
Q56XW1			1	1	2	At2g04842	>tr|Q56XW1|Q56XW1_ARATH Putative uncharacterized protein At2g04842 OS
Q9SJB9		2	1	4	7	At2g04520	>tr|Q9SJB9|Q9SJB9_ARATH OB-fold nucleic acid binding domain-containing protein OS
C0Z2T0			1	2	3	At2g03820	>tr|C0Z2T0|C0Z2T0_ARATH AT2G03820 protein OS
Q9M8M3			1		1	At1g80550	>sp|Q9M8M3|PP136_ARATH Pentatricopeptide repeat-containing protein At1g80550, mitochondrial OS
A0JQ12			1		1	At1g76020	>tr|A0JQ12|A0JQ12_ARATH At1g76020 OS
C0Z3C3			1		1	At1g75330	>tr|C0Z3C3|C0Z3C3_ARATH AT1G75330 protein OS
Q8VZ99		1	1	3	5	At1g72610	>tr|Q8VZ99|Q8VZ99_ARATH Germin-like protein OS
F4I3J7			1		1	At1g56100	>tr|F4I3J7|F4I3J7_ARATH Plant invertase/pectin methylesterase inhibitor superfamily protein OS
Q9ZVL6			1	1	2	At1g54780	>sp|Q9ZVL6|U603_ARATH UPF0603 protein At1g54780, chloroplastic OS
F4ICZ4			1		1	At1g52510	>tr|F4ICZ4|F4ICZ4_ARATH Putative hydrolase OS
Q0WUX7			1		1	At1g50110	>tr|Q0WUX7|Q0WUX7_ARATH Branched-chain-amino-acid aminotransferase OS
Q0WWC5			1	2	3	At1g48350	>tr|Q0WWC5|Q0WWC5_ARATH Putative uncharacterized protein At1g48350 OS
B9DFW4			1		1	At1g45474	>tr|B9DFW4|B9DFW4_ARATH AT1G45474 protein (Fragment) OS
A1L4Y2			1		1	At1g32780	>sp|A1L4Y2|ADHL3_ARATH Alcohol dehydrogenase-like 3 OS
Q9C6S7			1	6	7	At1g31850	>sp|Q9C6S7|PMTK_ARATH Probable methyltransferase PMT20 OS
Q9C857-2			1		1	At1g31550	>sp|Q9C857-2|GDL16_ARATH Isoform 2 of GDSL esterase/lipase At1g31550 OS
W8PVA4			1		1	At1g30530	>tr|W8PVA4|W8PVA4_ARATH Glycosyltransferase (Fragment) OS
Q9LFX8			1		1	At1g27090	>tr|Q9LFX8|Q9LFX8_ARATH Putative uncharacterized protein At1g27090 OS
Q9SK86			1		1	At1g22430	>sp|Q9SK86|ADHL1_ARATH Alcohol dehydrogenase-like 1 OS
Q9XHZ8			1		1	At1g21780	>sp|Q9XHZ8|Y1178_ARATH BTB/POZ domain-containing protein At1g21780 OS
Q9LM92		2	1	3	6	At1g20580	>tr|Q9LM92|Q9LM92_ARATH At1g20580/F2D10_6 OS
Q8RWD8			1		1	At1g20540	>tr|Q8RWD8|Q8RWD8_ARATH Putative uncharacterized protein At1g20540 OS
Q0WU07	1	1	1	1	4	At1g20090	>tr|Q0WU07|Q0WU07_ARATH RAC-like GTP-binding protein ARAC4 OS
O65378	1	1	1	1	4	At1g12010	>sp|O65378|ACCO3_ARATH 1-aminocyclopropane-1-carboxylate oxidase 3 OS
Q0WLI2			1		1	At1g10760	>tr|Q0WLI2|Q0WLI2_ARATH Putative uncharacterized protein At1g10760 (Fragment) OS
F4I2N3			1		1	At1g09935	>tr|F4I2N3|F4I2N3_ARATH Phosphoglycerate mutase-like protein OS
Q941A6			1		1	At1g08480	>tr|Q941A6|Q941A6_ARATH At1g08480/T27G7_10 OS
F4HNU6			1		1	At1g06900	>tr|F4HNU6|F4HNU6_ARATH Insulinase (Peptidase family M16) family protein OS
Q8LPS6			1	1	2	At1g02150	>sp|Q8LPS6|PPR3_ARATH Pentatricopeptide repeat-containing protein At1g02150 OS
Q8W592			1	1	2	At1g01080	>tr|Q8W592|Q8W592_ARATH At1g01080/T25K16_7 OS
Q9FVC4			1		1	ASDH	>tr|Q9FVC4|Q9FVC4_ARATH Aspartate-semialdehyde dehydrogenase (Fragment) OS
P46637			1		1	ARGAH1	>sp|P46637|ARGI1_ARATH Arginase 1, mitochondrial OS
P40940-2			1		1	ARF3	>sp|P40940-2|ARF3_ARATH Isoform 2 of ADP-ribosylation factor 3 OS
Q9SBJ6			1		1	ARAC6	>sp|Q9SBJ6|RAC6_ARATH Rac-like GTP-binding protein ARAC6 OS
Q42593			1		1	APXT	>sp|Q42593|APXT_ARATH L-ascorbate peroxidase T, chloroplastic OS
Q43295			1		1	APK1	>sp|Q43295|APK1_ARATH Adenylyl-sulfate kinase 1, chloroplastic OS
F4KG21		3	1	3	7	APE2	>tr|F4KG21|F4KG21_ARATH Triose phosphate/phosphate translocator TPT OS
Q7XJE6			1		1	AMC1	>sp|Q7XJE6|MCA1_ARATH Metacaspase-1 OS
Q8LPL6-3			1	2	3	ALPHA-ADR	>sp|Q8LPL6-3|AP2A1_ARATH Isoform 3 of AP-2 complex subunit alpha-1 OS
Q8S528			1		1	ALDH2B7	>sp|Q8S528|AL2B7_ARATH Aldehyde dehydrogenase family 2 member B7, mitochondrial OS
Q9STS1		1	1		2	ALDH10A9	>sp|Q9STS1|BADH2_ARATH Betaine aldehyde dehydrogenase 2, mitochondrial OS
Q9M2B4		1	1	1	3	AL3	>sp|Q9M2B4|ALFL3_ARATH PHD finger protein ALFIN-LIKE 3 OS
F4JN17			1		1	AKR2	>tr|F4JN17|F4JN17_ARATH Ankyrin repeat domain-containing protein 2 OS
O81852-2		1	1		2	AKHSDH2	>sp|O81852-2|AKH2_ARATH Isoform 2 of Bifunctional aspartokinase/homoserine dehydrogenase 2, chloroplastic OS
Q9FIQ0			1		1	AGD9	>sp|Q9FIQ0|AGD9_ARATH Probable ADP-ribosylation factor GTPase-activating protein AGD9 OS
Q8H100-2			1		1	AGD8	>sp|Q8H100-2|AGD8_ARATH Isoform 2 of Probable ADP-ribosylation factor GTPase-activating protein AGD8 OS
O80925			1	1	2	AGD7	>sp|O80925|AGD7_ARATH ADP-ribosylation factor GTPase-activating protein AGD7 OS
Q9LPK6			1		1	AEE9	>sp|Q9LPK6|AEE9_ARATH Probable acyl-activating enzyme 9 OS
Q9ZSK3-2			1		1	ADF4	>sp|Q9ZSK3-2|ADF4_ARATH Isoform 2 of Actin-depolymerizing factor 4 OS
Q8RWD9			1		1	ACBP5	>sp|Q8RWD9|ACBP5_ARATH Acyl-CoA-binding domain-containing protein 5 OS
Q7PC87	1		1	1	3	ABCG34	>sp|Q7PC87|AB34G_ARATH ABC transporter G family member 34 OS
Q8RXN0			1	2	3	ABCG11	>sp|Q8RXN0|AB11G_ARATH ABC transporter G family member 11 OS
Q8LPQ6-2			1		1	ABCB28	>sp|Q8LPQ6-2|AB28B_ARATH Isoform 2 of ABC transporter B family member 28 OS
Q9SKB7			1		1	5PTASE14	>sp|Q9SKB7|IP5PE_ARATH Type II inositol 1,4,5-trisphosphate 5-phosphatase 14 OS
Q9SMT7			1		1	4CLL10	>sp|Q9SMT7|4CLLA_ARATH 4-coumarate--CoA ligase-like 10 OS
Q9FFQ2			1		1	4	>tr|Q9FFQ2|Q9FFQ2_ARATH Alcohol dehydrogenase-like protein OS
Q9FMW0			1		1	4	>tr|Q9FMW0|Q9FMW0_ARATH Putative uncharacterized protein OS
Q9LJS4			1		1	4	>tr|Q9LJS4|Q9LJS4_ARATH Genomic DNA, chromosome 3, TAC clone: K11J14 OS
Q9SGR9			1		1	4	>tr|Q9SGR9|Q9SGR9_ARATH T23E18.7 OS
Q9FMU7		1	1	1	3	3	>tr|Q9FMU7|Q9FMU7_ARATH Translocon-associated protein subunit beta OS
Q8LCN6		1	1	1	3	2	>tr|Q8LCN6|Q8LCN6_ARATH Putative kinesin light chain OS
Q8LDU8		1	1		2	2	>tr|Q8LDU8|Q8LDU8_ARATH Acyl carrier protein OS
A7KNE7			1	2	3	2	>tr|A7KNE7|A7KNE7_ARATH ATPase subunit 8 (Fragment) OS
Q41976	1		1		2	2	>tr|Q41976|Q41976_ARATH Cathepsin B-like cysteine proteinase (Fragment) OS
Q8LA22	1		1		2	2	>tr|Q8LA22|Q8LA22_ARATH Acyl carrier protein OS
Q42199			1		1	2	>tr|Q42199|Q42199_ARATH Auxin-induced mRNA (Fragment) OS
Q6NLB4			1		1	2	>tr|Q6NLB4|Q6NLB4_ARATH At2g17320 OS
Q7DLL6			1		1	2	>tr|Q7DLL6|Q7DLL6_ARATH ATP synthase (Fragment) OS
Q84VZ4			1		1	2	>tr|Q84VZ4|Q84VZ4_ARATH At3g02510 OS
Q8H767			1		1	2	>tr|Q8H767|Q8H767_ARATH Lysine ketoglutarate reductase trans-splicing related 1 OS
Q8L941			1		1	2	>tr|Q8L941|Q8L941_ARATH Putative RNA-binding protein OS
Q8LB37			1		1	2	>tr|Q8LB37|Q8LB37_ARATH Mevalonate diphosphate decarboxylase OS
Q8LBG0			1		1	2	>tr|Q8LBG0|Q8LBG0_ARATH Putative uncharacterized protein OS
Q8LDI4			1		1	2	>tr|Q8LDI4|Q8LDI4_ARATH Quinone oxidoreductase-like protein OS
Q8LDX4			1		1	2	>tr|Q8LDX4|Q8LDX4_ARATH Putative uncharacterized protein OS
Q8LG25			1		1	2	>tr|Q8LG25|Q8LG25_ARATH Putative 40S ribosomal protein S10 OS
Q941B5			1		1	2	>tr|Q941B5|Q941B5_ARATH Proline iminopeptidase OS
Q9LQW6		2	1	1	4	1	>tr|Q9LQW6|Q9LQW6_ARATH F10B6.2 OS
Q8LAS2	1	1	1	1	4	1	>tr|Q8LAS2|Q8LAS2_ARATH Transport protein SEC13, putative OS
Q9C8K3			1	1	2		>tr|Q9C8K3|Q9C8K3_ARATH RNA-binding protein, putative
Q8VZB1			1		1		>tr|Q8VZB1|Q8VZB1_ARATH Putative uncharacterized protein At2g39070:At2g39080
Q9FRL5				1	1	ZHD5	>sp|Q9FRL5|ZHD5_ARATH Zinc-finger homeodomain protein 5 OS
Q8GXX7				1	1	ZFN1	>sp|Q8GXX7|C3H33_ARATH Zinc finger CCCH domain-containing protein 33 OS
Q9FE62				1	1	YLS8	>sp|Q9FE62|YLS8_ARATH Thioredoxin-like protein YLS8 OS
P56786				4	4	ycf2-A	>sp|P56786|YCF2_ARATH Protein Ycf2 OS
Q9S7Y7		1		11	12	XYL1	>sp|Q9S7Y7|XYL1_ARATH Alpha-xylosidase 1 OS
Q9LKB9	1			2	3	XI-2	>sp|Q9LKB9|MYO6_ARATH Myosin-6 OS
Q8GYX9				1	1	WDL1	>sp|Q8GYX9|WDL1_ARATH Protein WVD2-like 1 OS
Q9SL41	1				1	VND1	>tr|Q9SL41|Q9SL41_ARATH Putative NAM (No apical meristem)-like protein OS
Q9MA75				1	1	VIP1	>sp|Q9MA75|VIP1_ARATH Transcription factor VIP1 OS
Q9LHE9				8	8	VIII-1	>sp|Q9LHE9|MYO1_ARATH Myosin-1 OS
P0DH94		1		1	2	VHA-c5	>sp|P0DH94|VATL5_ARATH V-type proton ATPase subunit c5 OS
Q9SZN1		7			7	VHA-B2	>sp|Q9SZN1|VATB2_ARATH V-type proton ATPase subunit B2 OS
Q8W4S4		5		4	9	VHA-a3	>sp|Q8W4S4|VHAA3_ARATH V-type proton ATPase subunit a3 OS
Q9FKM2	1				1	VDAC4	>sp|Q9FKM2|VDAC4_ARATH Mitochondrial outer membrane protein porin 4 OS
Q9LTT8-2				1	1	VCS	>sp|Q9LTT8-2|VCS_ARATH Isoform 2 of Enhancer of mRNA-decapping protein 4 OS
Q93VQ0-2				1	1	VCL1	>sp|Q93VQ0-2|VCL1_ARATH Isoform 2 of Protein VACUOLELESS1 OS
Q67YV9				1	1	VAMP721	>tr|Q67YV9|Q67YV9_ARATH Putative vesicle-associated membrane protein, synaptobrevin 7B OS
F4HVW5				2	2	VAD1	>tr|F4HVW5|F4HVW5_ARATH Protein Vascular Associated Death1 OS
Q9SN95				3	3	UXS5	>sp|Q9SN95|UXS5_ARATH UDP-glucuronic acid decarboxylase 5 OS
Q8S8T4	2	2			4	UXS4	>sp|Q8S8T4|UXS4_ARATH UDP-glucuronic acid decarboxylase 4 OS
B3H5A6				2	2	UPL6	>tr|B3H5A6|B3H5A6_ARATH E3 ubiquitin-protein ligase UPL6 OS
F4IZU3				8	8	UNE6	>tr|F4IZU3|F4IZU3_ARATH LUC7 related protein OS
O65583				4	4	UKL4	>sp|O65583|UKL4_ARATH Uridine kinase-like protein 4 OS
Q9LK34				4	4	UKL2	>sp|Q9LK34|UKL2_ARATH Uridine kinase-like protein 2, chloroplastic OS
Q8LDN8				1	1	UGE3	>sp|Q8LDN8|UGE3_ARATH Bifunctional UDP-glucose 4-epimerase and UDP-xylose 4-epimerase 3 OS
Q9SVD7	1				1	UEV1D	>sp|Q9SVD7|UEV1D_ARATH Ubiquitin-conjugating enzyme E2 variant 1D OS
Q9SJ44-3		1			1	UEV1C	>sp|Q9SJ44-3|UEV1C_ARATH Isoform 3 of Ubiquitin-conjugating enzyme E2 variant 1C OS
Q9SRE4				1	1	UDP-GALT2	>sp|Q9SRE4|UGAL2_ARATH UDP-galactose transporter 2 OS
Q8LAM0				1	1	UBP4	>sp|Q8LAM0|UBP4_ARATH Ubiquitin carboxyl-terminal hydrolase 4 OS
Q94A97-3	2				2	UBC35	>sp|Q94A97-3|UBC35_ARATH Isoform 3 of Ubiquitin-conjugating enzyme E2 35 OS
O64571				1	1	UBA1C	>sp|O64571|UBA1C_ARATH UBP1-associated proteins 1C OS
Q9SHZ5				1	1	UBA1B	>sp|Q9SHZ5|UBA1B_ARATH UBP1-associated proteins 1B OS
Q8L716		1		2	3	U2AF65B	>sp|Q8L716|U2A2B_ARATH Splicing factor U2af large subunit B OS
O23212-2				6	6	U2AF65A	>sp|O23212-2|U2A2A_ARATH Isoform 2 of Splicing factor U2af large subunit A OS
Q9FMY5				5	5	U2AF35B	>sp|Q9FMY5|U2AFB_ARATH Splicing factor U2af small subunit B OS
Q9S709				6	6	U2AF35A	>sp|Q9S709|U2AFA_ARATH Splicing factor U2af small subunit A OS
Q39244				4	4	U1A	>sp|Q39244|RU1A_ARATH U1 small nuclear ribonucleoprotein A OS
P29511	15	15			30	TUBA6	>sp|P29511|TBA6_ARATH Tubulin alpha-6 chain OS
Q8H0U4				2	2	TRN1	>sp|Q8H0U4|TNPO1_ARATH Transportin-1 OS
F4II65		1		5	6	TRIP-1	>tr|F4II65|F4II65_ARATH TGF-beta receptor interacting protein 1 OS
Q9ZUH4	1				1	TPS10	>sp|Q9ZUH4|TPSA_ARATH Tricyclene synthase, chloroplastic OS
Q9LHE5	1			1	2	TOM40-1	>sp|Q9LHE5|TO401_ARATH Mitochondrial import receptor subunit TOM40-1 OS
P25818		1		1	2	TIP1-1	>sp|P25818|TIP11_ARATH Aquaporin TIP1-1 OS
F4IJ44				1	1	TCH3	>tr|F4IJ44|F4IJ44_ARATH Calmodulin-like protein 4 OS
Q9SIN2				2	2	TBL39	>sp|Q9SIN2|TBL39_ARATH Protein trichome birefringence-like 39 OS
Q8LPF0-2		6		8	14	TAF2	>sp|Q8LPF0-2|TAF2_ARATH Isoform 2 of Transcription initiation factor TFIID subunit 2 OS
Q9S7I0				14	14	TADA	>sp|Q9S7I0|TADA_ARATH tRNA(adenine(34)) deaminase, chloroplastic OS
Q9FX37	1				1	T9L24.37	>tr|Q9FX37|Q9FX37_ARATH Putative uncharacterized protein T9L24.37 OS
O82613				1	1	T9A4.4	>tr|O82613|O82613_ARATH T9A4.4 protein OS
Q9FVS9				5	5	T8L23.21	>tr|Q9FVS9|Q9FVS9_ARATH Alkane hydroxylase CYP96A15 OS
Q9SGT7		11		27	38	T6H22.10	>tr|Q9SGT7|Q9SGT7_ARATH At1g56110/T6H22_9 OS
Q9CAP6				1	1	T5M16.21	>tr|Q9CAP6|Q9CAP6_ARATH P-loop containing nucleoside triphosphate hydrolases superfamily protein OS
Q9SY00		2		5	7	T5J8.2	>tr|Q9SY00|Q9SY00_ARATH AT4g02730/T5J8_2 OS
Q9SMQ3				5	5	T5J17.190	>tr|Q9SMQ3|Q9SMQ3_ARATH Myosin heavy chain-related protein OS
Q9SMQ9				1	1	T5J17.130	>tr|Q9SMQ9|Q9SMQ9_ARATH DnaJ-like protein OS
O65686				2	2	T4L20.200	>tr|O65686|O65686_ARATH AT4g34620/T4L20_200 OS
Q9LZ65		3		6	9	T32M21_200	>tr|Q9LZ65|Q9LZ65_ARATH AT5g04600/T32M21_200 OS
Q9LKU3		5		12	17	T32B20.g	>tr|Q9LKU3|Q9LKU3_ARATH Putative uncharacterized protein T32B20.g OS
Q9LEV5		2		2	4	T30N20_110	>tr|Q9LEV5|Q9LEV5_ARATH Putative uncharacterized protein T30N20_110 OS
Q9M3G9				3	3	T29H11_270	>tr|Q9M3G9|Q9M3G9_ARATH Putative uncharacterized protein T29H11_270 OS
Q9M3B8		1		3	4	T26I12.220	>tr|Q9M3B8|Q9M3B8_ARATH Phragmoplastin interacting protein 1 OS
Q9SRH8				4	4	T22N4.6	>tr|Q9SRH8|Q9SRH8_ARATH T22N4.6 protein OS
Q9C9G1				1	1	T22E19.11	>tr|Q9C9G1|Q9C9G1_ARATH Putative uncharacterized protein T22E19.11 OS
Q9M2T7				4	4	T22E16.80	>tr|Q9M2T7|Q9M2T7_ARATH Putative uncharacterized protein At3g55420 OS
Q9STW1		1		2	3	T22A6.160	>tr|Q9STW1|Q9STW1_ARATH At4g24330 OS
Q9LXT5				2	2	T20N10_10	>tr|Q9LXT5|Q9LXT5_ARATH Putative uncharacterized protein At3g58660 OS
Q9LF27				5	5	T20K14_160	>tr|Q9LF27|Q9LF27_ARATH Ribosome biogenesis protein WDR12 homolog OS
Q9M2D3				1	1	T20K12.210	>tr|Q9M2D3|Q9M2D3_ARATH Putative DNA-binding protein OS
Q9M2E4				2	2	T20K12.100	>tr|Q9M2E4|Q9M2E4_ARATH AT3g61200/T20K12_100 OS
Q7GAE8				2	2	T17H3.6	>tr|Q7GAE8|Q7GAE8_ARATH T17H3.6 protein OS
Q9M9N0				1	1	T17B22.20	>tr|Q9M9N0|Q9M9N0_ARATH Putative exportin1 (XPO1) protein OS
Q9CAJ5				6	6	T12P18.17	>tr|Q9CAJ5|Q9CAJ5_ARATH Putative uncharacterized protein T12P18.17 OS
Q9C9R1		1			1	T11I11.15	>tr|Q9C9R1|Q9C9R1_ARATH Putative uncharacterized protein T11I11.15 OS
Q9M2R0				1	1	T10K17.90	>tr|Q9M2R0|Q9M2R0_ARATH Anthranilate phosphoribosyltransferase-like protein OS
Q94B52		5		5	10	T10C21.40	>tr|Q94B52|Q94B52_ARATH Translation initiation factor IF-3 OS
F4IHS2-3				1	1	SYD	>sp|F4IHS2-3|SYD_ARATH Isoform 3 of Chromatin structure-remodeling complex protein SYD OS
Q6NQ54		3		4	7	SUS1	>sp|Q6NQ54|SUS1_ARATH Transcription and mRNA export factor SUS1 OS
Q9FF75				3	3	SUN1	>tr|Q9FF75|Q9FF75_ARATH AT5g04990/MUG13_15 OS
Q9FLP6				3	3	SUMO2	>sp|Q9FLP6|SUMO2_ARATH Small ubiquitin-related modifier 2 OS
Q0WWT7	1				1	STR11	>sp|Q0WWT7|STR11_ARATH Rhodanese-like domain-containing protein 11, chloroplastic OS
Q9LZV4				1	1	STN8	>sp|Q9LZV4|STN8_ARATH Serine/threonine-protein kinase STN8, chloroplastic OS
Q38874		2		3	5	STM	>sp|Q38874|STM_ARATH Homeobox protein SHOOT MERISTEMLESS OS
Q9ZT71				3	3	STA1	>sp|Q9ZT71|STA1_ARATH Protein STABILIZED1 OS
Q9SEE9-2				1	1	SR45	>sp|Q9SEE9-2|SR45_ARATH Isoform 2 of Serine/arginine-rich splicing factor SR45 OS
Q8LBH4		1		2	3	SPX1	>sp|Q8LBH4|SPX1_ARATH SPX domain-containing protein 1 OS
Q9C9C0				1	1	SPPA	>sp|Q9C9C0|SPPA1_ARATH Serine protease SPPA, chloroplastic OS
Q9SKB2				1	1	SOBIR1	>sp|Q9SKB2|SBIR1_ARATH Leucine-rich repeat receptor-like serine/threonine/tyrosine-protein kinase SOBIR1 OS
A8MSG1				1	1	SNRNP-G	>tr|A8MSG1|A8MSG1_ARATH Probable small nuclear ribonucleoprotein G OS
Q56YN8				1	1	SMC3	>sp|Q56YN8|SMC3_ARATH Structural maintenance of chromosomes protein 3 OS
O80653-2		5		7	12	SKIP	>sp|O80653-2|SKIP_ARATH Isoform 2 of SNW/SKI-interacting protein OS
Q93Y07				7	7	SFR2	>sp|Q93Y07|SFR2_ARATH Beta-glucosidase-like SFR2, chloroplastic OS
Q94AI6				2	2	SEC6	>sp|Q94AI6|SEC6_ARATH Exocyst complex component SEC6 OS
Q9SX85		8		14	22	SEC3A	>sp|Q9SX85|SEC3A_ARATH Exocyst complex component SEC3A OS
Q0WPR4-2				3	3	SCPL34	>sp|Q0WPR4-2|SCP34_ARATH Isoform 2 of Serine carboxypeptidase-like 34 OS
Q9FYB1				1	1	sc35	>tr|Q9FYB1|Q9FYB1_ARATH Splicing factor SC35 OS
F4HUJ2				4	4	SAC52	>tr|F4HUJ2|F4HUJ2_ARATH 60S ribosomal protein L10-1 OS
O81127-3				1	1	RSZ21	>sp|O81127-3|RSZ21_ARATH Isoform 3 of Serine/arginine-rich splicing factor RSZ21 OS
P92965				3	3	RS40	>sp|P92965|RS40_ARATH Serine/arginine-rich splicing factor RS40 OS
Q8VYA5-3				2	2	RS2Z33	>sp|Q8VYA5-3|RSZ33_ARATH Isoform 3 of Serine/arginine-rich splicing factor RS2Z33 OS
O04019				3	3	RPT5B	>sp|O04019|PS6AB_ARATH 26S protease regulatory subunit 6A homolog B OS
Q9SEI3		3			3	RPT4A	>sp|Q9SEI3|PS10A_ARATH 26S protease regulatory subunit 10B homolog A OS
A8MS03		3			3	RPS6	>tr|A8MS03|A8MS03_ARATH 40S ribosomal protein S6-1 OS
Q9ZUT9		4		2	6	RPS5A	>sp|Q9ZUT9|RS51_ARATH 40S ribosomal protein S5-1 OS
Q9M339	7	10		12	29	RPS3B	>sp|Q9M339|RS32_ARATH 40S ribosomal protein S3-2 OS
O80439				2	2	RPS31	>sp|O80439|RR31_ARATH 30S ribosomal protein S31, chloroplastic OS
G1C2T6				3	3	rps3	>tr|G1C2T6|G1C2T6_ARATH Rps3 OS
Q680P8				2	2	RPS29A	>sp|Q680P8|RS29_ARATH 40S ribosomal protein S29 OS
P59271				4	4	RPS27AA	>sp|P59271|R27AA_ARATH Ubiquitin-40S ribosomal protein S27a-1 OS
P39697				1	1	RPS19	>sp|P39697|RT19_ARATH 40S ribosomal protein S19, mitochondrial OS
Q9SIH0				6	6	RPS14A	>sp|Q9SIH0|RS141_ARATH 40S ribosomal protein S14-1 OS
P62126				2	2	rps12-A	>sp|P62126|RR12_ARATH 30S ribosomal protein S12, chloroplastic OS
P57691	6			8	14	RPP0C	>sp|P57691|RLA03_ARATH 60S acidic ribosomal protein P0-3 OS
P56764				8	8	rpoC2	>sp|P56764|RPOC2_ARATH DNA-directed RNA polymerase subunit beta OS
P56763				7	7	rpoC1	>sp|P56763|RPOC1_ARATH DNA-directed RNA polymerase subunit beta OS
P50546				9	9	rpoB	>sp|P50546|RPOB_ARATH DNA-directed RNA polymerase subunit beta OS
P56762				3	3	rpoA	>sp|P56762|RPOA_ARATH DNA-directed RNA polymerase subunit alpha OS
F4K0U3		3		4	7	RPN8A	>tr|F4K0U3|F4K0U3_ARATH Probable 26S proteasome non-ATPase regulatory subunit 8A OS
O48844		6		3	9	RPN2A	>sp|O48844|PSD1A_ARATH 26S proteasome non-ATPase regulatory subunit 1 homolog A OS
Q6XJG8		5			5	RPN1B	>sp|Q6XJG8|PSD2B_ARATH 26S proteasome non-ATPase regulatory subunit 2 homolog B OS
Q9LHP1				8	8	RPL7D	>sp|Q9LHP1|RL74_ARATH 60S ribosomal protein L7-4 OS
P49227				10	10	RPL5B	>sp|P49227|RL52_ARATH 60S ribosomal protein L5-2 OS
Q42202	3				3	RPL40B	>sp|Q42202|RL40B_ARATH Ubiquitin-60S ribosomal protein L40-2 OS
Q9SRK6	1				1	RPL37AB	>sp|Q9SRK6|R37A1_ARATH Putative 60S ribosomal protein L37a-1 OS
O80929				2	2	RPL36A	>sp|O80929|RL361_ARATH 60S ribosomal protein L36-1 OS
P62117				1	1	rpl36	>sp|P62117|RK36_ARATH 50S ribosomal protein L36, chloroplastic OS
P51420				2	2	RPL31C	>sp|P51420|RL313_ARATH 60S ribosomal protein L31-3 OS
P92959				2	2	RPL24	>sp|P92959|RK24_ARATH 50S ribosomal protein L24, chloroplastic OS
P61845				3	3	rpl23-A	>sp|P61845|RK23_ARATH 50S ribosomal protein L23, chloroplastic OS
P56794				1	1	rpl20	>sp|P56794|RK20_ARATH 50S ribosomal protein L20, chloroplastic OS
P49693				4	4	RPL19C	>sp|P49693|RL193_ARATH 60S ribosomal protein L19-3 OS
Q9LUQ6				2	2	RPL19B	>sp|Q9LUQ6|RL192_ARATH 60S ribosomal protein L19-2 OS
Q9SRX2		3		3	6	RPL19A	>sp|Q9SRX2|RL191_ARATH 60S ribosomal protein L19-1 OS
Q9FF90				7	7	RPL13D	>sp|Q9FF90|RL133_ARATH 60S ribosomal protein L13-3 OS
Q9SVR0	3				3	RPL13AC	>sp|Q9SVR0|R13A3_ARATH 60S ribosomal protein L13a-3 OS
P50883				4	4	RPL12A	>sp|P50883|RL121_ARATH 60S ribosomal protein L12-1 OS
Q93W22				3	3	RPL10C	>sp|Q93W22|RL103_ARATH 60S ribosomal protein L10-3 OS
A8MQQ1	3				3	RP1	>tr|A8MQQ1|A8MQQ1_ARATH 60S ribosomal protein L3-1 OS
Q42404				1	1	RNU1	>sp|Q42404|RU17_ARATH U1 small nuclear ribonucleoprotein 70 kDa OS
Q9FMR9		1		4	5	RIN1	>sp|Q9FMR9|RIN1_ARATH RuvB-like protein 1 OS
Q9M3B4				1	1	RID3	>sp|Q9M3B4|RID3_ARATH Protein ROOT INITIATION DEFECTIVE 3 OS
Q8RXK6				4	4	RH8	>sp|Q8RXK6|RH8_ARATH DEAD-box ATP-dependent RNA helicase 8 OS
Q94BV4				7	7	RH6	>sp|Q94BV4|RH6_ARATH DEAD-box ATP-dependent RNA helicase 6 OS
Q9LUW5				9	9	RH53	>sp|Q9LUW5|RH53_ARATH DEAD-box ATP-dependent RNA helicase 53 OS
Q9LIH9				4	4	RH51	>sp|Q9LIH9|RH51_ARATH DEAD-box ATP-dependent RNA helicase 51 OS
Q9C551		2		3	5	RH5	>sp|Q9C551|RH5_ARATH DEAD-box ATP-dependent RNA helicase 5 OS
Q8H0U8				10	10	RH42	>sp|Q8H0U8|RH42_ARATH DEAD-box ATP-dependent RNA helicase 42 OS
Q8H0U8-2		2			2	RH42	>sp|Q8H0U8-2|RH42_ARATH Isoform 2 of DEAD-box ATP-dependent RNA helicase 42 OS
Q9LU46		1		3	4	RH35	>sp|Q9LU46|RH35_ARATH DEAD-box ATP-dependent RNA helicase 35 OS
Q8W4R3-2				2	2	RH30	>sp|Q8W4R3-2|RH30_ARATH Isoform 2 of DEAD-box ATP-dependent RNA helicase 30 OS
Q8L7S8				13	13	RH3	>sp|Q8L7S8|RH3_ARATH DEAD-box ATP-dependent RNA helicase 3, chloroplastic OS
Q9SB89				2	2	RH27	>sp|Q9SB89|RH27_ARATH DEAD-box ATP-dependent RNA helicase 27 OS
Q9FNM7				3	3	RH26	>sp|Q9FNM7|RH26_ARATH DEAD-box ATP-dependent RNA helicase 26 OS
Q7FGZ2				1	1	RH1	>sp|Q7FGZ2|RH1_ARATH DEAD-box ATP-dependent RNA helicase 1 OS
Q9CAQ8				1	1	RFC5	>sp|Q9CAQ8|RFC5_ARATH Replication factor C subunit 5 OS
Q8VXX4				3	3	RFC3	>sp|Q8VXX4|RFC3_ARATH Replication factor C subunit 3 OS
Q9CAM7				1	1	RFC2	>sp|Q9CAM7|RFC2_ARATH Replication factor C subunit 2 OS
O48670		1			1	RER1A	>sp|O48670|RER1A_ARATH Protein RER1A OS
F4IVZ7	5	12			17	RCA	>tr|F4IVZ7|F4IVZ7_ARATH Ribulose bisphosphate carboxylase/oxygenase activase OS
Q9LD28				2	2	RAT5	>sp|Q9LD28|H2A6_ARATH Histone H2A.6 OS
Q8H156		6		4	10	RAN3	>sp|Q8H156|RAN3_ARATH GTP-binding nuclear protein Ran-3 OS
Q38922-3	1				1	RABB1B	>sp|Q38922-3|RAB1B_ARATH Isoform 2 of Ras-related protein RABB1b OS
Q9LNW1	2				2	RABA2B	>sp|Q9LNW1|RAA2B_ARATH Ras-related protein RABA2b OS
O49513		1		1	2	RABA1E	>sp|O49513|RAA1E_ARATH Ras-related protein RABA1e OS
O49432				1	1	QRT3	>sp|O49432|QRT3_ARATH Polygalacturonase QRT3 OS
B3H7A9-3		1			1	PXG7	>sp|B3H7A9-3|PXG7_ARATH Isoform 3 of Probable peroxygenase 7 OS
B3H7A9-2				2	2	PXG7	>sp|B3H7A9-2|PXG7_ARATH Isoform 2 of Probable peroxygenase 7 OS
O22788		1			1	PXG3	>sp|O22788|PXG3_ARATH Probable peroxygenase 3 OS
F4HZM8				2	2	PWP2	>tr|F4HZM8|F4HZM8_ARATH Periodic tryptophan protein 2 OS
Q8VYN2		1			1	PVA42	>sp|Q8VYN2|VAP42_ARATH Vesicle-associated protein 4-2 OS
A1A6M1				2	2	PTAC5	>tr|A1A6M1|A1A6M1_ARATH At4g13670 OS
Q9S7Q2				4	4	PTAC2	>sp|Q9S7Q2|PP124_ARATH Pentatricopeptide repeat-containing protein At1g74850, chloroplastic OS
Q9SKY2				1	1	PTAC18	>tr|Q9SKY2|Q9SKY2_ARATH Plastid transcriptionally active 18 OS
Q9FKP0				1	1	PSRP6	>sp|Q9FKP0|PSRP6_ARATH 50S ribosomal protein 6, chloroplastic OS
Q42029-2		2			2	PSBP1	>sp|Q42029-2|PSBP1_ARATH Isoform 2 of Oxygen-evolving enhancer protein 2-1, chloroplastic OS
P56761				3	3	psbD	>sp|P56761|PSBD_ARATH Photosystem II D2 protein OS
Q8HT11	1				1	psbC	>tr|Q8HT11|Q8HT11_ARATH Photosystem II CP43 chlorophyll apoprotein (Fragment) OS
Q8HS55	2	11		6	19	psbB	>tr|Q8HS55|Q8HS55_ARATH Photosystem II CP47 chlorophyll apoprotein (Fragment) OS
Q42583				7	7	PRS2	>sp|Q42583|KPRS2_ARATH Ribose-phosphate pyrophosphokinase 2, chloroplastic OS
Q42581-2				7	7	PRS1	>sp|Q42581-2|KPRS1_ARATH Isoform 2 of Ribose-phosphate pyrophosphokinase 1, chloroplastic OS
B6EUA9-2		6		11	17	PRP40A	>sp|B6EUA9-2|PR40A_ARATH Isoform 2 of Pre-mRNA-processing protein 40A OS
Q8LB54				6	6	PRP38	>sp|Q8LB54|PRP38_ARATH Pre-mRNA-splicing factor 38 OS
O22785				9	9	PRP19B	>sp|O22785|PR19B_ARATH Pre-mRNA-processing factor 19 homolog 2 OS
Q7DLS8		2			2	PRL1	>tr|Q7DLS8|Q7DLS8_ARATH PRL1 protein (Fragment) OS
Q9XI73		8		5	13	PQL1	>sp|Q9XI73|PQL1_ARATH PsbQ-like protein 1, chloroplastic OS
O80634-2		13		11	24	PPL2	>sp|O80634-2|PPL2_ARATH Isoform 2 of PsbP-like protein 2, chloroplastic OS
Q8GVE8				6	6	PPC4	>sp|Q8GVE8|CAPP4_ARATH Phosphoenolpyruvate carboxylase 4 OS
F4JA59				5	5	PP2AA2	>tr|F4JA59|F4JA59_ARATH Protein phosphatase 2A subunit A2 OS
F4IN36	1	2			3	PP2A-3	>tr|F4IN36|F4IN36_ARATH Serine/threonine-protein phosphatase OS
Q8GWT4-2				1	1	PMRT15	>sp|Q8GWT4-2|ANM15_ARATH Isoform 2 of Protein arginine N-methyltransferase 1.5 OS
O49006				3	3	PME3	>sp|O49006|PME3_ARATH Pectinesterase/pectinesterase inhibitor 3 OS
Q42534		2		4	6	PME2	>sp|Q42534|PME2_ARATH Pectinesterase 2 OS
F4JNU6		1			1	PLDDELTA	>tr|F4JNU6|F4JNU6_ARATH Phospholipase D OS
O23078	1				1	PLDBETA2	>sp|O23078|PLDB2_ARATH Phospholipase D beta 2 OS
Q9SSQ9		65		56	121	PLDALPHA2	>sp|Q9SSQ9|PLDA2_ARATH Phospholipase D alpha 2 OS
Q9S775				1	1	PKL	>sp|Q9S775|PKL_ARATH CHD3-type chromatin-remodeling factor PICKLE OS
B3H6L9				5	5	PIR121	>tr|B3H6L9|B3H6L9_ARATH Transcription activator PIROGI 121 OS
Q9ZV07				1	1	PIP2-6	>sp|Q9ZV07|PIP26_ARATH Probable aquaporin PIP2-6 OS
P43286		1		4	5	PIP2-1	>sp|P43286|PIP21_ARATH Aquaporin PIP2-1 OS
Q08733				3	3	PIP1-3	>sp|Q08733|PIP13_ARATH Aquaporin PIP1-3 OS
P61837				3	3	PIP1-1	>sp|P61837|PIP11_ARATH Aquaporin PIP1-1 OS
P48007				1	1	PI	>sp|P48007|PIST_ARATH Floral homeotic protein PISTILLATA OS
Q9SIL6				5	5	PHB6	>sp|Q9SIL6|PHB6_ARATH Prohibitin-6, mitochondrial OS
O04331				6	6	PHB3	>sp|O04331|PHB3_ARATH Prohibitin-3, mitochondrial OS
Q9M076		1			1	PFK6	>sp|Q9M076|PFKA6_ARATH ATP-dependent 6-phosphofructokinase 6 OS
Q9LSX7				1	1	PEX22	>sp|Q9LSX7|PEX22_ARATH Peroxisome biogenesis protein 22 OS
Q84JW1				1	1	PEX11E	>sp|Q84JW1|PX11E_ARATH Peroxisomal membrane protein 11E OS
Q9LVL2				1	1	PER67	>sp|Q9LVL2|PER67_ARATH Peroxidase 67 OS
Q96520		5		4	9	PER12	>sp|Q96520|PER12_ARATH Peroxidase 12 OS
Q9T042				2	2	PDIL5-4	>sp|Q9T042|PDI54_ARATH Protein disulfide-isomerase 5-4 OS
Q9LJU2				3	3	PDIL5-3	>sp|Q9LJU2|PDI53_ARATH Protein disulfide-isomerase 5-3 OS
Q66GQ3				2	2	PDIL1-6	>sp|Q66GQ3|PDI16_ARATH Protein disulfide isomerase-like 1-6 OS
Q9ZUL7				1	1	PDF2.3	>sp|Q9ZUL7|DEF01_ARATH Defensin-like protein 1 OS
Q39182				1	1	PDF2.2	>sp|Q39182|DEF02_ARATH Defensin-like protein 2 OS
Q9FFT4		2			2	PDC2	>sp|Q9FFT4|PDC2_ARATH Pyruvate decarboxylase 2 OS
Q9ZQE5				3	3	PCMP-H66	>sp|Q9ZQE5|PP153_ARATH Pentatricopeptide repeat-containing protein At2g15690 OS
Q9FND7				1	1	PCMP-H14	>sp|Q9FND7|PP410_ARATH Putative pentatricopeptide repeat-containing protein At5g40405 OS
Q9SX45	1				1	PCMP-E42	>sp|Q9SX45|PPR75_ARATH Pentatricopeptide repeat-containing protein At1g50270 OS
Q9LUC2		1			1	PCMP-E31	>sp|Q9LUC2|PP231_ARATH Pentatricopeptide repeat-containing protein At3g14730 OS
Q1PFA6	1				1	PCMP-E22	>sp|Q1PFA6|PP144_ARATH Pentatricopeptide repeat-containing protein At2g02750 OS
Q8VZB2		2		2	4	PAS2	>sp|Q8VZB2|PAS2_ARATH Very-long-chain (3R)-3-hydroxyacyl-CoA dehydratase PASTICCINO 2 OS
Q9SIV9				1	1	PAP10	>sp|Q9SIV9|PPA10_ARATH Purple acid phosphatase 10 OS
B0LZ83		1			1	PAL1	>tr|B0LZ83|B0LZ83_ARATH Phenylalanine ammonia-lyase (Fragment) OS
F4JC97				2	2	PA200	>sp|F4JC97|PSME4_ARATH Proteasome activator subunit 4 OS
B9DFG0		4		6	10	P5CS1	>tr|B9DFG0|B9DFG0_ARATH AT2G39800 protein OS
F4J076		1		4	5	OTU11	>tr|F4J076|F4J076_ARATH OTU-containing deubiquitinating enzyme OTU11 isoform ii OS
F4KCL7				1	1	OM64	>sp|F4KCL7|OE64M_ARATH Outer envelope protein 64, mitochondrial OS
Q9FG73				4	4	OLI2	>tr|Q9FG73|Q9FG73_ARATH Nucleolar protein-like OS
Q9C5J8				3	3	OEP80	>sp|Q9C5J8|OEP80_ARATH Outer envelope protein 80, chloroplastic OS
Q9ZV24				1	1	OEP161	>sp|Q9ZV24|OP161_ARATH Outer envelope pore protein 16-1, chloroplastic OS
F4HXV6				1	1	NUP155	>tr|F4HXV6|F4HXV6_ARATH Nucleoporin 155 OS
I1VCA5				1	1	NST	>tr|I1VCA5|I1VCA5_ARATH Putative nucleotide-sugar transporter (Fragment) OS
P38420				4	4	NRPB2	>sp|P38420|NRPB2_ARATH DNA-directed RNA polymerase II subunit 2 OS
Q9MAB3		11		22	33	NOP5-2	>sp|Q9MAB3|NOP5B_ARATH Probable nucleolar protein 5-2 OS
O04658				10	10	NOP5-1	>sp|O04658|NOP5A_ARATH Probable nucleolar protein 5-1 OS
F4IVE5		1			1	NOP10	>tr|F4IVE5|F4IVE5_ARATH Nucleolar RNA binding protein NOP10 OS
Q66GP9-2				2	2	NOA1	>sp|Q66GP9-2|NOA1_ARATH Isoform 2 of NO-associated protein 1, chloroplastic/mitochondrial OS
A8MSF1		1			1	NFS1	>tr|A8MSF1|A8MSF1_ARATH AT5G65720 protein OS
Q2V2S7		3		2	5	ndhM	>sp|Q2V2S7|NDHM_ARATH NAD(P)H-quinone oxidoreductase subunit M, chloroplastic OS
P56756		5		3	8	ndhK	>sp|P56756|NDHK_ARATH NAD(P)H-quinone oxidoreductase subunit K, chloroplastic OS
P56754		7		4	11	ndhJ	>sp|P56754|NDHJ_ARATH NAD(P)H-quinone oxidoreductase subunit J, chloroplastic OS
P56755		5		4	9	ndhI	>sp|P56755|NDHI_ARATH NAD(P)H-quinone oxidoreductase subunit I, chloroplastic OS
P56753		13		11	24	ndhH	>sp|P56753|NDHH_ARATH NAD(P)H-quinone oxidoreductase subunit H, chloroplastic OS
P26289		1			1	ndhE	>sp|P26289|NU4LC_ARATH NAD(P)H-quinone oxidoreductase subunit 4L, chloroplastic OS
P56751		1			1	ndhC	>sp|P56751|NU3C_ARATH NAD(P)H-quinone oxidoreductase subunit 3, chloroplastic OS
Q37165		9		4	13	ndhA	>sp|Q37165|NU1C_ARATH NAD(P)H-quinone oxidoreductase subunit 1, chloroplastic OS
Q5S2C4-2				3	3	NAP1	>sp|Q5S2C4-2|NCKP1_ARATH Isoform 2 of Protein NAP1 OS
B3H684				2	2	NAP1	>tr|B3H684|B3H684_ARATH Nucleosome assembly protein 1-like 1 OS
G1C2X2				1	1	nad9	>tr|G1C2X2|G1C2X2_ARATH Nad9 OS
F4IWA1				2	2	MSL5	>tr|F4IWA1|F4IWA1_ARATH Mechanosensitive channel of small conductance-like 5 OS
Q9LYG9				1	1	MSL10	>sp|Q9LYG9|MSL10_ARATH Mechanosensitive ion channel protein 10 OS
Q9LM33				3	3	MPK8	>sp|Q9LM33|MPK8_ARATH Mitogen-activated protein kinase 8 OS
Q94FN2				1	1	MOR1	>sp|Q94FN2|MOR1_ARATH Protein MOR1 OS
Q9LTB2		1			1	MMT1	>sp|Q9LTB2|MMT1_ARATH Methionine S-methyltransferase OS
A8MQK3	3				3	mMDH2	>tr|A8MQK3|A8MQK3_ARATH Malate dehydrogenase 2 OS
B3H4F3		2			2	MLP28	>tr|B3H4F3|B3H4F3_ARATH MLP-like protein 28 OS
Q9SVV9				1	1	ML3	>sp|Q9SVV9|AML3_ARATH Protein MEI2-like 3 OS
Q39043		20			20	MED37F	>sp|Q39043|MD37F_ARATH Mediator of RNA polymerase II transcription subunit 37f OS
F4I4P3-2		1			1	MED23	>sp|F4I4P3-2|MED23_ARATH Isoform 2 of Mediator of RNA polymerase II transcription subunit 23 OS
F4JGZ1-2				1	1	MED16	>sp|F4JGZ1-2|MED16_ARATH Isoform 2 of Mediator of RNA polymerase II transcription subunit 16 OS
Q9SR02				4	4	MED14	>sp|Q9SR02|MED14_ARATH Mediator of RNA polymerase II transcription subunit 14 OS
F4I096				3	3	MED13	>sp|F4I096|MED13_ARATH Mediator of RNA polymerase II transcription subunit 13 OS
Q0WVF5		1			1	MCM4	>sp|Q0WVF5|MCM4_ARATH DNA replication licensing factor MCM4 OS
Q9M5W9		8		8	16	MBP2	>sp|Q9M5W9|JAL6L_ARATH Myrosinase-binding protein 2 OS
F4HQQ8				1	1	MAP1C	>tr|F4HQQ8|F4HQQ8_ARATH Methionine aminopeptidase 1B OS
F4I5P3		4		7	11	MAC3A	>tr|F4I5P3|F4I5P3_ARATH MOS4-associated complex 3A OS
Q949X7	2	3		2	7	LYSA1	>sp|Q949X7|DCDA1_ARATH Diaminopimelate decarboxylase 1, chloroplastic OS
Q9LHF1				1	1	LRX4	>sp|Q9LHF1|LRX4_ARATH Leucine-rich repeat extensin-like protein 4 OS
Q8S8S2		2			2	LPEAT2	>sp|Q8S8S2|LPCT2_ARATH Lysophospholipid acyltransferase LPEAT2 OS
Q9LRB5				2	2	LHT2	>sp|Q9LRB5|LHT2_ARATH Lysine histidine transporter 2 OS
F4IGY6	1			1	2	LHCB4.3	>tr|F4IGY6|F4IGY6_ARATH Light harvesting complex photosystem II OS
Q9XF88-2		1		3	4	LHCB4.2	>sp|Q9XF88-2|CB4B_ARATH Isoform 2 of Chlorophyll a-b binding protein CP29.2, chloroplastic OS
Q9LJR2				5	5	LEC	>sp|Q9LJR2|LECT2_ARATH Lectin-like protein LEC OS
Q9T0A0		1			1	LACS4	>sp|Q9T0A0|LACS4_ARATH Long chain acyl-CoA synthetase 4 OS
P48001				2	2	KNAT4	>sp|P48001|KNAT4_ARATH Homeobox protein knotted-1-like 4 OS
Q9C5X3				2	2	KEU	>sp|Q9C5X3|KEULE_ARATH SNARE-interacting protein KEULE OS
O04309-2		7			7	JAL35	>sp|O04309-2|JAL35_ARATH Isoform 2 of Jacalin-related lectin 35 OS
B9DFG3				9	9	ISE2	>sp|B9DFG3|ISE2_ARATH DEAD-box ATP-dependent RNA helicase ISE2, chloroplastic OS
Q9M6K3		2		1	3	ipiAt1	>tr|Q9M6K3|Q9M6K3_ARATH Isopentenyl pyrophosphate:dimethyllallyl pyrophosphate isomerase OS
Q9LJM4				1	1	IKU2	>sp|Q9LJM4|IKU2_ARATH Receptor-like protein kinase HAIKU2 OS
B9W2J1		1			1	IIL1	>tr|B9W2J1|B9W2J1_ARATH Isopropyl malate isomerase large subunit 1 (Fragment) OS
Q9ZUL3				2	2	idz2	>tr|Q9ZUL3|Q9ZUL3_ARATH ID1-like zinc finger protein 2 OS
Q9LQK9-2		1		1	2	IDH4	>sp|Q9LQK9-2|IDH4_ARATH Isoform 2 of Putative isocitrate dehydrogenase [NAD] subunit-like 4 OS
Q9M647				1	1	IAR1	>sp|Q9M647|IAR1_ARATH IAA-alanine resistance protein 1 OS
Q9LTX9		3			3	HSP70-7	>sp|Q9LTX9|HSP7G_ARATH Heat shock 70 kDa protein 7, chloroplastic OS
Q9LTX9-2				1	1	HSP70-7	>sp|Q9LTX9-2|HSP7G_ARATH Isoform 2 of Heat shock 70 kDa protein 7, chloroplastic OS
Q9S9N1				5	5	HSP70-5	>sp|Q9S9N1|HSP7E_ARATH Heat shock 70 kDa protein 5 OS
Q9FN19				2	2	HOS15	>tr|Q9FN19|Q9FN19_ARATH AT5g67320/K8K14_4 OS
Q9LSK7				1	1	HON4	>tr|Q9LSK7|Q9LSK7_ARATH At3g18035 OS
O49597		2		2	4	HMGB5	>sp|O49597|HMGB5_ARATH High mobility group B protein 5 OS
Q42344-2		2		1	3	HMGB4	>sp|Q42344-2|HMGB4_ARATH Isoform 2 of High mobility group B protein 4 OS
P93047-2		2		1	3	HMGB3	>sp|P93047-2|HMGB3_ARATH Isoform 2 of High mobility group B protein 3 OS
F4J5M5		2		2	4	HMGB1	>tr|F4J5M5|F4J5M5_ARATH High mobility group protein B1 OS
Q9FM19		2		4	6	HIR1	>sp|Q9FM19|HIR1_ARATH Hypersensitive-induced response protein 1 OS
Q9SZN7				2	2	HIPP26	>sp|Q9SZN7|HIP26_ARATH Heavy metal-associated isoprenylated plant protein 26 OS
Q9M2N5		1		1	2	HAT	>sp|Q9M2N5|DSLE_ARATH Zinc finger BED domain-containing protein DAYSLEEPER OS
F4JIM7				8	8	HAP6	>tr|F4JIM7|F4JIM7_ARATH Ribophorin II (RPN2) family protein OS
Q93ZR1				1	1	HAG3	>sp|Q93ZR1|ELP3_ARATH Elongator complex protein 3 OS
Q94BZ7				3	3	GYRBM	>sp|Q94BZ7|GYRBM_ARATH DNA gyrase subunit B, mitochondrial OS
Q9CAF6		1		15	16	GYRA	>sp|Q9CAF6|GYRA_ARATH Probable DNA gyrase subunit A, chloroplastic/mitochondrial OS
Q39117		1			1	GT-2	>sp|Q39117|TGT2_ARATH Trihelix transcription factor GT-2 OS
O80852				2	2	GSTF9	>sp|O80852|GSTF9_ARATH Glutathione S-transferase F9 OS
Q96266-2				3	3	GSTF8	>sp|Q96266-2|GSTF8_ARATH Isoform 2 of Glutathione S-transferase F8, chloroplastic OS
F4K116				3	3	GSL12	>tr|F4K116|F4K116_ARATH Callose synthase 3 OS
Q42522		1		1	2	GSA2	>sp|Q42522|GSA2_ARATH Glutamate-1-semialdehyde 2,1-aminomutase 2, chloroplastic OS
F4IP53				2	2	GRF9	>tr|F4IP53|F4IP53_ARATH 14-3-3-like protein GF14 mu OS
Q42510				2	2	GN	>sp|Q42510|GNOM_ARATH ARF guanine-nucleotide exchange factor GNOM OS
B9DFN6				1	1	GLX1	>tr|B9DFN6|B9DFN6_ARATH Lactoylglutathione lyase OS
Q9LRR9		6		10	16	GLO1	>sp|Q9LRR9|GLO1_ARATH Peroxisomal (S)-2-hydroxy-acid oxidase GLO1 OS
Q1H583		1		3	4	GLL22	>sp|Q1H583|GDL18_ARATH GDSL esterase/lipase 22 OS
B3H5Y8				6	6	GLDP1	>tr|B3H5Y8|B3H5Y8_ARATH Glycine dehydrogenase [decarboxylating] 2 OS
F4K6P9	4				4	GDH2	>tr|F4K6P9|F4K6P9_ARATH Glutamate dehydrogenase 2 OS
Q9FG37				1	1	GCP3	>sp|Q9FG37|GACP3_ARATH Gamma-tubulin complex component 3 OS
A8MQL8				3	3	GASA4	>tr|A8MQL8|A8MQL8_ARATH Gibberellin-regulated protein 4 OS
Q5E924				1	1	GAPCP2	>sp|Q5E924|G3PP2_ARATH Glyceraldehyde-3-phosphate dehydrogenase GAPCP2, chloroplastic OS
Q94AU7		1			1	GAMMACA3	>sp|Q94AU7|GCA3_ARATH Gamma carbonic anhydrase 3, mitochondrial OS
Q84K16		1		1	2	GAMMA-ADR	>sp|Q84K16|AP1G1_ARATH AP-1 complex subunit gamma-1 OS
O22141				3	3	GAE4	>sp|O22141|GAE4_ARATH UDP-glucuronate 4-epimerase 4 OS
I1VCA9				4	4	GAE1	>tr|I1VCA9|I1VCA9_ARATH UDP-D-glucuronate 4-epimerase 1 (Fragment) OS
Q42472		2			2	GAD2	>sp|Q42472|DCE2_ARATH Glutamate decarboxylase 2 OS
Q56W28				2	2	GAD2	>tr|Q56W28|Q56W28_ARATH Glutamate decarboxylase OS
Q9LXJ0				1	1	FTSZ2-2	>sp|Q9LXJ0|FTZ22_ARATH Cell division protein FtsZ homolog 2-2, chloroplastic OS
Q9SXZ2-2		1		1	2	FT	>sp|Q9SXZ2-2|FT_ARATH Isoform Short of Protein FLOWERING LOCUS T OS
Q9FMX0				1	1	FSD3	>sp|Q9FMX0|SODF3_ARATH Superoxide dismutase [Fe] 3, chloroplastic OS
Q9LU64				1	1	FSD2	>sp|Q9LU64|SODF2_ARATH Superoxide dismutase [Fe] 2, chloroplastic OS
Q9M7E7	4			3	7	FLR1	>tr|Q9M7E7|Q9M7E7_ARATH Leucine-rich repeat protein FLR1 OS
Q570B4				4	4	FDH	>sp|Q570B4|KCS10_ARATH 3-ketoacyl-CoA synthase 10 OS
Q9SJU4				4	4	FBA1	>sp|Q9SJU4|ALFC1_ARATH Probable fructose-bisphosphate aldolase 1, chloroplastic OS
Q9C6X5				1	1	F9P7.3	>tr|Q9C6X5|Q9C6X5_ARATH Putative uncharacterized protein F9P7.3 (Fragment) OS
Q9XI49		3		2	5	F9L1.14	>tr|Q9XI49|Q9XI49_ARATH F9L1.14 protein OS
Q9SUP3				2	2	F9F13.2	>tr|Q9SUP3|Q9SUP3_ARATH AT4g20330/F9F13_2 OS
Q9S829		2		1	3	F9E10.27	>tr|Q9S829|Q9S829_ARATH At1g74880/F9E10_27 OS
Q9LXG7		4		11	15	F8M21_30	>tr|Q9LXG7|Q9LXG7_ARATH Aldose 1-epimerase OS
Q94B80				1	1	F8D20.20	>tr|Q94B80|Q94B80_ARATH Putative uncharacterized protein At4g35510 OS
O81799	1				1	F8D20.190	>tr|O81799|O81799_ARATH Putative uncharacterized protein AT4g35680 OS
Q9C6K3				3	3	F7O12.5	>tr|Q9C6K3|Q9C6K3_ARATH Duplicated homeodomain-like superfamily protein OS
O49553				1	1	F7J7.50	>tr|O49553|O49553_ARATH AT4g21110/F7J7_50 OS
Q9SZX4				1	1	F6I7.50	>tr|Q9SZX4|Q9SZX4_ARATH Brefeldin A-sensitive Golgi protein-like OS
Q9FZ46				2	2	F6I1.13	>tr|Q9FZ46|Q9FZ46_ARATH F6I1.13 protein OS
Q9SZV4	1				1	F6G3.40	>tr|Q9SZV4|Q9SZV4_ARATH AT4g30010/F6G3_40 OS
Q9SS87				4	4	F4P13.22	>tr|Q9SS87|Q9SS87_ARATH At3g01680 OS
Q9FRH5				3	3	F4F7.35	>tr|Q9FRH5|Q9FRH5_ARATH Putative uncharacterized protein F4F7.35 OS
Q94JX8		5		6	11	F4F15.330	>tr|Q94JX8|Q94JX8_ARATH At3g52220 OS
F4J3A5		1			1	F3H	>tr|F4J3A5|F4J3A5_ARATH Flavanone 3-hydroxylase OS
Q9M7Y7		3			3	F3E22.5	>tr|Q9M7Y7|Q9M7Y7_ARATH Acetyl-coA dehydrogenase, putative OS
Q9SN19		2		2	4	F3A4.70	>tr|Q9SN19|Q9SN19_ARATH At3g49990 OS
Q9LPN1				1	1	F2J10.2	>tr|Q9LPN1|Q9LPN1_ARATH F2J10.2 protein OS
Q9LFN2				1	1	F2I11_130	>tr|Q9LFN2|Q9LFN2_ARATH Putative uncharacterized protein F2I11_130 OS
Q9LP58		1		3	4	F28N24.2	>tr|Q9LP58|Q9LP58_ARATH Putative uncharacterized protein F28N24.2 OS
Q9LZI7				1	1	F26K9_210	>tr|Q9LZI7|Q9LZI7_ARATH At3g62780 OS
Q9SF02				1	1	F26K24.26	>tr|Q9SF02|Q9SF02_ARATH Putative pre-rRNA processing protein, 5 partial (Fragment) OS
Q9M394				2	2	F24B22.50	>tr|Q9M394|Q9M394_ARATH Fructokinase-like 1 OS
Q9SB31				1	1	F24A6.160	>tr|Q9SB31|Q9SB31_ARATH AT hook motif DNA-binding family protein OS
Q9SAG7		5		4	9	F23A5.29	>tr|Q9SAG7|Q9SAG7_ARATH At1g80930/F23A5_23 OS
Q9SVD1				1	1	F22O6_120	>tr|Q9SVD1|Q9SVD1_ARATH Aspartyl protease family protein OS
Q9FRM1	3				3	F22H5.16	>tr|Q9FRM1|Q9FRM1_ARATH At1g75300 OS
Q9SLJ2		3		2	5	F20D21.23	>tr|Q9SLJ2|Q9SLJ2_ARATH At1g54410 OS
Q9FXF8	1				1	F1N18.13	>tr|Q9FXF8|Q9FXF8_ARATH F1N18.13 protein OS
Q9LPP3				1	1	F18K10.11	>tr|Q9LPP3|Q9LPP3_ARATH F18K10.11 protein OS
Q9C9Z9				1	1	F17O14.2	>tr|Q9C9Z9|Q9C9Z9_ARATH Elongation defective 1 OS
Q9LQ19				2	2	F16P17.2	>tr|Q9LQ19|Q9LQ19_ARATH F16P17.2 protein OS
Q9LZU5				3	3	F16L2_60	>tr|Q9LZU5|Q9LZU5_ARATH Kinesin-related protein-like OS
Q9S7E6	1				1	F15M4.20	>tr|Q9S7E6|Q9S7E6_ARATH At1g76300/F15M4_20 OS
Q9C7R7		2		3	5	F15D2.33	>tr|Q9C7R7|Q9C7R7_ARATH Putative uncharacterized protein F15D2.33 OS
Q9M2G8	1			1	2	F14P22.70	>tr|Q9M2G8|Q9M2G8_ARATH Calmodulin-binding protein-like protein OS
Q949U9				2	2	F14F8_20	>tr|Q949U9|Q949U9_ARATH Mitochondrial substrate carrier family protein OS
Q9LFU8		2		2	4	F14F8_160	>tr|Q9LFU8|Q9LFU8_ARATH At5g15780 OS
Q9C7E7				4	4	F13K9.16	>tr|Q9C7E7|Q9C7E7_ARATH At1g28060/F13K9_16 OS
Q9CAG1				3	3	F12B7.13	>tr|Q9CAG1|Q9CAG1_ARATH Protein kinase-like protein OS
Q9SZ27				2	2	F10M23.210	>tr|Q9SZ27|Q9SZ27_ARATH Putative aspartate-tRNA ligase OS
Q9M203				3	3	EXPB5	>sp|Q9M203|EXPB5_ARATH Expansin-B5 OS
Q38865				5	5	EXPA6	>sp|Q38865|EXPA6_ARATH Expansin-A6 OS
F4I266				1	1	EXPA1	>tr|F4I266|F4I266_ARATH Expansin A1 OS
Q9ZPE7				1	1	EXO	>sp|Q9ZPE7|EXO_ARATH Protein EXORDIUM OS
Q9C8G5				3	3	ERD4	>sp|Q9C8G5|CSCLD_ARATH CSC1-like protein ERD4 OS
Q94II3		1		3	4	ERD3	>sp|Q94II3|PMTL_ARATH Probable methyltransferase PMT21 OS
O22212				3	3	EMB2776	>sp|O22212|PRP4L_ARATH U4/U6 small nuclear ribonucleoprotein PRP4-like protein OS
Q84W56				12	12	emb2746	>tr|Q84W56|Q84W56_ARATH Putative uncharacterized protein At5g63420 OS
F4JYR0				1	1	emb2737	>tr|F4JYR0|F4JYR0_ARATH Protein embryo defective 2737 OS
Q93VS8		1			1	emb2734	>tr|Q93VS8|Q93VS8_ARATH Protein EMBRYO DEFECTIVE 2734 OS
Q9ZU66				1	1	emb2444	>tr|Q9ZU66|Q9ZU66_ARATH Putative spliceosome associated protein OS
F4KE63				2	2	EMB2247	>tr|F4KE63|F4KE63_ARATH ATP binding/valine-tRNA ligase/aminoacyl-tRNA ligase OS
F4HY46				3	3	EMB1968	>tr|F4HY46|F4HY46_ARATH Protein embryo defective 1968 OS
Q9M3A8				1	1	EMB1796	>sp|Q9M3A8|PP273_ARATH Pentatricopeptide repeat-containing protein At3g49240 OS
Q9LTX7				4	4	emb1441	>tr|Q9LTX7|Q9LTX7_ARATH Gb|AAF56406.1 OS
Q8LPR8				5	5	emb1211	>tr|Q8LPR8|Q8LPR8_ARATH AT5g22640/MDJ22_6 OS
F4I033	1	1		1	3	EMB1144	>tr|F4I033|F4I033_ARATH Chorismate synthase OS
F4K180		2			2	emb1138	>tr|F4K180|F4K180_ARATH DEAD-box ATP-dependent RNA helicase 3 OS
Q9FNA4				2	2	ELP1	>sp|Q9FNA4|ELP1_ARATH Elongator complex protein 1 OS
Q93YN4				1	1	ELM1	>sp|Q93YN4|ELM1_ARATH Mitochondrial fission protein ELM1 OS
Q6QTF1				4	4	ELF5	>tr|Q6QTF1|Q6QTF1_ARATH EARLY FLOWERING 5 OS
F4K6W6		1			1	EIF2	>tr|F4K6W6|F4K6W6_ARATH Translation initiation factor eIF-2 beta subunit OS			PE
Q9M2U2		4		6	10	ECR	>sp|Q9M2U2|ECR_ARATH Very-long-chain enoyl-CoA reductase OS
P92939				2	2	ECA1	>sp|P92939|ECA1_ARATH Calcium-transporting ATPase 1, endoplasmic reticulum-type OS
Q8S944-2		1			1	DRP3A	>sp|Q8S944-2|DRP3A_ARATH Isoform 2 of Dynamin-related protein 3A OS
Q84XF3				6	6	DRP1B	>sp|Q84XF3|DRP1B_ARATH Dynamin-related protein 1B OS
O23559				1	1	dl4605c	>tr|O23559|O23559_ARATH Putative uncharacterized protein AT4g17140 OS
O23453		1			1	dl4060c	>tr|O23453|O23453_ARATH Putative uncharacterized protein AT4g16040 OS
O23356				1	1	dl3556w	>tr|O23356|O23356_ARATH Putative uncharacterized protein AT4g15030 OS
Q9FPF0-2		6			6	DJ1A	>sp|Q9FPF0-2|DJ1A_ARATH Isoform 2 of Protein DJ-1 homolog A OS
Q9LID5				1	1	DIR7	>sp|Q9LID5|DIR7_ARATH Dirigent protein 7 OS
P29976	1				1	DHS1	>sp|P29976|AROF_ARATH Phospho-2-dehydro-3-deoxyheptonate aldolase 1, chloroplastic OS
Q8VYV7-2				1	1	DHQS	>sp|Q8VYV7-2|DHQS_ARATH Isoform 2 of 3-dehydroquinate synthase, chloroplastic OS
Q9FWR4-2				3	3	DHAR1	>sp|Q9FWR4-2|DHAR1_ARATH Isoform 2 of Glutathione S-transferase DHAR1, mitochondrial OS
Q9C5E5-2				1	1	DGK5	>sp|Q9C5E5-2|DGK5_ARATH Isoform 2 of Diacylglycerol kinase 5 OS
Q9FL12				8	8	DEGP9	>sp|Q9FL12|DEGP9_ARATH Protease Do-like 9 OS
Q9SRQ1				1	1	CYP89A9	>sp|Q9SRQ1|C89A9_ARATH Cytochrome P450 89A9 OS
Q6Q151-2				3	3	CYP59	>sp|Q6Q151-2|CYP59_ARATH Isoform 2 of Peptidyl-prolyl cis-trans isomerase CYP59 OS
Q9ASS6-2		8		7	15	CYP20-2	>sp|Q9ASS6-2|CP20B_ARATH Isoform 2 of Peptidyl-prolyl cis-trans isomerase CYP20-2, chloroplastic OS
Q9SIH1		2		2	4	CYP18-2	>sp|Q9SIH1|CP18B_ARATH Peptidyl-prolyl cis-trans isomerase CYP18-2 OS
Q8RWV3-2				1	1	CYCL1-1	>sp|Q8RWV3-2|CCL11_ARATH Isoform 2 of Cyclin-L1-1 OS
Q8W5S1				5	5	CYCH1-1	>sp|Q8W5S1|CCH11_ARATH Cyclin-H1-1 OS
B6EUC9		3		8	11	CWINV2	>tr|B6EUC9|B6EUC9_ARATH Beta-fructofuranosidase, insoluble isoenzyme CWINV2 OS
F4I2J8-2		2		3	5	CTN	>sp|F4I2J8-2|CATIN_ARATH Isoform 2 of Cactin OS
P48491		1			1	CTIMC	>sp|P48491|TPIS_ARATH Triosephosphate isomerase, cytosolic OS
Q9LXS7	1	2			3	CSY1	>sp|Q9LXS7|CISY1_ARATH Citrate synthase 1, peroxisomal OS
Q94C69				4	4	CSP3	>sp|Q94C69|CSP3_ARATH Cold shock domain-containing protein 3 OS
O65639				2	2	CSP1	>sp|O65639|CSP1_ARATH Cold shock protein 1 OS
Q9C942	1	1		1	3	CSE	>sp|Q9C942|CSE_ARATH Caffeoylshikimate esterase OS
P21240		10			10	CPN60B1	>sp|P21240|CPNB1_ARATH Chaperonin 60 subunit beta 1, chloroplastic OS
F4JP99		2		2	4	CORI3	>tr|F4JP99|F4JP99_ARATH Cystine lyase OS
Q9LSP8-2				3	3	CMTA6	>sp|Q9LSP8-2|CMTA6_ARATH Isoform 2 of Calmodulin-binding transcription activator 6 OS
Q08466-2		3			3	CKA2	>sp|Q08466-2|CSK22_ARATH Isoform 2 of Casein kinase II subunit alpha-2 OS
Q9STV4	1				1	CIPK8	>sp|Q9STV4|CIPK8_ARATH CBL-interacting serine/threonine-protein kinase 8 OS
O80902				1	1	CIPK22	>sp|O80902|CIPKM_ARATH CBL-interacting serine/threonine-protein kinase 22 OS
M9P3I3	3	1		1	5	CHS	>tr|M9P3I3|M9P3I3_ARATH Chalcone synthase (Fragment) OS
G1FKV9				1	1	CESA5	>tr|G1FKV9|G1FKV9_ARATH Cellulose synthase OS
Q8H1Z0		2		2	4	CER3	>sp|Q8H1Z0|CER3_ARATH Protein ECERIFERUM 3 OS
F4HVY0		2		6	8	CER1	>sp|F4HVY0|CER1_ARATH Protein ECERIFERUM 1 OS
Q9SRX3				2	2	CEL2	>sp|Q9SRX3|GUN1_ARATH Endoglucanase 1 OS
Q9C9M7		2		8	10	CDKD-2	>sp|Q9C9M7|CDKD2_ARATH Cyclin-dependent kinase D-2 OS
F4KGG0				5	5	CDKC2	>tr|F4KGG0|F4KGG0_ARATH Cyclin-dependent kinase C-2 OS
Q42547	13				13	CAT3	>sp|Q42547|CATA3_ARATH Catalase-3 OS
F4JM86		4		12	16	CAT2	>tr|F4JM86|F4JM86_ARATH Catalase OS
P0DH96				10	10	CAM4	>sp|P0DH96|CALM4_ARATH Calmodulin-4 OS
Q9SFU6				11	11	CALS9	>sp|Q9SFU6|CALS9_ARATH Callose synthase 9 OS
Q9SL03				4	4	CALS2	>sp|Q9SL03|CALS2_ARATH Callose synthase 2 OS
Q9SJM0				8	8	CALS10	>sp|Q9SJM0|CALSA_ARATH Callose synthase 10 OS
F4JYE1		2		4	6	CAC2	>tr|F4JYE1|F4JYE1_ARATH Biotin carboxylase subunit CAC2 OS
O23211		2		2	4	C7A10.660	>tr|O23211|O23211_ARATH Globulin-like protein OS
Q9SMW7		3		2	5	btf3	>tr|Q9SMW7|Q9SMW7_ARATH BTF3b-like factor OS
H9CW64		2		2	4	BPhox	>tr|H9CW64|H9CW64_ARATH KNAT1/BP transcription factor splice variant OS
F4K007	7				7	BIP2	>tr|F4K007|F4K007_ARATH Luminal-binding protein 2 OS
O81742		2		3	5	BETAC-AD	>sp|O81742|APBLC_ARATH Beta-adaptin-like protein C OS
Q9LDK9				1	1	BETAA-AD	>sp|Q9LDK9|APBLA_ARATH Beta-adaptin-like protein A OS
F4IWP7		5			5	BBC1	>tr|F4IWP7|F4IWP7_ARATH 60S ribosomal protein L13-1 OS
Q9LVA0		12		36	48	BAG7	>sp|Q9LVA0|BAG7_ARATH BAG family molecular chaperone regulator 7 OS
Q9LIB3				18	18	BAG1	>sp|Q9LIB3|BAG8_ARATH BAG family molecular chaperone regulator 8, chloroplastic OS
P31414		3			3	AVP1	>sp|P31414|AVP1_ARATH Pyrophosphate-energized vacuolar membrane proton pump 1 OS
A8MRI1		1			1	ATU2AF35A	>tr|A8MRI1|A8MRI1_ARATH Splicing factor U2af small subunit A OS
F4HRL9				1	1	ATRPAC42	>tr|F4HRL9|F4HRL9_ARATH DNA-directed RNA polymerase subunit AAC42 OS
P92549		10		11	21	ATPA	>sp|P92549|ATPAM_ARATH ATP synthase subunit alpha, mitochondrial OS
B9DGP8		1			1	ATP5	>tr|B9DGP8|B9DGP8_ARATH AT5G13450 protein OS
Q0WRA3				1	1	ATE1	>tr|Q0WRA3|Q0WRA3_ARATH ATPase E1 OS
Q9FJW2				1	1	At5g67610	>tr|Q9FJW2|Q9FJW2_ARATH Emb|CAB66922.1 OS
Q0WMC3	2	1		1	4	At5g66420	>tr|Q0WMC3|Q0WMC3_ARATH Putative uncharacterized protein At5g66420 (Fragment) OS
F4KF14				2	2	At5g64580	>tr|F4KF14|F4KF14_ARATH AAA-type ATPase family protein OS
[truncated: 431 more rows]

## Sheet: EMF1 Rep 1
	Col-0	pEMF1::EMF1-3XFLAG emf1-2	Grand Total		Protein name
Uniprot ID	11483	11170	22653	Gene ID	Full Annotation
P38418	55	53	108	LOX2	>sp|P38418|LOX2_ARATH Lipoxygenase 2, chloroplastic OS
Q38970	58	51	109	ACC1	>sp|Q38970|ACC1_ARATH Acetyl-CoA carboxylase 1 OS
F4JLM5	50	49	99	At4g10320	>tr|F4JLM5|F4JLM5_ARATH Isoleucyl-tRNA synthetase OS
O50008	41	46	87	MS1	>sp|O50008|METE1_ARATH 5-methyltetrahydropteroyltriglutamate--homocysteine methyltransferase 1 OS
Q94B78	39	43	82	GLDP1	>sp|Q94B78|GCSP1_ARATH Glycine dehydrogenase (decarboxylating) 1, mitochondrial OS
Q9ASR1	44	41	85	T6H22.13	>tr|Q9ASR1|Q9ASR1_ARATH At1g56070/T6H22_13 OS
Q0WLB5	44	41	85	CHC2	>sp|Q0WLB5|CLAH2_ARATH Clathrin heavy chain 2 OS
P22953	40	39	79	MED37E	>sp|P22953|MD37E_ARATH Probable mediator of RNA polymerase II transcription subunit 37e OS
Q0WNJ6	41	39	80	CHC1	>sp|Q0WNJ6|CLAH1_ARATH Clathrin heavy chain 1 OS
B9DFU6	42	38	80	At3g08590	>tr|B9DFU6|B9DFU6_ARATH AT3G08590 protein OS
Q9FI56	43	36	79	CLPC1	>sp|Q9FI56|CLPC1_ARATH Chaperone protein ClpC1, chloroplastic OS
B9DGT6	35	36	71	At1g53310	>tr|B9DGT6|B9DGT6_ARATH AT1G53310 protein OS
F4JVN6	28	35	63	TPP2	>sp|F4JVN6|TPPII_ARATH Tripeptidyl-peptidase 2 OS
O65719	31	35	66	HSP70-3	>sp|O65719|HSP7C_ARATH Heat shock 70 kDa protein 3 OS
Q9SJT9	38	35	73	At2g21390	>sp|Q9SJT9|COPA2_ARATH Coatomer subunit alpha-2 OS
Q9C5C2	28	34	62	TGG2	>sp|Q9C5C2|BGL37_ARATH Myrosinase 2 OS
O82462	37	34	71	At5g26707	>tr|O82462|O82462_ARATH Glutamyl-tRNA synthetase OS
O04379	21	33	54	AGO1	>sp|O04379|AGO1_ARATH Protein argonaute 1 OS
Q39043	30	32	62	MED37F	>sp|Q39043|MD37F_ARATH Mediator of RNA polymerase II transcription subunit 37f OS
O03042	39	31	70	rbcL	>sp|O03042|RBL_ARATH Ribulose bisphosphate carboxylase large chain OS
Q9LKR3	28	30	58	MED37A	>sp|Q9LKR3|MD37A_ARATH Mediator of RNA polymerase II transcription subunit 37a OS
O80988	28	30	58	GLDP2	>sp|O80988|GCSP2_ARATH Glycine dehydrogenase (decarboxylating) 2, mitochondrial OS
B9DI55	40	30	70	At3g09840	>tr|B9DI55|B9DI55_ARATH AT3G09840 protein OS
Q94A40	35	29	64	At1g62020	>sp|Q94A40|COPA1_ARATH Coatomer subunit alpha-1 OS
Q9FLT0	23	28	51	Tudor2	>tr|Q9FLT0|Q9FLT0_ARATH 100 kDa coactivator-like protein OS
Q9FVT2	26	28	54	At1g57720	>sp|Q9FVT2|EF1G2_ARATH Probable elongation factor 1-gamma 2 OS
O65449	18	27	45	sks4	>tr|O65449|O65449_ARATH At4g22010 OS
P22954	26	27	53	MED37D	>sp|P22954|MD37D_ARATH Probable mediator of RNA polymerase II transcription subunit 37c OS
Q9ZVD5	18	27	45	AGO4	>sp|Q9ZVD5|AGO4_ARATH Protein argonaute 4 OS
Q9ASR0	25	26	51	TUBB3	>sp|Q9ASR0|TBB3_ARATH Tubulin beta-3 chain OS
P37702	23	26	49	TGG1	>sp|P37702|BGL38_ARATH Myrosinase 1 OS
Q9LF98	23	26	49	F8J2_100	>tr|Q9LF98|Q9LF98_ARATH AT3G52930 protein OS
Q42547	25	26	51	CAT3	>sp|Q42547|CATA3_ARATH Catalase-3 OS
Q9SRV5	26	25	51	MS2	>sp|Q9SRV5|METE2_ARATH 5-methyltetrahydropteroyltriglutamate--homocysteine methyltransferase 2 OS
Q8RWZ3	4	25	29	IBR3	>tr|Q8RWZ3|Q8RWZ3_ARATH Acyl-CoA dehydrogenase-related protein OS
P51818	30	25	55	HSP90-3	>sp|P51818|HS903_ARATH Heat shock protein 90-3 OS
F4JM86		25	25	CAT2	>tr|F4JM86|F4JM86_ARATH Catalase OS
Q8H158	29	25	54	At5g56030	>tr|Q8H158|Q8H158_ARATH Putative heat shock protein 81-2 (HSP81-2) OS
Q9LHS0	22	25	47	At5g35200	>sp|Q9LHS0|CAP10_ARATH Putative clathrin assembly protein At5g35200 OS
Q0WUH6	23	25	48	At1g20630	>tr|Q0WUH6|Q0WUH6_ARATH Catalase OS
Q9ZPI6	14	25	39	AIM1	>sp|Q9ZPI6|AIM1_ARATH Peroxisomal fatty acid beta-oxidation multifunctional protein AIM1 OS
P24636	24	24	48	TUBB4	>sp|P24636|TBB4_ARATH Tubulin beta-4 chain OS
A8MRZ7	22	24	46	EIF4A1	>tr|A8MRZ7|A8MRZ7_ARATH Translational initiation factor 4A-1 OS									2	OS
Q0WLF6	24	24	48	At1g78900	>tr|Q0WLF6|Q0WLF6_ARATH AT1G78900 protein OS
Q8W4H7	27	24	51	A2	>sp|Q8W4H7|EF1A2_ARATH Elongation factor 1-alpha 2 OS
P29517	23	23	46	TUBB9	>sp|P29517|TBB9_ARATH Tubulin beta-9 chain OS									OS
P29516	22	23	45	TUBB8	>sp|P29516|TBB8_ARATH Tubulin beta-8 chain OS									OS
Q9SYM5	29	23	52	RHM1	>sp|Q9SYM5|RHM1_ARATH Probable rhamnose biosynthetic enzyme 1 OS
Q5GM68	21	23	44	PPC2	>sp|Q5GM68|CAPP2_ARATH Phosphoenolpyruvate carboxylase 2 OS
Q9SE60	28	23	51	MTHFR1	>sp|Q9SE60|MTHR1_ARATH Methylenetetrahydrofolate reductase 1 OS
P25857	23	23	46	GAPB	>sp|P25857|G3PB_ARATH Glyceraldehyde-3-phosphate dehydrogenase GAPB, chloroplastic OS
Q9FX95	20	23	43	F14J22.10	>tr|Q9FX95|Q9FX95_ARATH ARP protein OS
O65202	17	23	40	ACX1	>sp|O65202|ACOX1_ARATH Peroxisomal acyl-coenzyme A oxidase 1 OS
P29515	23	22	45	TUBB7	>sp|P29515|TBB7_ARATH Tubulin beta-7 chain OS
P29513	22	22	44	TUBB5	>sp|P29513|TBB5_ARATH Tubulin beta-5 chain OS
Q56WH1	20	22	42	TUBA3	>sp|Q56WH1|TBA3_ARATH Tubulin alpha-3 chain OS
P41377	21	22	43	TIF4A-2	>sp|P41377|IF4A2_ARATH Eukaryotic initiation factor 4A-2 OS
P35510	24	22	46	PAL1	>sp|P35510|PAL1_ARATH Phenylalanine ammonia-lyase 1 OS
O22898	20	22	42	LACS1	>sp|O22898|LACS1_ARATH Long chain acyl-CoA synthetase 1 OS
B9DHI9	20	22	42	At1g09640	>tr|B9DHI9|B9DHI9_ARATH AT1G09640 protein OS
Q9LZG0	24	22	46	ADK2	>sp|Q9LZG0|ADK2_ARATH Adenosine kinase 2 OS
Q9SF85	24	22	46	ADK1	>sp|Q9SF85|ADK1_ARATH Adenosine kinase 1 OS
Q9LF33	18	21	39	UGD3	>sp|Q9LF33|UGDH3_ARATH UDP-glucose 6-dehydrogenase 3 OS
Q8VZG7	21	21	42	Tudor1	>tr|Q8VZG7|Q8VZG7_ARATH AT5g07350/T2I1_60 OS
P49040	29	21	50	SUS1	>sp|P49040|SUSY1_ARATH Sucrose synthase 1 OS
P23686	22	21	43	SAM1	>sp|P23686|METK1_ARATH S-adenosylmethionine synthase 1 OS
Q9SJL8	24	21	45	METK3	>sp|Q9SJL8|METK3_ARATH S-adenosylmethionine synthase 3 OS
P19366	22	21	43	atpB	>sp|P19366|ATPB_ARATH ATP synthase subunit beta, chloroplastic OS
P83484	18	21	39	At5g08690	>sp|P83484|ATPBN_ARATH ATP synthase subunit beta-2, mitochondrial OS
Q9SJQ9	17	21	38	At2g36460	>tr|Q9SJQ9|Q9SJQ9_ARATH Fructose-bisphosphate aldolase 6 OS
Q9SIB9	23	21	44	ACO2	>sp|Q9SIB9|ACO2M_ARATH Aconitate hydratase 2, mitochondrial OS
Q94AY0	23	21	44	PGM1	>tr|Q94AY0|Q94AY0_ARATH At1g09780/F21M12_17 OS
P29511	22	20	42	TUBA6	>sp|P29511|TBA6_ARATH Tubulin alpha-6 chain OS
Q0WV25	22	20	42	TUBA4	>sp|Q0WV25|TBA4_ARATH Tubulin alpha-4 chain OS
P17562	21	20	41	SAM2	>sp|P17562|METK2_ARATH S-adenosylmethionine synthase 2 OS
P92966	20	20	40	RS41	>sp|P92966|SRS41_ARATH Serine/arginine-rich splicing factor RS41 OS
Q96255	22	20	42	PSAT1	>sp|Q96255|SERB1_ARATH Phosphoserine aminotransferase 1, chloroplastic OS
Q9LJE2	14	20	34	OVA5	>tr|Q9LJE2|Q9LJE2_ARATH Lysine--tRNA ligase OS
Q9LUT2	23	20	43	METK4	>sp|Q9LUT2|METK4_ARATH S-adenosylmethionine synthase 4 OS
F4JXK1	19	20	39	LINC4	>tr|F4JXK1|F4JXK1_ARATH Putative nuclear matrix constituent protein 1-like protein OS
F4JF64	30	20	50	HSP93-III	>tr|F4JF64|F4JF64_ARATH Clp ATPase OS
P42734	18	20	38	CAD9	>sp|P42734|CADH9_ARATH Probable cinnamyl alcohol dehydrogenase 9 OS
Q9SGE0	19	20	39	AXS2	>sp|Q9SGE0|AXS2_ARATH UDP-D-apiose/UDP-D-xylose synthase 2 OS
Q9SV20	19	20	39	At4g31490	>sp|Q9SV20|COPB2_ARATH Coatomer subunit beta-2 OS
P17094	15	20	35	ARP1	>sp|P17094|RL31_ARATH 60S ribosomal protein L3-1 OS
Q56YA5	24	20	44	AGT1	>sp|Q56YA5|SGAT_ARATH Serine--glyoxylate aminotransferase OS
Q96533	19	20	39	ADH2	>sp|Q96533|ADHX_ARATH Alcohol dehydrogenase class-3 OS
Q9FGX1	21	20	41	ACLB-2	>sp|Q9FGX1|ACLB2_ARATH ATP-citrate synthase beta chain protein 2 OS
Q9C522	23	20	43	ACLB-1	>sp|Q9C522|ACLB1_ARATH ATP-citrate synthase beta chain protein 1 OS
P29514	20	19	39	TUBB6	>sp|P29514|TBB6_ARATH Tubulin beta-6 chain OS
Q8RVG8	21	19	40	SHD	>tr|Q8RVG8|Q8RVG8_ARATH SHEPHERD OS
Q9SIV2	24	19	43	RPN1A	>sp|Q9SIV2|PSD2A_ARATH 26S proteasome non-ATPase regulatory subunit 2 homolog A OS
O80585	19	19	38	MTHFR2	>sp|O80585|MTHR2_ARATH Methylenetetrahydrofolate reductase 2 OS
Q9C9W5	19	19	38	HPR	>sp|Q9C9W5|HPR1_ARATH Glycerate dehydrogenase HPR, peroxisomal OS
O80437	17	19	36	GPAT6	>sp|O80437|GPAT6_ARATH Glycerol-3-phosphate 2-O-acyltransferase 6 OS
P25858	20	19	39	GAPC1	>sp|P25858|G3PC1_ARATH Glyceraldehyde-3-phosphate dehydrogenase GAPC1, cytosolic OS
C0SVD5		19	19	At3g44310	>tr|C0SVD5|C0SVD5_ARATH Putative uncharacterized protein At3g44310 (Fragment) OS
Q0WV84	16	19	35	At3g15730	>tr|Q0WV84|Q0WV84_ARATH Phospholipase D OS
Q9SYT0	18	19	37	ANN1	>sp|Q9SYT0|ANXD1_ARATH Annexin D1 OS
P53492	20	19	39	ACT7	>sp|P53492|ACT7_ARATH Actin-7 OS
Q9LIA8	18	18	36	UGD2	>sp|Q9LIA8|UGDH2_ARATH UDP-glucose 6-dehydrogenase 2 OS
Q9FLI4	15	18	33	SBT1.3	>tr|Q9FLI4|Q9FLI4_ARATH Putative subtilisin serine protease OS
P92966-3		18	18	RS41;>sp|P92966-4|SRS41_ARATH	>sp|P92966-3|SRS41_ARATH Isoform 3 of Serine/arginine-rich splicing factor RS41 OS								factor
Q9LFN6	18	18	36	RH56	>sp|Q9LFN6|RH56_ARATH DEAD-box ATP-dependent RNA helicase 56 OS
Q84W89	11	18	29	RH37	>sp|Q84W89|RH37_ARATH DEAD-box ATP-dependent RNA helicase 37 OS
P10896-2	19	18	37	RCA;>tr|F4IVZ7|F4IVZ7_ARATH	>sp|P10896-2|RCA_ARATH Isoform Short of Ribulose bisphosphate carboxylase/oxygenase activase, chloroplastic OS
P10896	19	18	37	RCA	>sp|P10896|RCA_ARATH Ribulose bisphosphate carboxylase/oxygenase activase, chloroplastic OS
Q9CA83	13	18	31	NADP-ME4	>sp|Q9CA83|MAOP4_ARATH NADP-dependent malic enzyme 4, chloroplastic OS
Q5D6C5	23	18	41	HOG1	>tr|Q5D6C5|Q5D6C5_ARATH Adenosylhomocysteinase OS
O65396	19	18	37	GDCST	>sp|O65396|GCST_ARATH Aminomethyltransferase, mitochondrial OS
Q9LPW0-2	22	18	40	GAPA2;>sp|Q9LPW0|G3PA2_ARATH	>sp|Q9LPW0-2|G3PA2_ARATH Isoform 2 of Glyceraldehyde-3-phosphate dehydrogenase GAPA2, chloroplastic OS
Q9LH52	17	18	35	FLR1	>tr|Q9LH52|Q9LH52_ARATH Leucine-rich repeat protein FLOR1 OS
P25696	18	18	36	ENO2	>sp|P25696|ENO2_ARATH Bifunctional enolase 2/transcriptional activator OS
Q39085	19	18	37	DIM	>sp|Q39085|DIM_ARATH Delta(24)-sterol reductase OS
Q0WVD8	17	18	35	At3g08580	>tr|Q0WVD8|Q0WVD8_ARATH Adenylate translocator OS
P93819	15	18	33	At1g04410	>sp|P93819|MDHC1_ARATH Malate dehydrogenase, cytoplasmic 1 OS
Q94A41	19	18	37	AMY3	>sp|Q94A41|AMY3_ARATH Alpha-amylase 3, chloroplastic OS									OS
P0CZ23	11	18	29	ACX3	>sp|P0CZ23|ACOX3_ARATH Acyl-coenzyme A oxidase 3, peroxisomal OS
Q39099	16	17	33	XTH4	>sp|Q39099|XTH4_ARATH Xyloglucan endotransglucosylase/hydrolase protein 4 OS
P17745	18	17	35	TUFA	>sp|P17745|EFTU_ARATH Elongation factor Tu, chloroplastic OS
O04630-2	17	17	34	THRRS;>sp|O04630|SYTM_ARATH	>sp|O04630-2|SYTM_ARATH Isoform Cytoplasmic of Threonine--tRNA ligase, mitochondrial OS
Q9SA73	14	17	31	T5I8.3	>tr|Q9SA73|Q9SA73_ARATH Obg-like ATPase 1 OS
Q9M2T8	12	17	29	T22E16.70	>tr|Q9M2T8|Q9M2T8_ARATH 2-oxoglutarate dehydrogenase, E1 subunit-like protein OS
Q93Z16	17	17	34	RPN2	>sp|Q93Z16|RPN2_ARATH Dolichyl-diphosphooligosaccharide--protein glycosyltransferase subunit 2 OS
Q9LPG6	22	17	39	RHM2	>sp|Q9LPG6|RHM2_ARATH Probable rhamnose biosynthetic enzyme 2 OS
Q9SHP0	17	17	34	PSAT2	>sp|Q9SHP0|SERB2_ARATH Phosphoserine aminotransferase 2, chloroplastic OS
P25856	21	17	38	GAPA1	>sp|P25856|G3PA1_ARATH Glyceraldehyde-3-phosphate dehydrogenase GAPA1, chloroplastic OS
Q8VZM1	22	17	39	EMB2753	>tr|Q8VZM1|Q8VZM1_ARATH Putative N-terminal acetyltransferase OS
Q39048	17	17	34	CER2	>sp|Q39048|CER2_ARATH Protein ECERIFERUM 1 OS
O04376	10	17	27	BBETA	>sp|O04376|2A5B_ARATH Serine/threonine protein phosphatase 2A 57 kDa regulatory subunit B beta isoform OS
Q9ZUY6	18	17	35	AXS1	>sp|Q9ZUY6|AXS1_ARATH UDP-D-apiose/UDP-D-xylose synthase 1 OS
Q9FL59	17	17	34	At5g06850	>tr|Q9FL59|Q9FL59_ARATH Anthranilate phosphoribosyltransferase-like protein OS
Q9LT39	15	17	32	At3g20820	>tr|Q9LT39|Q9LT39_ARATH Leucine-rich repeat-containing protein OS
Q9M9P3	18	17	35	At3g03250	>sp|Q9M9P3|UGPA2_ARATH Probable UTP--glucose-1-phosphate uridylyltransferase 2 OS
Q93VB0	21	17	38	At2g40660	>tr|Q93VB0|Q93VB0_ARATH Nucleic acid-binding, OB-fold-like protein OS
F1LIM1	17	17	34	At2g37620	>tr|F1LIM1|F1LIM1_ARATH Actin 3 OS
O22807	14	17	31	At2g33570	>tr|O22807|O22807_ARATH At2g33570 OS
Q9CAI7		16	16	TIF4A-3	>sp|Q9CAI7|IF4A3_ARATH Eukaryotic initiation factor 4A-3 OS
O82613		16	16	T9A4.4	>tr|O82613|O82613_ARATH T9A4.4 protein OS
Q940J8	12	16	28	T5K18.190	>tr|Q940J8|Q940J8_ARATH Pectinacetylesterase family protein OS
O48844	15	16	31	RPN2A	>sp|O48844|PSD1A_ARATH 26S proteasome non-ATPase regulatory subunit 1 homolog A OS
Q9LYG3	14	16	30	NADP-ME2	>sp|Q9LYG3|MAOP2_ARATH NADP-dependent malic enzyme 2 OS
Q9ZPI5	15	16	31	MFP2	>sp|Q9ZPI5|MFP2_ARATH Peroxisomal fatty acid beta-oxidation multifunctional protein MFP2 OS
O49607	11	16	27	M4E13.40	>tr|O49607|O49607_ARATH Putative subtilisin serine protease OS
Q9M0S5	11	16	27	ISA3	>sp|Q9M0S5|ISOA3_ARATH Isoamylase 3, chloroplastic OS
Q9FH02		16	16	FTSH5	>sp|Q9FH02|FTSH5_ARATH ATP-dependent zinc metalloprotease FTSH 5, chloroplastic OS
Q9LNJ3	14	16	30	F6F3.10	>tr|Q9LNJ3|Q9LNJ3_ARATH Aspartyl protease family protein OS
Q9FF86	18	16	34	DCR	>sp|Q9FF86|DCR_ARATH BAHD acyltransferase DCR OS
Q9CA67	14	16	30	CHLP	>sp|Q9CA67|CHLP_ARATH Geranylgeranyl diphosphate reductase, chloroplastic OS
Q9SE50	9	16	25	BGLU18	>sp|Q9SE50|BGL18_ARATH Beta-D-glucopyranosyl abscisate beta-glucosidase OS
Q9LST0	14	16	30	At5g60160	>tr|Q9LST0|Q9LST0_ARATH AT5g60160/f15l12_20 OS
Q8RWN9	18	16	34	At3g13930	>sp|Q8RWN9|ODP22_ARATH Dihydrolipoyllysine-residue acetyltransferase component 2 of pyruvate dehydrogenase complex, mitochondrial OS
Q541W9	16	16	32	At3g12110	>tr|Q541W9|Q541W9_ARATH Putative uncharacterized protein At3g12110/T21B14_108 OS
B9DGJ1	12	16	28	At1g30620	>tr|B9DGJ1|B9DGJ1_ARATH AT1G30620 protein OS
P19456	19	16	35	AHA2	>sp|P19456|PMA2_ARATH ATPase 2, plasma membrane-type OS
Q9FM01	15	15	30	UGD4	>sp|Q9FM01|UGDH4_ARATH UDP-glucose 6-dehydrogenase 4 OS
Q94K05	21	15	36	T11I18.7	>tr|Q94K05|Q94K05_ARATH At3g03960 OS
Q8LA13	11	15	26	RH11	>sp|Q8LA13|RH11_ARATH DEAD-box ATP-dependent RNA helicase 11 OS
O49006	12	15	27	PME3	>sp|O49006|PME3_ARATH Pectinesterase/pectinesterase inhibitor 3 OS
Q9FLW9	13	15	28	PKP2	>sp|Q9FLW9|PKP2_ARATH Plastidial pyruvate kinase 2 OS
Q9LD57	19	15	34	PGK1	>sp|Q9LD57|PGKH1_ARATH Phosphoglycerate kinase 1, chloroplastic OS
Q9LR30-2		15	15	GGAT1;>sp|Q9LR30|GGT1_ARATH	>sp|Q9LR30-2|GGT1_ARATH Isoform 2 of Glutamate--glyoxylate aminotransferase 1 OS
F4HNZ6	18	15	33	GAPA-2	>tr|F4HNZ6|F4HNZ6_ARATH Glyceraldehyde-3-phosphate dehydrogenase (NADP+) (Phosphorylating) OS
Q42472	13	15	28	GAD2	>sp|Q42472|DCE2_ARATH Glutamate decarboxylase 2 OS
Q9LNC5	15	15	30	F9P14.8	>tr|Q9LNC5|Q9LNC5_ARATH Elongation factor like protein OS
Q9SUR0	11	15	26	F9D16.140	>tr|Q9SUR0|Q9SUR0_ARATH AT4G23670 protein OS
Q9FWR4	14	15	29	DHAR1	>sp|Q9FWR4|DHAR1_ARATH Glutathione S-transferase DHAR1, mitochondrial OS
Q64HU3	15	15	30	CHS	>tr|Q64HU3|Q64HU3_ARATH Chalcone synthase (Fragment) OS
Q9SCW1	6	15	21	BGAL1	>sp|Q9SCW1|BGAL1_ARATH Beta-galactosidase 1 OS
O81416	15	15	30	At4g02290	>sp|O81416|GUN17_ARATH Endoglucanase 17 OS
Q8RXP0	13	15	28	At2g39800	>tr|Q8RXP0|Q8RXP0_ARATH Putative delta-1-pyrroline 5-carboxylase synthetase P5C1 OS
Q9C827	18	15	33	At1g52360	>sp|Q9C827|COB22_ARATH Coatomer subunit beta-2 OS
O04450	12	15	27	At1g24510	>sp|O04450|TCPE_ARATH T-complex protein 1 subunit epsilon OS
P20649	20	15	35	AHA1	>sp|P20649|PMA1_ARATH ATPase 1, plasma membrane-type OS
Q8LB94		15	15	At3g18780	>tr|Q8LB94|Q8LB94_ARATH Actin 8 OS
Q8LPR9	13	14	27	TIC110	>sp|Q8LPR9|TI110_ARATH Protein TIC110, chloroplastic OS
O82663	16	14	30	SDH1-1	>sp|O82663|SDHA1_ARATH Succinate dehydrogenase [ubiquinone] flavoprotein subunit 1, mitochondrial OS
Q9LNU4	16	14	30	RPN3A	>sp|Q9LNU4|PSD3A_ARATH 26S proteasome non-ATPase regulatory subunit 3 homolog A OS
P41916	11	14	25	RAN1	>sp|P41916|RAN1_ARATH GTP-binding nuclear protein Ran-1 OS
Q56WD9	13	14	27	PED1	>sp|Q56WD9|THIK2_ARATH 3-ketoacyl-CoA thiolase 2, peroxisomal OS
O22263	17	14	31	PDIL2-1	>sp|O22263|PDI21_ARATH Protein disulfide-isomerase like 2-1 OS
Q949Y3	11	14	25	PAP26	>sp|Q949Y3|PPA26_ARATH Bifunctional purple acid phosphatase 26 OS
P42731	15	14	29	PAB2	>sp|P42731|PABP2_ARATH Polyadenylate-binding protein 2 OS
Q9FK25	17	14	31	OMT1	>sp|Q9FK25|OMT1_ARATH Flavone 3-O-methyltransferase 1 OS
Q9XF89	10	14	24	LHCB5	>sp|Q9XF89|CB5_ARATH Chlorophyll a-b binding protein CP26, chloroplastic OS
O23016	15	14	29	KAB1	>sp|O23016|KCAB_ARATH Probable voltage-gated potassium channel subunit beta OS
Q9LSV0	15	14	29	GLYR1	>sp|Q9LSV0|GLYR1_ARATH Glyoxylate/succinic semialdehyde reductase 1 OS
Q38946	13	14	27	GDH2	>sp|Q38946|DHE2_ARATH Glutamate dehydrogenase 2 OS
B1GV75	9	14	23	FS	>tr|B1GV75|B1GV75_ARATH Flavone synthase (Fragment) OS
Q944G9	15	14	29	FBA2	>sp|Q944G9|ALFC2_ARATH Probable fructose-bisphosphate aldolase 2, chloroplastic OS
Q9SSD2	17	14	31	F18B13.15	>tr|Q9SSD2|Q9SSD2_ARATH F18B13.15 protein OS
Q9M888	12	14	26	F16B3.16	>tr|Q9M888|Q9M888_ARATH Putative chaperonin OS
Q9FEB5	11	14	25	DSP4	>sp|Q9FEB5|DSP4_ARATH Phosphoglucan phosphatase DSP4, chloroplastic OS
Q9LD43	19	14	33	CAC3	>sp|Q9LD43|ACCA_ARATH Acetyl-coenzyme A carboxylase carboxyl transferase subunit alpha, chloroplastic OS
P56757	13	14	27	atpA	>sp|P56757|ATPA_ARATH ATP synthase subunit alpha, chloroplastic OS
B9DGQ1		14	14	At5g48230	>tr|B9DGQ1|B9DGQ1_ARATH AT5G48230 protein OS
Q0WWW3	16	14	30	At5g28840	>tr|Q0WWW3|Q0WWW3_ARATH GDP-mannose 3,5-epimerase OS
Q0WW10	14	14	28	At4g11420	>tr|Q0WW10|Q0WW10_ARATH Eukaryotic translation initiation factor 3 subunit A OS
Q9SJQ0	10	14	24	At2g36580	>tr|Q9SJQ0|Q9SJQ0_ARATH Pyruvate kinase OS
P82281	12	13	25	TL29	>sp|P82281|TL29_ARATH Thylakoid lumenal 29 kDa protein, chloroplastic OS
Q9C6U3		13	13	T8G24.2	>tr|Q9C6U3|Q9C6U3_ARATH Putative uncharacterized protein T8G24.2 (Fragment) OS
Q9SF40		13	13	RPL4A	>sp|Q9SF40|RL4A_ARATH 60S ribosomal protein L4-1 OS
Q9LH76	18	13	31	RHM3	>sp|Q9LH76|RHM3_ARATH Probable rhamnose biosynthetic enzyme 3 OS
Q94A52	9	13	22	RH2	>sp|Q94A52|RH2_ARATH DEAD-box ATP-dependent RNA helicase 2 OS
O24456	15	13	28	RACK1A	>sp|O24456|GBLPA_ARATH Guanine nucleotide-binding protein subunit beta-like protein A OS
O04130	11	13	24	PGDH2	>sp|O04130|SERA2_ARATH D-3-phosphoglycerate dehydrogenase 2, chloroplastic OS
O24457	9	13	22	PDH-E1	>sp|O24457|ODPA3_ARATH Pyruvate dehydrogenase E1 component subunit alpha-3, chloroplastic OS
P45724	14	13	27	PAL2	>sp|P45724|PAL2_ARATH Phenylalanine ammonia-lyase 2 OS
Q9FMU6	17	13	30	MPT3	>sp|Q9FMU6|MPCP3_ARATH Mitochondrial phosphate carrier protein 3, mitochondrial OS
Q8H1Y0	10	13	23	IAR4	>sp|Q8H1Y0|ODPA2_ARATH Pyruvate dehydrogenase E1 component subunit alpha-2, mitochondrial OS
F4IF15	7	13	20	HTH	>tr|F4IF15|F4IF15_ARATH Embryo sac development arrest 17 OS
Q9S7C0		13	13	HSP70-14	>sp|Q9S7C0|HSP7O_ARATH Heat shock 70 kDa protein 14 OS									OS
Q9LHH7	11	13	24	FOLD2	>sp|Q9LHH7|FOLD2_ARATH Bifunctional protein FolD 2 OS
Q93ZN9	13	13	26	DAP	>sp|Q93ZN9|DAPAT_ARATH LL-diaminopimelate aminotransferase, chloroplastic OS
P21240	15	13	28	CPN60B1	>sp|P21240|CPNB1_ARATH Chaperonin 60 subunit beta 1, chloroplastic OS
Q9CAC1	3	13	16	CEL1	>sp|Q9CAC1|GUN8_ARATH Endoglucanase 8 OS
Q9FNL5	12	13	25	At5g46070	>tr|Q9FNL5|Q9FNL5_ARATH Similarity to guanylate binding protein OS
Q0WSL0	11	13	24	At5g40760	>tr|Q0WSL0|Q0WSL0_ARATH Glucose-6-phosphate 1-dehydrogenase OS
Q940P8	12	13	25	At5g20890	>tr|Q940P8|Q940P8_ARATH AT5g20890/F22D1_60 OS
Q9SFU0	12	13	25	At3g07100	>sp|Q9SFU0|SC24A_ARATH Protein transport protein Sec24-like At3g07100 OS
Q9FWA3	17	13	30	At3g02360	>sp|Q9FWA3|6GPD3_ARATH 6-phosphogluconate dehydrogenase, decarboxylating 3 OS
Q0WUS4	7	13	20	At2g22780	>tr|Q0WUS4|Q0WUS4_ARATH Malate dehydrogenase OS
F4HQD5	15	13	28	At1g79920	>tr|F4HQD5|F4HQD5_ARATH Heat shock protein 70 OS
F4I3L1	13	13	26	At1g56190	>tr|F4I3L1|F4I3L1_ARATH Phosphoglycerate kinase OS
B3LF87	15	13	28	At1g30230	>tr|B3LF87|B3LF87_ARATH At1g30230 OS
O49299	18	13	31	At1g23190	>sp|O49299|PGMC1_ARATH Probable phosphoglucomutase, cytoplasmic 1 OS
Q05431		13	13	APX1	>sp|Q05431|APX1_ARATH L-ascorbate peroxidase 1, cytosolic OS
Q42560	22	13	35	ACO1	>sp|Q42560|ACO1_ARATH Aconitate hydratase 1 OS
Q8LDY5	10	13	23	RPS2C	>tr|Q8LDY5|Q8LDY5_ARATH 40S ribosomal protein S2 OS
Q0WL80	22	12	34	UGGT	>sp|Q0WL80|UGGG_ARATH UDP-glucose:glycoprotein glucosyltransferase OS
F4IS32	9	12	21	SSI2	>tr|F4IS32|F4IS32_ARATH Acyl-[acyl-carrier-protein] desaturase OS
Q9C5U3	10	12	22	RPT6A	>sp|Q9C5U3|PRS8A_ARATH 26S protease regulatory subunit 8 homolog A OS
Q9M2F9	9	12	21	RH52	>sp|Q9M2F9|RH52_ARATH DEAD-box ATP-dependent RNA helicase 52 OS
P30184	15	12	27	PM25	>sp|P30184|AMPL1_ARATH Leucine aminopeptidase 1 OS
Q9LIK0	13	12	25	PKP1	>sp|Q9LIK0|PKP1_ARATH Plastidial pyruvate kinase 1, chloroplastic OS
O49485	12	12	24	PGDH1	>sp|O49485|SERA1_ARATH D-3-phosphoglycerate dehydrogenase 1, chloroplastic OS
P52410	15	12	27	KAS1	>sp|P52410|KASC1_ARATH 3-oxoacyl-[acyl-carrier-protein] synthase I, chloroplastic OS
Q6ZY51	14	12	26	GWD3	>sp|Q6ZY51|PWD_ARATH Phosphoglucan, water dikinase, chloroplastic OS
P46422	10	12	22	GSTF2	>sp|P46422|GSTF2_ARATH Glutathione S-transferase F2 OS
Q9LRR9-		12	12	GLO1;>tr|A8MS37|A8MS37_ARATH	>sp|Q9LRR9-2|GLO1_ARATH Isoform 2 of Peroxisomal (S)-2-hydroxy-acid oxidase GLO1 OS
Q9ZU52	11	12	23	FBA3	>sp|Q9ZU52|ALFC3_ARATH Probable fructose-bisphosphate aldolase 3, chloroplastic OS
F4IGL5		12	12	FBA1	>tr|F4IGL5|F4IGL5_ARATH Fructose-bisphosphate aldolase 1 OS
Q9LF93	13	12	25	F8J2_160	>tr|Q9LF93|Q9LF93_ARATH Pyruvate kinase OS
Q9LQQ3	12	12	24	F24B9.13	>tr|Q9LQQ3|Q9LQQ3_ARATH At1g07750/F24B9_13 OS
Q9C8P0	13	12	25	EMB3003	>sp|Q9C8P0|ODP25_ARATH Dihydrolipoyllysine-residue acetyltransferase component 5 of pyruvate dehydrogenase complex, chloroplastic OS
O23275	8	12	20	dl3120w	>tr|O23275|O23275_ARATH Transport protein OS
Q9SUR6	9	12	21	CORI3	>sp|Q9SUR6|CORI3_ARATH Cystine lyase CORI3 OS
O04983	13	12	25	CAC2	>sp|O04983|ACCC_ARATH Biotin carboxylase, chloroplastic OS
P92549	16	12	28	ATPA	>sp|P92549|ATPAM_ARATH ATP synthase subunit alpha, mitochondrial OS
Q0WLJ0	12	12	24	At5g48880	>tr|Q0WLJ0|Q0WLJ0_ARATH Peroxisomal-3-keto-acyl-CoA thiolase 1 OS
B9DGD1	15	12	27	At5g35630	>tr|B9DGD1|B9DGD1_ARATH Glutamine synthetase OS
W8QN98	10	12	22	At5g15650	>tr|W8QN98|W8QN98_ARATH Glycosyltransferase (Fragment) OS
Q9FNN5	9	12	21	At5g08530	>sp|Q9FNN5|NDUV1_ARATH NADH dehydrogenase [ubiquinone] flavoprotein 1, mitochondrial OS
Q8S9L3	7	12	19	At4g38220	>tr|Q8S9L3|Q8S9L3_ARATH Aminoacylase-1 OS
Q0WUV8	15	12	27	At4g02930	>tr|Q0WUV8|Q0WUV8_ARATH Elongation factor Tu OS
B9DH71		12	12	At3g58610	>tr|B9DH71|B9DH71_ARATH Ketol-acid reductoisomerase OS
W8PVH6	9	12	21	At3g02230	>tr|W8PVH6|W8PVH6_ARATH Glycosyltransferase (Fragment) OS
O80456	10	12	22	At2g23390	>tr|O80456|O80456_ARATH At2g23390/F26B6.4 OS
Q9SI20	11	12	23	At2g18110	>sp|Q9SI20|EF1D2_ARATH Elongation factor 1-delta 2 OS
W8PVE7	12	12	24	At1g06000	>tr|W8PVE7|W8PVE7_ARATH Glycosyltransferase (Fragment) OS
P56765	13	12	25	accD	>sp|P56765|ACCD_ARATH Acetyl-coenzyme A carboxylase carboxyl transferase subunit beta, chloroplastic OS
Q9FJH6	18	12	30	ABCF1	>sp|Q9FJH6|AB1F_ARATH ABC transporter F family member 1 OS
F4J7I2	10	11	21	UBP13	>tr|F4J7I2|F4J7I2_ARATH Ubiquitin carboxyl-terminal hydrolase OS
Q9C524	14	11	25	T27F4.17	>tr|Q9C524|Q9C524_ARATH Fructokinase, putative OS
Q9SEI2	12	11	23	RPT5A	>sp|Q9SEI2|PS6AA_ARATH 26S protease regulatory subunit 6A homolog A OS
Q9SSB5	12	11	23	RPT1A	>sp|Q9SSB5|PRS7A_ARATH 26S protease regulatory subunit 7 homolog A OS
Q6XJG8	11	11	22	RPN1B	>sp|Q6XJG8|PSD2B_ARATH 26S proteasome non-ATPase regulatory subunit 2 homolog B OS
Q03250		11	11	RBG7	>sp|Q03250|RBG7_ARATH Glycine-rich RNA-binding protein 7 OS
Q84WM7	14	11	25	PPME1	>sp|Q84WM7|PPME1_ARATH Pectinesterase PPME1 OS
B9DG17	13	11	24	P40	>tr|B9DG17|B9DG17_ARATH 40S ribosomal protein SA OS
Q01525	10	11	21	GRF2	>sp|Q01525|14332_ARATH 14-3-3-like protein GF14 omega OS
P42643	15	11	26	GRF1	>sp|P42643|14331_ARATH 14-3-3-like protein GF14 chi OS
Q9C5M0	12	11	23	DTC	>sp|Q9C5M0|DTC_ARATH Mitochondrial dicarboxylate/tricarboxylate transporter DTC OS
P21238	13	11	24	CPN60A1	>sp|P21238|CPNA1_ARATH Chaperonin 60 subunit alpha 1, chloroplastic OS
P29197	11	11	22	CPN60	>sp|P29197|CH60A_ARATH Chaperonin CPN60, mitochondrial OS
Q9LQF2	10	11	21	CINV1	>sp|Q9LQF2|CINV1_ARATH Alkaline/neutral invertase CINV1 OS
Q9SRZ6	8	11	19	CICDH	>sp|Q9SRZ6|ICDHC_ARATH Cytosolic isocitrate dehydrogenase [NADP] OS
F4HVY0	14	11	25	CER1	>sp|F4HVY0|CER1_ARATH Protein ECERIFERUM 1 OS
Q9ZV34	11	11	22	CBP1	>tr|Q9ZV34|Q9ZV34_ARATH At2g28790 OS
P27140-2		11	11	BCA1;>tr|Q56X90|Q56X90_ARATH	>sp|P27140-3|BCA1_ARATH Isoform 3 of Beta carbonic anhydrase 1, chloroplastic OS
Q8L7N0	9	11	20	At5g16070	>tr|Q8L7N0|Q8L7N0_ARATH At5g16070 OS
F4K5C7	12	11	23	At5g07090	>tr|F4K5C7|F4K5C7_ARATH 40S ribosomal protein S4 OS
Q9SUN3	10	11	21	At4g20460	>sp|Q9SUN3|ARAE3_ARATH Probable UDP-arabinose 4-epimerase 3 OS
Q5DWW0		11	11	At3g51240.1	>tr|Q5DWW0|Q5DWW0_ARATH Mutant protein of flavanone-3-hydroxylase OS
Q0WW92		11	11	At3g44110	>tr|Q0WW92|Q0WW92_ARATH DnaJ protein homolog atj3 OS
Q5E917	16	11	27	At3g20050	>tr|Q5E917|Q5E917_ARATH T-complex protein 1 subunit alpha OS
O64745	4	11	15	At2g34810	>tr|O64745|O64745_ARATH At2g34810 OS
Q0WVH4	11	11	22	At1g67090	>tr|Q0WVH4|Q0WVH4_ARATH Ribulose bisphosphate carboxylase small chain OS
Q9ZP06	10	11	21	At1g53240	>sp|Q9ZP06|MDHM1_ARATH Malate dehydrogenase 1, mitochondrial OS
Q3ED68		11	11	ICU11 At1g22950	>sp|Q3ED68|Y1295_ARATH Uncharacterized PKHD-type hydroxylase At1g22950 OS
Q56YU8	13	11	24	At1g19480	>tr|Q56YU8|Q56YU8_ARATH DNA glycosylase superfamily protein OS
F4JTH0	13	11	24	ASP5	>tr|F4JTH0|F4JTH0_ARATH Aspartate aminotransferase OS
Q6ID97		11	11	ARFA1F	>tr|Q6ID97|Q6ID97_ARATH ADP-ribosylation factor A1F OS
Q9LQC8	11	11	22	ARF2-A	>sp|Q9LQC8|ARF2A_ARATH ADP-ribosylation factor 2-A OS
P55228	15	11	26	APS1	>sp|P55228|GLGS_ARATH Glucose-1-phosphate adenylyltransferase small subunit, chloroplastic OS
Q8VZH2	14	11	25	APM1	>sp|Q8VZH2|APM1_ARATH Aminopeptidase M1 OS
Q9SAK4	9	11	20	ALDH5F1	>sp|Q9SAK4|SSDH_ARATH Succinate-semialdehyde dehydrogenase, mitochondrial OS
Q9LJR7	10	10	20	XTH3	>sp|Q9LJR7|XTH3_ARATH Xyloglucan endotransglucosylase/hydrolase protein 3 OS
P11574	18	10	28	VHA-B1	>sp|P11574|VATB1_ARATH V-type proton ATPase subunit B1 OS
Q8S8T4	12	10	22	UXS4	>sp|Q8S8T4|UXS4_ARATH UDP-glucuronic acid decarboxylase 4 OS
Q9LZI2	10	10	20	UXS2	>sp|Q9LZI2|UXS2_ARATH UDP-glucuronic acid decarboxylase 2 OS
Q9FPT1-2	10	10	20	UBP12	>sp|Q9FPT1-2|UBP12_ARATH Isoform 2 of Ubiquitin carboxyl-terminal hydrolase 12 OS
P11139	11	10	21	TUBA1	>sp|P11139|TBA1_ARATH Tubulin alpha-1 chain OS
Q9FVS9	6	10	16	T8L23.21	>tr|Q9FVS9|Q9FVS9_ARATH Alkane hydroxylase CYP96A15 OS
Q9SJ66	11	10	21	SPP2	>sp|Q9SJ66|SPP2_ARATH Probable sucrose-phosphatase 2 OS
Q9SZJ5	16	10	26	SHM1	>sp|Q9SZJ5|GLYM1_ARATH Serine hydroxymethyltransferase 1, mitochondrial OS
Q8L9Y0	10	10	20	SCPL25	>sp|Q8L9Y0|SCP25_ARATH Serine carboxypeptidase-like 25 OS
P92965	12	10	22	RS40	>sp|P92965|RS40_ARATH Serine/arginine-rich splicing factor RS40 OS
Q9LXG1	7	10	17	RPS9B	>sp|Q9LXG1|RS91_ARATH 40S ribosomal protein S9-1 OS
Q9LP45	10	10	20	RPN6	>sp|Q9LP45|PSD11_ARATH 26S proteasome non-ATPase regulatory subunit 11 homolog OS
Q9LQR8		10	10	RPN3B	>sp|Q9LQR8|PSD3B_ARATH 26S proteasome non-ATPase regulatory subunit 3 homolog B OS
P60039	7	10	17	RPL7C	>sp|P60039|RL73_ARATH 60S ribosomal protein L7-3 OS
Q9M2E0	8	10	18	RH12	>sp|Q9M2E0|RH12_ARATH DEAD-box ATP-dependent RNA helicase 12 OS
P10798	9	10	19	RBCS-3B	>sp|P10798|RBS3B_ARATH Ribulose bisphosphate carboxylase small chain 3B, chloroplastic OS
P56777	11	10	21	psbB	>sp|P56777|PSBB_ARATH Photosystem II CP47 chlorophyll apoprotein OS
Q9LY19	13	10	23	PME48	>sp|Q9LY19|PME48_ARATH Probable pectinesterase 48 OS
Q9SYP2	9	10	19	PFP-ALPHA1	>sp|Q9SYP2|PFPA1_ARATH Pyrophosphate--fructose 6-phosphate 1-phosphotransferase subunit alpha 1 OS
F6M3L4	7	10	17	PDX1.3	>tr|F6M3L4|F6M3L4_ARATH Pyridoxine biosynthesis protein OS
Q9FFT4	8	10	18	PDC2	>sp|Q9FFT4|PDC2_ARATH Pyruvate decarboxylase 2 OS
Q93VR4	9	10	19	MLP423	>sp|Q93VR4|ML423_ARATH MLP-like protein 423 OS
Q9XIA9	15	10	25	LACS2	>sp|Q9XIA9|LACS2_ARATH Long chain acyl-CoA synthetase 2 OS
O22886	7	10	17	HEME2	>sp|O22886|DCUP2_ARATH Uroporphyrinogen decarboxylase 2, chloroplastic OS
Q9LRS0	12	10	22	GLO2	>sp|Q9LRS0|GLO2_ARATH Peroxisomal (S)-2-hydroxy-acid oxidase GLO2 OS
Q9SUQ9	7	10	17	F9D16.150	>tr|Q9SUQ9|Q9SUQ9_ARATH AT4g23680/F9D16_150 OS
Q9M356	9	10	19	F15G16.210	>tr|Q9M356|Q9M356_ARATH Aspartyl protease OS
F4KFD7		10	10	EMB2107	>tr|F4KFD7|F4KFD7_ARATH 26S proteasome regulatory particle non-ATPase subunit 5A OS
Q9XF43	11	10	21	CUT1	>sp|Q9XF43|KCS6_ARATH 3-ketoacyl-CoA synthase 6 OS
P42737-2	7	10	17	BCA2;>tr|A8MQY4|A8MQY4_ARATH	>sp|P42737-2|BCA2_ARATH Isoform 2 of Beta carbonic anhydrase 2, chloroplastic OS
Q9FM97	5	10	15	At5g56350	>tr|Q9FM97|Q9FM97_ARATH Pyruvate kinase OS
F4KEQ8	6	10	16	At5g51950	>tr|F4KEQ8|F4KEQ8_ARATH Glucose-methanol-choline (GMC) oxidoreductase family protein OS
Q94F20	7	10	17	At5g25460	>tr|Q94F20|Q94F20_ARATH At5g25460 OS
W8PUZ7	12	10	22	At5g20280	>tr|W8PUZ7|W8PUZ7_ARATH Glycosyltransferase (Fragment) OS
Q9SCX3	9	10	19	At5g19510	>sp|Q9SCX3|EF1B2_ARATH Elongation factor 1-beta 2 OS
Q1H5A3	9	10	19	At5g18170	>tr|Q1H5A3|Q1H5A3_ARATH Glutamate dehydrogenase OS
Q9FNN1	8	10	18	At5g08570	>tr|Q9FNN1|Q9FNN1_ARATH Pyruvate kinase OS
F4KDU5		10	10	At5g02870	>tr|F4KDU5|F4KDU5_ARATH 60S ribosomal protein L4-2 OS
A4FVT2	9	10	19	At4g36250	>tr|A4FVT2|A4FVT2_ARATH Aldehyde dehydrogenase OS
B9DHT9	19	10	29	At4g34450	>tr|B9DHT9|B9DHT9_ARATH Coatomer subunit gamma OS
Q94AL3	7	10	17	At3g55290	>tr|Q94AL3|Q94AL3_ARATH Putative oxidoreductase OS
Q9SN86	11	10	21	At3g47520	>sp|Q9SN86|MDHP_ARATH Malate dehydrogenase, chloroplastic OS
F4JB05		10	10	At3g12915	>tr|F4JB05|F4JB05_ARATH Ribosomal protein S5/Elongation factor G/III/V family protein OS
G1JSI6	9	10	19	At1g59359	>tr|G1JSI6|G1JSI6_ARATH At1g59359 OS
P25697	10	10	20	At1g32060	>sp|P25697|KPPR_ARATH Phosphoribulokinase, chloroplastic OS
P46644	10	10	20	ASP3	>sp|P46644|AAT3_ARATH Aspartate aminotransferase 3, chloroplastic OS
P36428-2	9	10	19	ALATS;>tr|F4I4Z2|F4I4Z2_ARATH	>sp|P36428-2|SYA_ARATH Isoform Cytoplasmic of Alanine--tRNA ligase OS
P55229	17	10	27	ADG2	>sp|P55229|GLGL1_ARATH Glucose-1-phosphate adenylyltransferase large subunit 1, chloroplastic OS
Q9SGY2	12	10	22	ACLA-1	>sp|Q9SGY2|ACLA1_ARATH ATP-citrate synthase alpha chain protein 1 OS
Q8LPJ4	10	10	20	ABCE2	>sp|Q8LPJ4|AB2E_ARATH ABC transporter E family member 2 OS
Q94BW0	8	10	18	GRF4	>tr|Q94BW0|Q94BW0_ARATH At1g35160/T32G9_30 OS
B5TM95	8	10	18	NAD7	>tr|B5TM95|B5TM95_ARATH NADH dehydrogenase subunit 7 OS
Q8LER3	4	9	13	XTH7	>sp|Q8LER3|XTH7_ARATH Probable xyloglucan endotransglucosylase/hydrolase protein 7 OS
Q42403	7	9	16	TRX3	>sp|Q42403|TRXH3_ARATH Thioredoxin H3 OS
Q9C5Z1	12	9	21	TIF3B1	>sp|Q9C5Z1|EIF3B_ARATH Eukaryotic translation initiation factor 3 subunit B OS
Q93Y07	10	9	19	SFR2	>sp|Q93Y07|SFR2_ARATH Beta-glucosidase-like SFR2, chloroplastic OS
Q8LAS8	9	9	18	SFGH	>sp|Q8LAS8|SFGH_ARATH S-formylglutathione hydrolase OS
Q9LZS3	6	9	15	SBE2.2	>sp|Q9LZS3|GLGB2_ARATH 1,4-alpha-glucan-branching enzyme 2-2, chloroplastic/amyloplastic OS
Q9M879	6	9	15	S-ACP-DES5	>sp|Q9M879|STAD5_ARATH Acyl-[acyl-carrier-protein] desaturase 5, chloroplastic OS
Q9LF04	6	9	15	S-ACP-DES1	>sp|Q9LF04|STAD1_ARATH Acyl-[acyl-carrier-protein] desaturase 1, chloroplastic OS
Q9SEI3	10	9	19	RPT4A	>sp|Q9SEI3|PS10A_ARATH 26S protease regulatory subunit 10B homolog A OS
Q9SEI4	8	9	17	RPT3	>sp|Q9SEI4|PRS6B_ARATH 26S protease regulatory subunit 6B homolog OS
Q9SZD4	9	9	18	RPT2A	>sp|Q9SZD4|PRS4A_ARATH 26S proteasome regulatory subunit 4 homolog A OS
Q9SK22	9	9	18	RPS16A	>sp|Q9SK22|RS161_ARATH 40S ribosomal protein S16-1 OS
P49209	11	9	20	RPL9B	>sp|P49209|RL91_ARATH 60S ribosomal protein L9-1 OS
P60040	10	9	19	RPL7B	>sp|P60040|RL72_ARATH 60S ribosomal protein L7-2 OS
P10796	9	9	18	RBCS-1B	>sp|P10796|RBS1B_ARATH Ribulose bisphosphate carboxylase small chain 1B, chloroplastic OS
Q96529	9	9	18	PURA	>sp|Q96529|PURA_ARATH Adenylosuccinate synthetase, chloroplastic OS
F4HZN9	12	9	21	PDIL1-1	>tr|F4HZN9|F4HZN9_ARATH Protein disulfide-isomerase OS
Q944K2	13	9	22	OST48	>sp|Q944K2|OST48_ARATH Dolichyl-diphosphooligosaccharide--protein glycosyltransferase 48 kDa subunit OS
P39207	7	9	16	NDK1	>sp|P39207|NDK1_ARATH Nucleoside diphosphate kinase 1 OS
Q9SQI8	10	9	19	LTA2	>sp|Q9SQI8|ODP24_ARATH Dihydrolipoyllysine-residue acetyltransferase component 4 of pyruvate dehydrogenase complex, chloroplastic OS
Q9M5K2		9	9	LPD2	>sp|Q9M5K2|DLDH2_ARATH Dihydrolipoyl dehydrogenase 2, mitochondrial OS
Q9M5K3	14	9	23	LPD1	>sp|Q9M5K3|DLDH1_ARATH Dihydrolipoyl dehydrogenase 1, mitochondrial OS
Q8GUM2	13	9	22	HSP70-9	>sp|Q8GUM2|HSP7I_ARATH Heat shock 70 kDa protein 9, mitochondrial OS
Q9STW6	9	9	18	HSP70-6	>sp|Q9STW6|HSP7F_ARATH Heat shock 70 kDa protein 6, chloroplastic OS
Q9ZRW8	9	9	18	GSTU19	>sp|Q9ZRW8|GSTUJ_ARATH Glutathione S-transferase U19 OS
Q96266-		9	9	GSTF8;>sp|Q96266|GSTF8_ARATH	>sp|Q96266-2|GSTF8_ARATH Isoform 2 of Glutathione S-transferase F8, chloroplastic OS
P42760	5	9	14	GSTF6	>sp|P42760|GSTF6_ARATH Glutathione S-transferase F6 OS
P46309	8	9	17	GSH1	>sp|P46309|GSH1_ARATH Glutamate--cysteine ligase, chloroplastic OS
P42645	11	9	20	GRF5	>sp|P42645|14335_ARATH 14-3-3-like protein GF14 upsilon OS
Q9SYP1	11	9	20	F9H16.5	>tr|Q9SYP1|Q9SYP1_ARATH F9H16.5 protein OS
Q9CAD1	8	9	17	F24D7.15	>tr|Q9CAD1|Q9CAD1_ARATH At1g63660 OS
Q9M9K8		9	9	F10A16.21	>tr|Q9M9K8|Q9M9K8_ARATH Putative pectinacetylesterase OS
Q9FE06	1	9	10	EXL2	>sp|Q9FE06|EXOL2_ARATH Protein EXORDIUM-like 2 OS
B9DFQ9	13	9	22	EMB1467	>tr|B9DFQ9|B9DFQ9_ARATH AT5G37510 protein OS
F4IFG1	6	9	15	DRP3B	>tr|F4IFG1|F4IFG1_ARATH Dynamin-related protein 3B OS
Q9FPF0	10	9	19	DJ1A	>sp|Q9FPF0|DJ1A_ARATH Protein DJ-1 homolog A OS
Q38900		9	9	CYP19-1	>sp|Q38900|CP19A_ARATH Peptidyl-prolyl cis-trans isomerase CYP19-1 OS
Q42406	8	9	17	CYP18-4	>sp|Q42406|CP18D_ARATH Peptidyl-prolyl cis-trans isomerase CYP18-4 OS
Q9SI75	8	9	17	CPEFG	>sp|Q9SI75|EFGC_ARATH Elongation factor G, chloroplastic OS
Q9LXA8	4	9	13	BXL6	>sp|Q9LXA8|BXL6_ARATH Probable beta-D-xylosidase 6 OS
Q9FGY1	5	9	14	BXL1	>sp|Q9FGY1|BXL1_ARATH Beta-D-xylosidase 1 OS
A8MQA1	6	9	15	BBC1	>tr|A8MQA1|A8MQA1_ARATH 60S ribosomal protein L13-1 OS
Q9FFP6		9	9	At5g63680	>tr|Q9FFP6|Q9FFP6_ARATH Pyruvate kinase OS
Q9FKA5	10	9	19	At5g39570	>sp|Q9FKA5|Y5957_ARATH Uncharacterized protein At5g39570 OS
Q8H152	13	9	22	At5g25754	>tr|Q8H152|Q8H152_ARATH Eukaryotic translation initiation factor 3 subunit L OS
Q8LEV7	3	9	12	At5g24420	>sp|Q8LEV7|6PGL3_ARATH Probable 6-phosphogluconolactonase 3 OS
W8QN76	6	9	15	At5g24300	>tr|W8QN76|W8QN76_ARATH Glycosyltransferase (Fragment) OS
Q1EBW2	7	9	16	At5g19550	>tr|Q1EBW2|Q1EBW2_ARATH Aspartate aminotransferase OS
F4JWM1	9	9	18	At5g18380	>tr|F4JWM1|F4JWM1_ARATH 40S ribosomal protein S16-3 OS
B9DGS0	10	9	19	At5g13490	>tr|B9DGS0|B9DGS0_ARATH AT5G13490 protein OS
Q9M0F4	9	9	18	At4g29270	>tr|Q9M0F4|Q9M0F4_ARATH Acid phosphatase-like protein OS
Q9ASV4	12	9	21	At4g16143	>tr|Q9ASV4|Q9ASV4_ARATH Importin subunit alpha OS
F4JBY2	10	9	19	At3g60750	>tr|F4JBY2|F4JBY2_ARATH Transketolase OS
Q9LDF5	3	9	12	At3g15290	>tr|Q9LDF5|Q9LDF5_ARATH 3-hydroxyacyl-CoA dehydrogenase family protein OS
Q1H555	8	9	17	At3g11510	>tr|Q1H555|Q1H555_ARATH At3g11510 OS
Q0WWA1	8	9	17	At3g01910	>tr|Q0WWA1|Q0WWA1_ARATH Sulfite oxidase OS
Q0WVZ3	13	9	22	At2g46280	>tr|Q0WVZ3|Q0WVZ3_ARATH Eukaryotic translation initiation factor 3 subunit I OS
Q0WV87	11	9	20	At2g41740	>tr|Q0WV87|Q0WV87_ARATH Putative villin 2 protein OS
B9DHD2	11	9	20	At2g24270	>tr|B9DHD2|B9DHD2_ARATH AT2G24270 protein OS
O82662		9	9	At2g20420	>sp|O82662|SUCB_ARATH Succinyl-CoA ligase [ADP-forming] subunit beta, mitochondrial OS
Q0WN31	11	9	20	At1g70730	>tr|Q0WN31|Q0WN31_ARATH Putative phosphoglucomutase OS
Q42059	2	9	11	At1g64390	>sp|Q42059|GUN6_ARATH Endoglucanase 6 OS
Q56XI5	8	9	17	At1g47128	>tr|Q56XI5|Q56XI5_ARATH Cysteine proteinase RD21A OS
Q9SA78	9	9	18	At1g30630	>sp|Q9SA78|COPE1_ARATH Coatomer subunit epsilon-1 OS
Q9SA34	10	9	19	At1g16350	>sp|Q9SA34|IMDH2_ARATH Inosine-5-monophosphate dehydrogenase 2 OS
Q8RW90	9	9	18	At1g12050	>tr|Q8RW90|Q8RW90_ARATH At1g12050/F12F1_8 OS
P46643	8	9	17	ASP1	>sp|P46643|AAT1_ARATH Aspartate aminotransferase, mitochondrial OS
B9DGD6-2	7	9	16	ACS;>sp|B9DGD6|ACS_ARATH	>sp|B9DGD6-2|ACS_ARATH Isoform 2 of Acetyl-coenzyme A synthetase, chloroplastic/glyoxysomal OS
Q93ZN7	6	9	15	At1g05520	>tr|Q93ZN7|Q93ZN7_ARATH At1g05520/T25N20_16 OS
O49195	8	8	16	VSP1	>sp|O49195|VSP1_ARATH Vegetative storage protein 1 OS
Q9SN95		8	8	UXS5	>sp|Q9SN95|UXS5_ARATH UDP-glucuronic acid decarboxylase 5 OS
Q9FIE8	9	8	17	UXS3	>sp|Q9FIE8|UXS3_ARATH UDP-glucuronic acid decarboxylase 3 OS
Q9LMI0	8	8	16	TPS7	>sp|Q9LMI0|TPS7_ARATH Probable alpha,alpha-trehalose-phosphate synthase [UDP-forming] 7 OS
Q94AI7		8	8	TPL	>sp|Q94AI7|TPL_ARATH Protein TOPLESS OS
P31265	10	8	18	TCTP	>sp|P31265|TCTP_ARATH Translationally-controlled tumor protein homolog OS
O64481	6	8	14	SLP3	>tr|O64481|O64481_ARATH Putative subtilisin serine protease OS
Q9LEY1	5	8	13	SCPL35	>sp|Q9LEY1|SCP35_ARATH Serine carboxypeptidase-like 35 OS
Q93VG5	8	8	16	RPS8A	>sp|Q93VG5|RS81_ARATH 40S ribosomal protein S8-1 OS
Q9CAV0	8	8	16	RPS3AA	>sp|Q9CAV0|RS3A1_ARATH 40S ribosomal protein S3a-1 OS
Q9SIP7	13	8	21	RPS3A	>sp|Q9SIP7|RS31_ARATH 40S ribosomal protein S3-1 OS
P46286	5	8	13	RPL8A	>sp|P46286|RL81_ARATH 60S ribosomal protein L8-1 OS
P49692	7	8	15	RPL7AA	>sp|P49692|RL7A1_ARATH 60S ribosomal protein L7a-1 OS
Q9C9C6	6	8	14	RPL6B	>sp|Q9C9C6|RL62_ARATH 60S ribosomal protein L6-2 OS
P51418	10	8	18	RPL18AB	>sp|P51418|R18A2_ARATH 60S ribosomal protein L18a-2 OS
P59230	6	8	14	RPL10AB	>sp|P59230|R10A2_ARATH 60S ribosomal protein L10a-2 OS
Q93ZG7	5	8	13	RH38	>sp|Q93ZG7|RH38_ARATH DEAD-box ATP-dependent RNA helicase 38 OS
Q9LMK7	6	8	14	RANBP1A	>sp|Q9LMK7|RBP1A_ARATH Ran-binding protein 1 homolog a OS
Q9LV28	10	8	18	RACK1C	>sp|Q9LV28|GPLPC_ARATH Guanine nucleotide-binding protein subunit beta-like protein C OS
P56761		8	8	psbD	>sp|P56761|PSBD_ARATH Photosystem II D2 protein OS
Q9SHE8	7	8	15	PSAF	>sp|Q9SHE8|PSAF_ARATH Photosystem I reaction center subunit III, chloroplastic OS
Q9LU86	9	8	17	PRXQ	>sp|Q9LU86|PRXQ_ARATH Peroxiredoxin Q, chloroplastic OS
Q680A5	12	8	20	PRS4	>sp|Q680A5|KPRS4_ARATH Ribose-phosphate pyrophosphokinase 4 OS
Q9LXC9	9	8	17	PPA1	>sp|Q9LXC9|IPYR1_ARATH Soluble inorganic pyrophosphatase 1, chloroplastic OS
P21218	5	8	13	PORB	>sp|P21218|PORB_ARATH Protochlorophyllide reductase B, chloroplastic OS
Q9M0Y8	11	8	19	NSF	>sp|Q9M0Y8|NSF_ARATH Vesicle-fusing ATPase OS
Q9SLA8	10	8	18	MOD1	>sp|Q9SLA8|FABI_ARATH Enoyl-[acyl-carrier-protein] reductase [NADH], chloroplastic OS
P27521	7	8	15	LHCA4	>sp|P27521|CA4_ARATH Chlorophyll a-b binding protein 4, chloroplastic OS
Q39141	7	8	15	Lhb1B2	>tr|Q39141|Q39141_ARATH At2g34420/T31E10.24 OS
O04309		8	8	JAL35	>sp|O04309|JAL35_ARATH Jacalin-related lectin 35 OS
Q9M6K2	9	8	17	ipiAt2	>tr|Q9M6K2|Q9M6K2_ARATH Isopentenyl pyrophosphate:dimethyllallyl pyrophosphate isomerase (Fragment) OS
Q9M6K3	7	8	15	ipiAt1	>tr|Q9M6K3|Q9M6K3_ARATH Isopentenyl pyrophosphate:dimethyllallyl pyrophosphate isomerase OS
Q9LTX9	7	8	15	HSP70-7	>sp|Q9LTX9|HSP7G_ARATH Heat shock 70 kDa protein 7, chloroplastic OS
Q9LDZ0	14	8	22	HSP70-10	>sp|Q9LDZ0|HSP7J_ARATH Heat shock 70 kDa protein 10, mitochondrial OS
F4IVR2	9	8	17	HSP60-2	>tr|F4IVR2|F4IVR2_ARATH Heat shock protein 60-2 OS
Q9SZ30	7	8	15	HISN4	>sp|Q9SZ30|HIS4_ARATH Imidazole glycerol phosphate synthase hisHF, chloroplastic OS
Q43316	8	8	16	HEMC	>sp|Q43316|HEM3_ARATH Porphobilinogen deaminase, chloroplastic OS
O80852	6	8	14	GSTF9	>sp|O80852|GSTF9_ARATH Glutathione S-transferase F9 OS
F4I1C1	10	8	18	GRF10	>tr|F4I1C1|F4I1C1_ARATH 14-3-3-like protein GF14 epsilon OS
Q9SAJ6	8	8	16	GAPCP1	>sp|Q9SAJ6|G3PP1_ARATH Glyceraldehyde-3-phosphate dehydrogenase GAPCP1, chloroplastic OS
Q38931	10	8	18	FKBP62	>sp|Q38931|FKB62_ARATH Peptidyl-prolyl cis-trans isomerase FKBP62 OS
Q9SF21	6	8	14	F26K24.6	>tr|Q9SF21|Q9SF21_ARATH At3g11770 OS
Q9SF16		8	8	F26K24.12	>tr|Q9SF16|Q9SF16_ARATH AT3g11830/F26K24_12 OS									RS41	OS
Q9SK84	12	8	20	F12K8.24	>tr|Q9SK84|Q9SK84_ARATH Class-II DAHP synthetase family protein OS									RS41	OS
Q9FY71	3	8	11	EXL4	>sp|Q9FY71|EXOL4_ARATH Protein EXORDIUM-like 4 OS
F4K180	7	8	15	emb1138	>tr|F4K180|F4K180_ARATH DEAD-box ATP-dependent RNA helicase 3 OS
Q93VP3	10	8	18	ELF5A-2	>sp|Q93VP3|IF5A2_ARATH Eukaryotic translation initiation factor 5A-2 OS
P52901	10	8	18	E1	>sp|P52901|ODPA1_ARATH Pyruvate dehydrogenase E1 component subunit alpha-1, mitochondrial OS
Q9XFS9	12	8	20	DXR	>sp|Q9XFS9|DXR_ARATH 1-deoxy-D-xylulose 5-phosphate reductoisomerase, chloroplastic OS
Q8H0X6-2	8	8	16	CYS6;>sp|Q8H0X6|CYT6_ARATH	>sp|Q8H0X6-2|CYT6_ARATH Isoform 2 of Cysteine proteinase inhibitor 6 OS
Q9LXS6	8	8	16	CSY2	>sp|Q9LXS6|CISY2_ARATH Citrate synthase 2, peroxisomal OS
O65639	2	8	10	CSP1	>sp|O65639|CSP1_ARATH Cold shock protein 1 OS
Q42479	6	8	14	CPK3	>sp|Q42479|CDPK3_ARATH Calcium-dependent protein kinase 3 OS
P41088	6	8	14	CHI1	>sp|P41088|CFI1_ARATH Chalcone--flavonone isomerase 1 OS
Q9FN48	8	8	16	CAS	>sp|Q9FN48|CAS_ARATH Calcium sensing receptor, chloroplastic OS
F4IUQ7	3	8	11	BGAL9	>tr|F4IUQ7|F4IUQ7_ARATH Beta-galactosidase OS
P33157	3	8	11	BG2	>sp|P33157|E13A_ARATH Glucan endo-1,3-beta-glucosidase, acidic isoform OS
O65258	8	8	16	BAM2	>sp|O65258|BAM2_ARATH Beta-amylase 2, chloroplastic OS
O04375	8	8	16	BALPHA	>sp|O04375|2A5A_ARATH Serine/threonine protein phosphatase 2A 57 kDa regulatory subunit B alpha isoform OS
Q9FJZ7	6	8	14	At5g66420	>tr|Q9FJZ7|Q9FJZ7_ARATH AT5G66420 protein OS
Q9FLQ4	8	8	16	At5g55070	>sp|Q9FLQ4|ODO2A_ARATH Dihydrolipoyllysine-residue succinyltransferase component of 2-oxoglutarate dehydrogenase complex 1, mitochondrial OS
Q9FN41	8	8	16	At5g53850	>sp|Q9FN41|MTBC_ARATH Probable bifunctional methylthioribulose-1-phosphate dehydratase/enolase-phosphatase E1 OS
Q84WV1	12	8	20	At5g26360	>tr|Q84WV1|Q84WV1_ARATH T-complex protein 1 subunit gamma OS
Q94CJ5	8	8	16	At5g12470	>tr|Q94CJ5|Q94CJ5_ARATH At5g12470 OS
Q944P7		8	8	At4g30920	>sp|Q944P7|AMPL3_ARATH Leucine aminopeptidase 3, chloroplastic OS
Q0WLE0	11	8	19	At4g29130	>tr|Q0WLE0|Q0WLE0_ARATH Hexokinase OS
Q8L611		8	8	At3g63460	>tr|Q8L611|Q8L611_ARATH At3g63460 OS
P46283	7	8	15	At3g55800	>sp|P46283|S17P_ARATH Sedoheptulose-1,7-bisphosphatase, chloroplastic OS
Q1LYZ1	6	8	14	At3g44300	>tr|Q1LYZ1|Q1LYZ1_ARATH At3g44300 OS
Q5E919	9	8	17	At3g27300	>tr|Q5E919|Q5E919_ARATH Glucose-6-phosphate 1-dehydrogenase OS
B9DFH4	8	8	16	At2g47510	>tr|B9DFH4|B9DFH4_ARATH AT2G47510 protein OS
Q9SIA7	7	8	15	At2g28680	>tr|Q9SIA7|Q9SIA7_ARATH Cupin family protein OS
Q93ZN2	8	8	16	At1g60710	>sp|Q93ZN2|ALKR4_ARATH Probable aldo-keto reductase 4 OS
O23461	12	8	20	ARA1	>sp|O23461|ARAK_ARATH L-arabinokinase OS
Q9LIK9	12	8	20	APS1	>sp|Q9LIK9|APS1_ARATH ATP sulfurylase 1, chloroplastic OS
Q8VZC3	12	8	20	ALDH12A1	>sp|Q8VZC3|AL121_ARATH Delta-1-pyrroline-5-carboxylate dehydrogenase 12A1, mitochondrial OS
Q94A28	8	8	16	ACO3	>sp|Q94A28|ACO3M_ARATH Aconitate hydratase 3, mitochondrial OS
Q8LAT9	7	8	15	PP2A3	>tr|Q8LAT9|Q8LAT9_ARATH Serine/threonine-protein phosphatase OS
Q9LN93	10	8	18	3	>tr|Q9LN93|Q9LN93_ARATH F5O11.31 OS
Q39258	10	7	17	VHA-E1	>sp|Q39258|VATE1_ARATH V-type proton ATPase subunit E1 OS
Q9T0A7	11	7	18	UGE2	>sp|Q9T0A7|UGE2_ARATH UDP-glucose 4-epimerase 2 OS
Q9FZ48	7	7	14	UBC36	>sp|Q9FZ48|UBC36_ARATH Ubiquitin-conjugating enzyme E2 36 OS
Q9LXU5	4	7	11	T24H18_110	>tr|Q9LXU5|Q9LXU5_ARATH Leucine-rich repeat-containing protein OS
Q9SRI1	5	7	12	T22N4.3	>tr|Q9SRI1|Q9SRI1_ARATH Putative transport protein SEC13 OS
Q9M2T6	4	7	11	T22E16.90	>tr|Q9M2T6|Q9M2T6_ARATH Beta-1, 3-glucanase-like protein OS
Q9LZ66	6	7	13	SIR	>sp|Q9LZ66|SIR_ARATH Sulfite reductase [ferredoxin], chloroplastic OS
O48549	4	7	11	RPS6A	>sp|O48549|RS61_ARATH 40S ribosomal protein S6-1 OS
Q9LHP1	6	7	13	RPL7D	>sp|Q9LHP1|RL74_ARATH 60S ribosomal protein L7-4 OS
Q9LZH9	8	7	15	RPL7AB	>sp|Q9LZH9|RL7A2_ARATH 60S ribosomal protein L7a-2 OS
Q9FZ76	7	7	14	RPL6A	>sp|Q9FZ76|RL61_ARATH 60S ribosomal protein L6-1 OS
P51414	8	7	15	RPL26A	>sp|P51414|RL261_ARATH 60S ribosomal protein L26-1 OS
Q940B0	5	7	12	RPL18C	>sp|Q940B0|RL183_ARATH 60S ribosomal protein L18-3 OS
Q93VT9	6	7	13	RPL10A	>sp|Q93VT9|RL101_ARATH 60S ribosomal protein L10-1 OS
Q9C4Z6	11	7	18	RACK1B	>sp|Q9C4Z6|GPLPB_ARATH Guanine nucleotide-binding protein subunit beta-like protein B OS
P28186	9	7	16	RABE1C	>sp|P28186|RAE1C_ARATH Ras-related protein RABE1c OS
Q9XFT3-		7	7	PSBQ1;>sp|Q9XFT3|PSBQ1_ARATH	>sp|Q9XFT3-2|PSBQ1_ARATH Isoform 2 of Oxygen-evolving enhancer protein 3-1, chloroplastic OS								OS
P56778	11	7	18	psbC	>sp|P56778|PSBC_ARATH Photosystem II CP43 chlorophyll apoprotein OS
F4I2F8	6	7	13	POR	>tr|F4I2F8|F4I2F8_ARATH Protochlorophyllide reductase C OS
Q8W1X2	5	7	12	PK	>sp|Q8W1X2|PDXK_ARATH Pyridoxal kinase OS
Q8W4M5	10	7	17	PFP-BETA1	>sp|Q8W4M5|PFPB1_ARATH Pyrophosphate--fructose 6-phosphate 1-phosphotransferase subunit beta 1 OS
Q5PNZ9	4	7	11	PFL	>tr|Q5PNZ9|Q5PNZ9_ARATH At1g22780 OS
O80448	4	7	11	PDX11	>sp|O80448|PDX11_ARATH Pyridoxal biosynthesis protein PDX1.1 OS
Q8L831	6	7	13	NUDT3	>sp|Q8L831|NUDT3_ARATH Nudix hydrolase 3 OS
Q93XW5	8	7	15	NSP5	>sp|Q93XW5|NSP5_ARATH Nitrile-specifier protein 5 OS
Q95748	7	7	14	NAD9	>sp|Q95748|NDUS3_ARATH NADH dehydrogenase [ubiquinone] iron-sulfur protein 3 OS
Q39024		7	7	MPK4	>sp|Q39024|MPK4_ARATH Mitogen-activated protein kinase 4 OS
Q9XF86	7	7	14	Lhcb2.3	>tr|Q9XF86|Q9XF86_ARATH Lhcb2 protein OS
Q8LPS1	7	7	14	LACS6	>sp|Q8LPS1|LACS6_ARATH Long chain acyl-CoA synthetase 6, peroxisomal OS
Q94AR8	7	7	14	IIL1	>sp|Q94AR8|LEUC_ARATH 3-isopropylmalate dehydratase large subunit OS
Q945K7	8	7	15	IDH5	>sp|Q945K7|IDH5_ARATH Isocitrate dehydrogenase [NAD] catalytic subunit 5, mitochondrial OS
Q9CA90	5	7	12	HPR2	>sp|Q9CA90|HPR2_ARATH Glyoxylate/hydroxypyruvate reductase A HPR2 OS
P54873-2	14	7	21	HMGS;>sp|P54873|HMCS_ARATH	>sp|P54873-2|HMCS_ARATH Isoform 2 of Hydroxymethylglutaryl-CoA synthase OS
Q9SFH9	8	7	15	HEMB1	>sp|Q9SFH9|HEM21_ARATH Delta-aminolevulinic acid dehydratase 1, chloroplastic OS
O82660	4	7	11	HCF136	>sp|O82660|P2SAF_ARATH Photosystem II stability/assembly factor HCF136, chloroplastic OS
Q9SRY5	5	7	12	GSTF7	>sp|Q9SRY5|GSTF7_ARATH Glutathione S-transferase F7 OS
F4KGV2	8	7	15	GRF6	>tr|F4KGV2|F4KGV2_ARATH 14-3-3-like protein GF14 lambda OS
F4KBI7	9	7	16	GRF3	>tr|F4KBI7|F4KBI7_ARATH 14-3-3-like protein GF14 psi OS
Q9SEE5	10	7	17	GAL1	>sp|Q9SEE5|GALK1_ARATH Galactokinase OS
Q9LHE7		7	7	FYPP3	>sp|Q9LHE7|FYPP3_ARATH Phytochrome-associated serine/threonine-protein phosphatase 3 OS
O82533	6	7	13	FTSZ2-1	>sp|O82533|FTZ21_ARATH Cell division protein FtsZ homolog 2-1, chloroplastic OS
Q8W585		7	7	FTSH8	>sp|Q8W585|FTSH8_ARATH ATP-dependent zinc metalloprotease FTSH 8, chloroplastic OS
Q9SAV1	6	7	13	F-ATMBP	>sp|Q9SAV1|JAL6_ARATH Myrosinase-binding protein 2 OS
Q9SUP5	2	7	9	F9D16.290	>tr|Q9SUP5|Q9SUP5_ARATH Glycoside hydrolase family 28 protein / polygalacturonase (Pectinase) family protein OS
Q9XI87	2	7	9	F7A19.9	>tr|Q9XI87|Q9XI87_ARATH At1g14000 OS
Q9S791	10	7	17	F5A18.5	>tr|Q9S791|Q9S791_ARATH AT1G70770 protein OS
Q9FZG9	6	7	13	F5A13.5	>tr|Q9FZG9|Q9FZG9_ARATH Putative pectinesterase OS
Q9SSG7	7	7	14	F25A4.12	>tr|Q9SSG7|Q9SSG7_ARATH F25A4.12 protein OS
Q7G923	6	7	13	F24J13.17	>tr|Q7G923|Q7G923_ARATH 60S ribosomal protein L27A; 71521-71081 OS
Q9SHG8	6	7	13	F20D23.21	>tr|Q9SHG8|Q9SHG8_ARATH At1g17100 OS
Q9SG99	6	7	13	F1C9.24	>tr|Q9SG99|Q9SG99_ARATH Putative dehydrogenase OS
F4KGU2	4	7	11	EMB3010	>tr|F4KGU2|F4KGU2_ARATH 40S ribosomal protein S6-2 OS
P29976	11	7	18	DHS1	>sp|P29976|AROF_ARATH Phospho-2-dehydro-3-deoxyheptonate aldolase 1, chloroplastic OS
Q67XD9-2		7	7	CINV2;>sp|Q67XD9|CINV2_ARATH	>sp|Q67XD9-2|CINV2_ARATH Isoform 2 of Alkaline/neutral invertase CINV2 OS
Q8VZW3	8	7	15	CHI3	>sp|Q8VZW3|CFI3_ARATH Probable chalcone--flavonone isomerase 3 OS
Q42601	13	7	20	CARB	>sp|Q42601|CARB_ARATH Carbamoyl-phosphate synthase large chain, chloroplastic OS
B1GV55	10	7	17	C4H	>tr|B1GV55|B1GV55_ARATH Cinnamate-4-hydroxylase (Fragment) OS
Q9LIN3	6	7	13	ATRZ-1A	>tr|Q9LIN3|Q9LIN3_ARATH AT3g26420/F20C19_14 OS
Q9SUI9	8	7	15	atpC1	>tr|Q9SUI9|Q9SUI9_ARATH ATP synthase gamma chain, chloroplast (Fragment) OS
Q0WUU2	6	7	13	At5g65730	>tr|Q0WUU2|Q0WUU2_ARATH Xyloglucan endotransglucosylase/hydrolase OS
Q9FFR3	11	7	18	At5g41670	>sp|Q9FFR3|6PGD2_ARATH 6-phosphogluconate dehydrogenase, decarboxylating 2, chloroplastic OS
Q39230	4	7	11	At5g27470	>sp|Q39230|SYS_ARATH Serine--tRNA ligase OS
Q9FL43	7	7	14	At5g07030	>tr|Q9FL43|Q9FL43_ARATH At5g07030 OS
Q8H107-2	6	7	13	At4g26910;>sp|Q8H107-2|ODO2B_ARATH	>sp|Q8H107-3|ODO2B_ARATH Isoform 3 of Dihydrolipoyllysine-residue succinyltransferase component of 2-oxoglutarate dehydrogenase complex 2, mitochondrial OS
Q93YP3	7	7	14	At4g21650	>tr|Q93YP3|Q93YP3_ARATH Subtilisin proteinase-like OS
Q9C5C4	4	7	11	At4g17830	>sp|Q9C5C4|ARGE_ARATH Acetylornithine deacetylase OS
F4JHJ0	6	7	13	At4g02450	>tr|F4JHJ0|F4JHJ0_ARATH HSP20-like chaperone OS
Q0WUV6	7	7	14	At3g52880	>tr|Q0WUV6|Q0WUV6_ARATH AT3G52880 protein OS
P48641	7	7	14	At3g24170	>sp|P48641|GSHRC_ARATH Glutathione reductase, cytosolic OS
B9DHY1	6	7	13	At3g14067	>tr|B9DHY1|B9DHY1_ARATH AT3G14067 protein (Fragment) OS
B9DHJ9	4	7	11	At3g07010	>tr|B9DHJ9|B9DHJ9_ARATH Pectate lyase OS
O22899		7	7	At2g47250	>sp|O22899|DHX15_ARATH Probable pre-mRNA-splicing factor ATP-dependent RNA helicase OS
O80731	4	7	11	At2g46930	>tr|O80731|O80731_ARATH At2g46930/F14M4.24 OS
O22826	2	7	9	At2g43770	>tr|O22826|O22826_ARATH At2g43770 OS
Q9ZV06	7	7	14	At2g39020	>sp|Q9ZV06|NATAL_ARATH Probable acetyltransferase NATA1-like OS
Q9SID0	8	7	15	At2g31390	>sp|Q9SID0|SCRK1_ARATH Probable fructokinase-1 OS
B9DHT7	9	7	16	At2g30950	>tr|B9DHT7|B9DHT7_ARATH AT2G30950 protein (Fragment) OS
F4IGA4		7	7	At2g05120	>tr|F4IGA4|F4IGA4_ARATH Nucleoporin, Nup133/Nup155-like protein OS
F4HQF0	15	7	22	At1g79990	>tr|F4HQF0|F4HQF0_ARATH Coatomer subunit beta-1 OS
Q0WRE5	9	7	16	At1g67430	>tr|Q0WRE5|Q0WRE5_ARATH Ribosomal protein L17-like protein OS
Q9ZVN2	10	7	17	At1g54570	>sp|Q9ZVN2|Y1457_ARATH Acyltransferase-like protein At1g54570, chloroplastic OS
Q0WP47	2	7	9	At1g28290	>tr|Q0WP47|Q0WP47_ARATH Putative proline-rich protein OS
Q9XEE2	10	7	17	ANN2	>sp|Q9XEE2|ANXD2_ARATH Annexin D2 OS
Q9SU63	5	7	12	ALDH2B4	>sp|Q9SU63|AL2B4_ARATH Aldehyde dehydrogenase family 2 member B4, mitochondrial OS
Q8LAX1	5	7	12	At2g30050	>tr|Q8LAX1|Q8LAX1_ARATH Putative uncharacterized protein OS
A8WBZ5	5	7	12	PCS1	>tr|A8WBZ5|A8WBZ5_ARATH Phytochelatin synthase OS
Q9FZE1	9	6	15	UGD1	>sp|Q9FZE1|UGDH1_ARATH UDP-glucose 6-dehydrogenase 1 OS
Q9SVD7	7	6	13	UEV1D	>sp|Q9SVD7|UEV1D_ARATH Ubiquitin-conjugating enzyme E2 variant 1D OS
B3H5V4	3	6	9	UBP6	>tr|B3H5V4|B3H5V4_ARATH Ubiquitin carboxyl-terminal hydrolase 6 OS
Q9S7B5	7	6	13	TS1	>sp|Q9S7B5|THRC1_ARATH Threonine synthase 1, chloroplastic OS
Q3E8E5	4	6	10	TGG3	>sp|Q3E8E5|BGL39_ARATH Putative myrosinase 3 OS
Q9LZ82	3	6	9	T32M21_30	>tr|Q9LZ82|Q9LZ82_ARATH AT5g04430/T32M21_30 OS
Q9ZPZ4	4	6	10	T31J12.3	>tr|Q9ZPZ4|Q9ZPZ4_ARATH Putative uncharacterized protein At1g09310 OS
Q9LNU5	7	6	13	T20H2.2	>tr|Q9LNU5|Q9LNU5_ARATH T20H2.2 protein OS
Q9S9W2	9	6	15	T1J24.9	>tr|Q9S9W2|Q9S9W2_ARATH AT4g05530 protein OS
Q9M1R2	2	6	8	T17J13.80	>tr|Q9M1R2|Q9M1R2_ARATH Class II aaRS and biotin synthetases superfamily protein OS
O23254	9	6	15	SHM4	>sp|O23254|GLYC4_ARATH Serine hydroxymethyltransferase 4 OS
O23647	2	6	8	SBE2.1	>sp|O23647|GLGB1_ARATH 1,4-alpha-glucan-branching enzyme 2-1, chloroplastic/amyloplastic OS
Q01474	9	6	15	SAR1B	>sp|Q01474|SAR1B_ARATH GTP-binding protein SAR1B OS
O04834		6	6	SAR1A	>sp|O04834|SAR1A_ARATH GTP-binding protein SAR1A OS
Q9LT08	5	6	11	RPN11	>sp|Q9LT08|PSDE_ARATH 26S proteasome non-ATPase regulatory subunit 14 homolog OS
A8MS83	5	6	11	RPL23AB	>tr|A8MS83|A8MS83_ARATH 60S ribosomal protein L23a-2 OS
Q8VZB9	4	6	10	RPL10AA	>sp|Q8VZB9|R10A1_ARATH 60S ribosomal protein L10a-1 OS
Q8RXK6	5	6	11	RH8	>sp|Q8RXK6|RH8_ARATH DEAD-box ATP-dependent RNA helicase 8 OS
Q8LDU4	3	6	9	RCCR	>sp|Q8LDU4|RCCR_ARATH Red chlorophyll catabolite reductase, chloroplastic OS
P83755	6	6	12	psbA	>sp|P83755|PSBA_ARATH Photosystem Q(B) protein OS
Q9C9K3	9	6	15	PFP-ALPHA2	>sp|Q9C9K3|PFPA2_ARATH Pyrophosphate--fructose 6-phosphate 1-phosphotransferase subunit alpha 2 OS
Q38799	9	6	15	PDH2	>sp|Q38799|ODPB1_ARATH Pyruvate dehydrogenase E1 component subunit beta-1, mitochondrial OS
O22173	4	6	10	PAB4	>sp|O22173|PABP4_ARATH Polyadenylate-binding protein 4 OS
Q9SCL7	2	6	8	NAGK	>sp|Q9SCL7|NAGK_ARATH Acetylglutamate kinase, chloroplastic OS
O22467	3	6	9	MSI1	>sp|O22467|MSI1_ARATH Histone-binding protein MSI1 OS
Q9FEF8	12	6	18	MED36B	>sp|Q9FEF8|MD36B_ARATH Probable mediator of RNA polymerase II transcription subunit 36b OS
Q94AH9	11	6	17	MED36A	>sp|Q94AH9|MD36A_ARATH Mediator of RNA polymerase II transcription subunit 36a OS
O65581	3	6	9	M3E9.40	>tr|O65581|O65581_ARATH At4g26530 OS
A8MS75	7	6	13	LHCA1	>tr|A8MS75|A8MS75_ARATH Light-harvesting complex I chlorophyll a/b binding protein 1 OS
Q9LZ06	3	6	9	GSTL3	>sp|Q9LZ06|GSTL3_ARATH Glutathione S-transferase L3 OS
P48348-		6	6	GRF8;>sp|P48348|14338_ARATH	>sp|P48348-2|14338_ARATH Isoform 2 of 14-3-3-like protein GF14 kappa OS
P52032	4	6	10	GPX1	>sp|P52032|GPX1_ARATH Phospholipid hydroperoxide glutathione peroxidase 1, chloroplastic OS
Q9FT97	4	6	10	F8L15_110	>tr|Q9FT97|Q9FT97_ARATH Alpha-galactosidase OS
Q9SUU6	7	6	13	F8B4.160	>tr|Q9SUU6|Q9SUU6_ARATH Putative uncharacterized protein AT4g32460 OS
Q9CAI5	3	6	9	F28P22.10	>tr|Q9CAI5|Q9CAI5_ARATH At1g72710 OS
Q9SZD6		6	6	F19B15.90	>tr|Q9SZD6|Q9SZD6_ARATH Elongation factor Ts OS
Q9LZR9	4	6	10	F17C15_110	>tr|Q9LZR9|Q9LZR9_ARATH Fructose-bisphosphate aldolase 4 OS
Q9LYE7		6	6	F15N18_10	>tr|Q9LYE7|Q9LYE7_ARATH Putative uncharacterized protein At5g11420 OS
Q940G5	2	6	8	F14M19.180	>tr|Q940G5|Q940G5_ARATH Aldose 1-epimerase family protein OS
Q38865		6	6	EXPA6	>sp|Q38865|EXPA6_ARATH Expansin-A6 OS
Q9LYD9		6	6	EMF1	>sp|Q9LYD9|EMF1_ARATH Protein EMBRYONIC FLOWER 1 OS
Q84WW2	5	6	11	EMB2024	>sp|Q84WW2|6PGL5_ARATH Probable 6-phosphogluconolactonase 5, chloroplastic OS
Q75W54	1	6	7	EBM	>sp|Q75W54|EBM_ARATH Mannosylglycoprotein endo-beta-mannosidase OS
O22287	4	6	10	CYT1	>sp|O22287|GMPP1_ARATH Mannose-1-phosphate guanylyltransferase 1 OS
P34790	2	6	8	CYP18-3	>sp|P34790|CP18C_ARATH Peptidyl-prolyl cis-trans isomerase CYP18-3 OS
O64640	5	6	11	CXE8	>sp|O64640|CXE8_ARATH Probable carboxylesterase 8 OS
P20115-2		6	6	CSY4;>sp|P20115|CISY4_ARATH	>sp|P20115-2|CISY4_ARATH Isoform 2 of Citrate synthase 4, mitochondrial OS
F4IU89	8	6	14	CR88	>tr|F4IU89|F4IU89_ARATH Chaperone protein htpG family protein OS
Q9LR75	10	6	16	CPX1	>sp|Q9LR75|HEM61_ARATH Coproporphyrinogen-III oxidase 1, chloroplastic OS
Q8L770	5	6	11	CLPR3	>sp|Q8L770|CLPR3_ARATH ATP-dependent Clp protease proteolytic subunit-related protein 3, chloroplastic OS
Q9LF37	9	6	15	CLPB3	>sp|Q9LF37|CLPB3_ARATH Chaperone protein ClpB3, chloroplastic OS
Q3KT07		6	6	CKL1	>tr|Q3KT07|Q3KT07_ARATH Casein kinase 1-like protein 1 OS
Q08467-		6	6	CKA1;>sp|Q08467-2|CSK21_ARATH	>sp|Q08467-3|CSK21_ARATH Isoform 3 of Casein kinase II subunit alpha-1 OS								II
Q9FLG1		6	6	BXL4	>sp|Q9FLG1|BXL4_ARATH Beta-D-xylosidase 4 OS
Q9SUS3		6	6	BETAB-AD	>sp|Q9SUS3|APBLB_ARATH Beta-adaptin-like protein B OS
Q9LTZ9	3	6	9	At5g44670	>tr|Q9LTZ9|Q9LTZ9_ARATH AT5g44670/K15C23_12 OS
Q9FG66	4	6	10	At5g36210	>tr|Q9FG66|Q9FG66_ARATH Acyl-peptide hydrolase-like OS
Q9FHL8	2	6	8	At5g23400	>tr|Q9FHL8|Q9FHL8_ARATH Disease resistance protein-like OS
B9DGK9	7	6	13	At5g05010	>tr|B9DGK9|B9DGK9_ARATH AT5G05010 protein OS
Q0WLB0	3	6	9	At4g30270	>tr|Q0WLB0|Q0WLB0_ARATH Xyloglucan endotransglucosylase/hydrolase OS
B9DHH1	6	6	12	At4g11010	>tr|B9DHH1|B9DHH1_ARATH Nucleoside diphosphate kinase OS
B9DFC0		6	6	At4g08870	>tr|B9DFC0|B9DFC0_ARATH AT4G08870 protein OS
Q0WWD3	3	6	9	At3g58730	>tr|Q0WWD3|Q0WWD3_ARATH Vacuolar-type H+-ATPase (V-ATPase) subunit D OS
Q9LV21	11	6	17	At3g18190	>tr|Q9LV21|Q9LV21_ARATH T-complex protein 1 subunit delta OS
Q0WMN4	5	6	11	At3g12790	>tr|Q0WMN4|Q0WMN4_ARATH Putative uncharacterized protein At3g12790 OS
Q9MAA1	4	6	10	At3g05180	>sp|Q9MAA1|GDL49_ARATH GDSL esterase/lipase At3g05180 OS
Q0WWY5	4	6	10	At2g43030	>tr|Q0WWY5|Q0WWY5_ARATH 50S ribosomal protein L3 OS
Q8W4H4	4	6	10	At2g39990	>tr|Q8W4H4|Q8W4H4_ARATH Eukaryotic translation initiation factor 3 subunit F OS
Q8L7F2		6	6	At2g33040	>tr|Q8L7F2|Q8L7F2_ARATH Mitochondrial F1-ATPase, gamma subunit (ATP3_ARATH) OS
O04420	5	6	11	At2g26230	>sp|O04420|URIC_ARATH Uricase OS
Q9SH69	13	6	19	At1g64190	>sp|Q9SH69|6PGD1_ARATH 6-phosphogluconate dehydrogenase, decarboxylating 1, chloroplastic OS
B9DHF9	5	6	11	At1g62640	>tr|B9DHF9|B9DHF9_ARATH AT1G62640 protein OS
Q0WUP7	10	6	16	At1g48850	>tr|Q0WUP7|Q0WUP7_ARATH Chorismate synthase OS
Q84M92	5	6	11	ARP4	>sp|Q84M92|ARP4_ARATH Actin-related protein 4 OS
O22715	5	6	11	AP1M2	>sp|O22715|AP1M2_ARATH AP-1 complex subunit mu-2 OS
Q93ZC5	7	6	13	AOC4	>sp|Q93ZC5|AOC4_ARATH Allene oxide cyclase 4, chloroplastic OS
Q9FMF2	5	6	11	PYD3	>tr|Q9FMF2|Q9FMF2_ARATH Beta-ureidopropionase OS
Q8LCW6	8	6	14	At2g44060	>tr|Q8LCW6|Q8LCW6_ARATH Similar to late embryogenesis abundant proteins OS
Q9M9S3	2	5	7	WHY1	>sp|Q9M9S3|WHY1_ARATH Single-stranded DNA-binding protein WHY1, chloroplastic OS
Q9LY74	5	5	10	VTE3	>sp|Q9LY74|BQMT_ARATH 2-methyl-6-phytyl-1,4-hydroquinone methyltransferase, chloroplastic OS
B3H4I6	8	5	13	UXS1	>tr|B3H4I6|B3H4I6_ARATH UDP-glucuronic acid decarboxylase 1 OS									OS
O04905	2	5	7	UMK3	>sp|O04905|KCY3_ARATH UMP-CMP kinase 3 OS
Q9SJ44-2	6	5	11	UEV1C;>sp|Q9SJ44|UEV1C_ARATH	>sp|Q9SJ44-3|UEV1C_ARATH Isoform 3 of Ubiquitin-conjugating enzyme E2 variant 1C OS								OS
Q9SYG4	4	5	9	UBP1A	>sp|Q9SYG4|UBP1A_ARATH Oligouridylate-binding protein 1A OS
Q39241	2	5	7	TRX5	>sp|Q39241|TRXH5_ARATH Thioredoxin H5 OS
Q9ZUH4	8	5	13	TPS10	>sp|Q9ZUH4|TPSA_ARATH Tricyclene synthase, chloroplastic OS
Q9SIN2		5	5	TBL39	>sp|Q9SIN2|TBL39_ARATH Protein trichome birefringence-like 39 OS
O80816		5	5	T8F5.23	>tr|O80816|O80816_ARATH Dual transcription unit and alternative splicing protein GLAUCE OS
Q9LD60	6	5	11	T26I12.100	>tr|Q9LD60|Q9LD60_ARATH Spliceosomal associated protein 130A OS
Q9LYR4	5	5	10	T22N19_70	>tr|Q9LYR4|Q9LYR4_ARATH Aldolase-type TIM barrel family protein OS
Q9ZSI0	4	5	9	T15B16.17a	>tr|Q9ZSI0|Q9ZSI0_ARATH Cathepsin B-like cysteine protease OS
O64530-2	6	5	11	STR1;>sp|O64530|STR1_ARATH	>sp|O64530-2|STR1_ARATH Isoform 2 of Thiosulfate/3-mercaptopyruvate sulfurtransferase 1, mitochondrial OS
O82491	7	5	12	SPT16	>sp|O82491|SPT16_ARATH FACT complex subunit SPT16 OS
Q9SGR6	4	5	9	sks5	>tr|Q9SGR6|Q9SGR6_ARATH AT1G76160 protein OS
Q8LBZ7	3	5	8	SDH2-1	>sp|Q8LBZ7|SDHB1_ARATH Succinate dehydrogenase [ubiquinone] iron-sulfur subunit 1, mitochondrial OS
F4JFY4	3	5	8	SAPX	>tr|F4JFY4|F4JFY4_ARATH L-ascorbate peroxidase S OS
Q9SJA6	2	5	7	RSZ22A	>sp|Q9SJA6|RZ22A_ARATH Serine/arginine-rich splicing factor RSZ22A OS
O81126	2	5	7	RSZ22	>sp|O81126|RSZ22_ARATH Serine/arginine-rich splicing factor RSZ22 OS
Q42262	8	5	13	RPS3AB	>sp|Q42262|RS3A2_ARATH 40S ribosomal protein S3a-2 OS
P56798	4	5	9	rps3	>sp|P56798|RR3_ARATH 30S ribosomal protein S3, chloroplastic OS
P59271	6	5	11	RPS27AA	>sp|P59271|R27AA_ARATH Ubiquitin-40S ribosomal protein S27a-1 OS
F4I472	3	5	8	RPS15	>tr|F4I472|F4I472_ARATH 40S ribosomal protein S15-1 OS
P59224	5	5	10	RPS13B	>sp|P59224|RS132_ARATH 40S ribosomal protein S13-2 OS
F4K0U3		5	5	RPN8A	>tr|F4K0U3|F4K0U3_ARATH Probable 26S proteasome non-ATPase regulatory subunit 8A OS
Q93Y35	10	5	15	RPN7	>sp|Q93Y35|PSMD6_ARATH 26S proteasome non-ATPase regulatory subunit 6 homolog OS
P55034	5	5	10	RPN10	>sp|P55034|PSMD4_ARATH 26S proteasome non-ATPase regulatory subunit 4 homolog OS
Q42202		5	5	RPL40B	>sp|Q42202|RL40B_ARATH Ubiquitin-60S ribosomal protein L40-2 OS
O23290	3	5	8	RPL36AA	>sp|O23290|RL36A_ARATH 60S ribosomal protein L36a OS
O82204	3	5	8	RPL28A	>sp|O82204|RL281_ARATH 60S ribosomal protein L28-1 OS
Q9LRX8	5	5	10	RPL13AB	>sp|Q9LRX8|R13A2_ARATH 60S ribosomal protein L13a-2 OS
Q9S726	4	5	9	RPI3	>sp|Q9S726|RPI3_ARATH Probable ribose-5-phosphate isomerase 3, chloroplastic OS									OS
F4IX28	2	5	7	ROC4	>tr|F4IX28|F4IX28_ARATH Peptidyl-prolyl cis-trans isomerase OS									OS
Q93W34	4	5	9	RBP45C	>sp|Q93W34|RP45C_ARATH Polyadenylate-binding protein RBP45C OS
Q43349-2	3	5	8	RBP29;>sp|Q43349|ROC2_ARATH	>sp|Q43349-2|ROC2_ARATH Isoform 2 of 29 kDa ribonucleoprotein, chloroplastic OS
Q9LZD4	7	5	12	RABE1D	>sp|Q9LZD4|RAE1D_ARATH Ras-related protein RABE1d OS
O81845	4	5	9	PUMP1	>sp|O81845|PUMP1_ARATH Mitochondrial uncoupling protein 1 OS
Q9FN05	5	5	10	PSL5	>sp|Q9FN05|PSL5_ARATH Probable glucan 1,3-alpha-glucosidase OS
Q41932	4	5	9	PSBQ2	>sp|Q41932|PSBQ2_ARATH Oxygen-evolving enhancer protein 3-2, chloroplastic OS
P56766	2	5	7	psaA	>sp|P56766|PSAA_ARATH Photosystem I P700 chlorophyll a apoprotein A1 OS
Q9XEX2	6	5	11	PRXIIB	>sp|Q9XEX2|PRX2B_ARATH Peroxiredoxin-2B OS
P21216	6	5	11	PPA2	>sp|P21216|IPYR2_ARATH Soluble inorganic pyrophosphatase 2 OS
O81865		5	5	PP2A1	>sp|O81865|P2A01_ARATH Protein PHLOEM PROTEIN 2-LIKE A1 OS
Q94CE5	3	5	8	POP2	>sp|Q94CE5|GATP_ARATH Gamma-aminobutyrate transaminase POP2, mitochondrial OS
B9DFR9	5	5	10	PIP1B	>tr|B9DFR9|B9DFR9_ARATH AT2G45960 protein OS
Q8H103		5	5	PGI1	>sp|Q8H103|G6PIP_ARATH Glucose-6-phosphate isomerase 1, chloroplastic OS
Q9M7Q7		5	5	PCNA	>sp|Q9M7Q7|PCNA1_ARATH Proliferating cellular nuclear antigen 1 OS
Q9C7F5	5	5	10	NTF2	>sp|Q9C7F5|NTF2_ARATH Nuclear transport factor 2 OS
Q9FLX9	2	5	7	NLE1	>sp|Q9FLX9|NLE1_ARATH Notchless protein homolog OS
P46010	4	5	9	NIT3	>sp|P46010|NRL3_ARATH Nitrilase 3 OS
Q8RWM2		5	5	NAPRT1	>tr|Q8RWM2|Q8RWM2_ARATH Nicotinate phosphoribosyltransferase 1 OS
Q9SIU0	1	5	6	NAD-ME1	>sp|Q9SIU0|MAO1_ARATH NAD-dependent malic enzyme 1, mitochondrial OS
Q9FKI4	5	5	10	MXE10.5	>tr|Q9FKI4|Q9FKI4_ARATH Peptide alpha-N-acetyltransferase OS
P93031	3	5	8	MUR1	>sp|P93031|GMD2_ARATH GDP-mannose 4,6 dehydratase 2 OS
Q39026	3	5	8	MPK6	>sp|Q39026|MPK6_ARATH Mitogen-activated protein kinase 6 OS
Q9ZVF3		5	5	MLP328	>sp|Q9ZVF3|ML328_ARATH MLP-like protein 328 OS
Q9SSK9	5	5	10	MLP28	>sp|Q9SSK9|MLP28_ARATH MLP-like protein 28 OS
Q0WQF7	6	5	11	LTA3	>sp|Q0WQF7|ODP21_ARATH Dihydrolipoyllysine-residue acetyltransferase component 1 of pyruvate dehydrogenase complex, mitochondrial OS
F4JLP5	6	5	11	LPD2	>sp|F4JLP5|PLPD2_ARATH Dihydrolipoyl dehydrogenase 2, chloroplastic OS
A8MS68-2	6	5	11	LPD1;>sp|A8MS68|PLPD1_ARATH	>sp|A8MS68-2|PLPD1_ARATH Isoform 2 of Dihydrolipoyl dehydrogenase 1, chloroplastic OS
Q9XF90	6	5	11	Lhcb6	>tr|Q9XF90|Q9XF90_ARATH Lhcb6 protein OS
Q2V2R9	5	5	10	LHCA3	>tr|Q2V2R9|Q2V2R9_ARATH PSI type III chlorophyll a/b-binding protein OS
Q8L9C4	7	5	12	KCR1	>sp|Q8L9C4|KCR1_ARATH Very-long-chain 3-oxoacyl-CoA reductase 1 OS
Q42522		5	5	GSA2	>sp|Q42522|GSA2_ARATH Glutamate-1-semialdehyde 2,1-aminomutase 2, chloroplastic OS
Q9LMM0	7	5	12	GPAT4	>sp|Q9LMM0|GPAT4_ARATH Glycerol-3-phosphate 2-O-acyltransferase 4 OS
Q9LVI8	7	5	12	GLN1-3	>sp|Q9LVI8|GLN13_ARATH Glutamine synthetase cytosolic isozyme 1-3 OS
Q56WN1	7	5	12	GLN1-1	>sp|Q56WN1|GLN11_ARATH Glutamine synthetase cytosolic isozyme 1-1 OS
P25855		5	5	GDH1	>sp|P25855|GCSH1_ARATH Glycine cleavage system H protein 1, mitochondrial OS
Q09152-		5	5	FPS1;>sp|Q09152|FPPS1_ARATH	>sp|Q09152-2|FPPS1_ARATH Isoform Cytoplasmic of Farnesyl pyrophosphate synthase 1, mitochondrial OS								OS
Q9LT47		5	5	FIE	>sp|Q9LT47|FIE_ARATH Polycomb group protein FERTILIZATION-INDEPENDENT ENDOSPERM OS
Q9LNC1	8	5	13	F9P14.12	>tr|Q9LNC1|Q9LNC1_ARATH Cysteine proteinases superfamily protein OS
Q9LFK5	11	5	16	F2K13_110	>tr|Q9LFK5|Q9LFK5_ARATH Quinone oxidoreductase-like protein OS
Q9LY58	3	5	8	F27K19_50	>tr|Q9LY58|Q9LY58_ARATH Anthranilate synthase alpha-1 chain-like protein OS
Q9FXB0	2	5	7	F25P12.97	>tr|Q9FXB0|Q9FXB0_ARATH At1g56580/F25P12_18 OS
Q9SSJ0	8	5	13	F24K9.7	>tr|Q9SSJ0|Q9SSJ0_ARATH Eukaryotic translation initiation factor 3 subunit G OS
O04485	9	5	14	F21M12.1	>tr|O04485|O04485_ARATH AT1G09620 protein OS
Q9SLJ2	4	5	9	F20D21.23	>tr|Q9SLJ2|Q9SLJ2_ARATH At1g54410 OS
Q9LQ04	5	5	10	F16P17.17	>tr|Q9LQ04|Q9LQ04_ARATH 3,5-epimerase/4-reductase OS
Q94JX5	2	5	7	F14N23.8	>tr|Q94JX5|Q94JX5_ARATH Putative transcription factor OS
Q9LPS4	4	5	9	F11F12.14	>tr|Q9LPS4|Q9LPS4_ARATH F11F12.14 protein OS
Q0WUV7	4	5	9	EXL4	>sp|Q0WUV7|EXL4_ARATH GDSL esterase/lipase EXL4 OS
Q94II3	2	5	7	ERD3	>sp|Q94II3|PMTL_ARATH Probable methyltransferase PMT21 OS
Q8VY07	1	5	6	EPSIN1	>sp|Q8VY07|EPN1_ARATH Clathrin interactor EPSIN 1 OS
Q8S944-2		5	5	DRP3A;>sp|Q8S944|DRP3A_ARATH	>sp|Q8S944-2|DRP3A_ARATH Isoform 2 of Dynamin-related protein 3A OS
O23455		5	5	dl4070w	>tr|O23455|O23455_ARATH Putative uncharacterized protein AT4g16060 OS
O23300	4	5	9	dl3260c	>tr|O23300|O23300_ARATH At4g14440 OS
B3H581	4	5	9	DEGP2	>tr|B3H581|B3H581_ARATH DegP2 protease OS
Q8LDP4-2		5	5	CYP19-4;>sp|Q8LDP4|CP19D_ARATH	>sp|Q8LDP4-2|CP19D_ARATH Isoform 2 of Peptidyl-prolyl cis-trans isomerase CYP19-4 OS
Q94C69	2	5	7	CSP3	>sp|Q94C69|CSP3_ARATH Cold shock domain-containing protein 3 OS
O49499	1	5	6	CCOAOMT1	>sp|O49499|CAMT4_ARATH Caffeoyl-CoA O-methyltransferase 1 OS
Q9ZNT1	7	5	12	CBR1	>sp|Q9ZNT1|NB5R1_ARATH NADH--cytochrome b5 reductase 1 OS
Q9SGZ5	4	5	9	BXL7	>sp|Q9SGZ5|BXL7_ARATH Probable beta-D-xylosidase 7 OS
Q93XM7	5	5	10	BOU	>sp|Q93XM7|MCAT_ARATH Mitochondrial carnitine/acylcarnitine carrier-like protein OS
Q8VZQ4	7	5	12	BGAMMA	>sp|Q8VZQ4|2AB2C_ARATH Probable serine/threonine protein phosphatase 2A regulatory subunit Bgamma OS
Q96291	3	5	8	BAS1	>sp|Q96291|BAS1A_ARATH 2-Cys peroxiredoxin BAS1, chloroplastic OS
O23553	3	5	8	BAM3	>sp|O23553|BAM3_ARATH Beta-amylase 3, chloroplastic OS
Q9FEA2	1	5	6	At5g64050	>sp|Q9FEA2|SYE_ARATH Glutamate--tRNA ligase, chloroplastic/mitochondrial OS
Q9FJ41	5	5	10	At5g45950	>sp|Q9FJ41|GDL85_ARATH GDSL esterase/lipase At5g45950 OS
Q93ZC2	8	5	13	At5g36230	>tr|Q93ZC2|Q93ZC2_ARATH AT5g36230/T30G6_9 OS
Q8LB81-2	4	5	9	At5g33370;>sp|Q8LB81|GDL79_ARATH	>sp|Q8LB81-2|GDL79_ARATH Isoform 2 of GDSL esterase/lipase At5g33370 OS
Q94EG6	5	5	10	At5g02240	>sp|Q94EG6|Y5224_ARATH Uncharacterized protein At5g02240 OS
Q0WWC2	5	5	10	At5g01600	>tr|Q0WWC2|Q0WWC2_ARATH Ferritin OS
Q0WW97	5	5	10	At5g01530	>tr|Q0WW97|Q0WW97_ARATH Lhcb4-protein OS
B9DFJ8	5	5	10	At4g39260	>tr|B9DFJ8|B9DFJ8_ARATH AT4G39260 protein OS
Q8VYA0		5	5	At4g31180	>tr|Q8VYA0|Q8VYA0_ARATH Aspartate--tRNA ligase-like protein OS
C0Z3G0	2	5	7	At4g29350	>tr|C0Z3G0|C0Z3G0_ARATH Profilin OS
W8QNE6	5	5	10	At4g27570	>tr|W8QNE6|W8QNE6_ARATH Glycosyltransferase (Fragment) OS
W8Q6I5	4	5	9	At4g27560	>tr|W8Q6I5|W8Q6I5_ARATH Glycosyltransferase (Fragment) OS
Q0WWU9	2	5	7	At4g17390	>tr|Q0WWU9|Q0WWU9_ARATH Ribosomal protein L15 OS
Q9SZ83	5	5	10	At4g09670	>sp|Q9SZ83|Y4967_ARATH Uncharacterized oxidoreductase At4g09670 OS
F4JGB9	6	5	11	At4g04320	>tr|F4JGB9|F4JGB9_ARATH Malonyl-CoA decarboxylase OS
Q8RWJ0	4	5	9	At3g57410	>tr|Q8RWJ0|Q8RWJ0_ARATH Putative uncharacterized protein At3g57410 OS
Q680R2		5	5	At3g23730	>tr|Q680R2|Q680R2_ARATH Xyloglucan endotransglucosylase/hydrolase OS
F4J447	6	5	11	At3g23600	>tr|F4J447|F4J447_ARATH Alpha/beta-Hydrolases superfamily protein OS
Q9LW17	4	5	9	At3g15610	>tr|Q9LW17|Q9LW17_ARATH Expressed protein OS
Q5XEU8	3	5	8	At3g15000	>tr|Q5XEU8|Q5XEU8_ARATH At3g15000 OS
F4IMR0		5	5	At2g30200	>tr|F4IMR0|F4IMR0_ARATH [acyl-carrier-protein] S-malonyltransferase OS
Q9FPJ7	3	5	8	At2g27680/F15K20.22	>tr|Q9FPJ7|Q9FPJ7_ARATH At2g27680 OS
Q9ZUF6	4	5	9	At2g05920	>tr|Q9ZUF6|Q9ZUF6_ARATH Putative subtilisin serine protease OS
Q0WSA0	5	5	10	At1g77940	>tr|Q0WSA0|Q0WSA0_ARATH Similar to ribosomal protein L30 OS
F4IDD6	3	5	8	At1g72550	>tr|F4IDD6|F4IDD6_ARATH Probable phenylalanine--tRNA ligase beta subunit OS
Q6GKU7		5	5	At1g64880	>tr|Q6GKU7|Q6GKU7_ARATH At1g64880 OS
Q9LNN2	3	5	8	At1g53070	>sp|Q9LNN2|LECT3_ARATH Lectin-like protein At1g53070 OS
Q9C6S7		5	5	At1g31850	>sp|Q9C6S7|PMTK_ARATH Probable methyltransferase PMT20 OS
W8PVA4	6	5	11	At1g30530	>tr|W8PVA4|W8PVA4_ARATH Glycosyltransferase (Fragment) OS
Q0WWW1		5	5	At1g29880	>tr|Q0WWW1|Q0WWW1_ARATH Glycyl-tRNA synthetase (Fragment) OS
C0SUV0	7	5	12	At1g12840	>tr|C0SUV0|C0SUV0_ARATH Putative uncharacterized protein At1g12840 (Fragment) OS
B9DHV8	3	5	8	At1g02305	>tr|B9DHV8|B9DHV8_ARATH AT1G02305 protein (Fragment) OS
Q9SA18	6	5	11	AKHSDH1	>sp|Q9SA18|AKH1_ARATH Bifunctional aspartokinase/homoserine dehydrogenase 1, chloroplastic OS
O04619	7	5	12	ADNT1	>sp|O04619|ADNT1_ARATH Mitochondrial adenine nucleotide transporter ADNT1 OS
Q9MA55	3	5	8	ACBP4	>sp|Q9MA55|ACBP4_ARATH Acyl-CoA-binding domain-containing protein 4 OS
Q8H151	6	5	11	AAE13	>sp|Q8H151|AAE13_ARATH Malonate--CoA ligase OS
Q9C8D4	7	5	12	AAE11	>sp|Q9C8D4|AAE11_ARATH Butyrate--CoA ligase AAE11, peroxisomal OS
Q9FI75	3	5	8	At5g48960	>tr|Q9FI75|Q9FI75_ARATH Similarity to 5-nucleotidase OS
Q8LGC3	5	5	10	At1g33590	>tr|Q8LGC3|Q8LGC3_ARATH Putative disease resistance protein OS
Q8LG16		5	5	EXPA11	>tr|Q8LG16|Q8LG16_ARATH Alpha-expansin 11 (At-EXP11) (AtEx11) (Ath-ExpAlpha-1.14) OS
P56785	4	4	8	ycf1-A	>sp|P56785|YCF1_ARATH Putative membrane protein ycf1 OS
Q9SJL9		4	4	XTH32	>sp|Q9SJL9|XTH32_ARATH Probable xyloglucan endotransglucosylase/hydrolase protein 32 OS
Q66GR6-2		4	4	WHY3;>sp|Q66GR6|WHY3_ARATH	>sp|Q66GR6-2|WHY3_ARATH Isoform 2 of Single-stranded DNA-binding protein WHY3, chloroplastic OS								OS
Q9FFF4		4	4	VAT1	>sp|Q9FFF4|ILVH1_ARATH Acetolactate synthase small subunit 1, chloroplastic OS
Q67YV9		4	4	VAMP721	>tr|Q67YV9|Q67YV9_ARATH Putative vesicle-associated membrane protein, synaptobrevin 7B OS
Q9SN58		4	4	UGE5	>sp|Q9SN58|UGE5_ARATH UDP-glucose 4-epimerase 5 OS
B3H4Q3	3	4	7	UBP1B	>tr|B3H4Q3|B3H4Q3_ARATH Oligouridylate binding protein 1B OS
P93028	7	4	11	UBA1	>sp|P93028|UBE11_ARATH Ubiquitin-activating enzyme E1 1 OS
F4ICX9-2	2	4	6	TSA1;>sp|F4ICX9|TSA1_ARATH	>sp|F4ICX9-2|TSA1_ARATH Isoform 2 of TSK-associating protein 1 OS
O81283	1	4	5	TOC159	>sp|O81283|TC159_ARATH Translocase of chloroplast 159, chloroplastic OS
Q9SPK5	7	4	11	THFS	>sp|Q9SPK5|FTHS_ARATH Formate--tetrahydrofolate ligase OS
Q9LXZ4		4	4	T5P19_110	>tr|Q9LXZ4|Q9LXZ4_ARATH GroES-like zinc-binding alcohol dehydrogenase family protein OS
Q9LX13	5	4	9	T31P16_150	>tr|Q9LX13|Q9LX13_ARATH (3R)-hydroxymyristoyl-[acyl carrier protein] dehydratase-like protein OS
Q9LEW2	3	4	7	T30N20_40	>tr|Q9LEW2|Q9LEW2_ARATH Nucleoid DNA-binding protein cnd41-like protein OS
Q9LXT6	2	4	6	T24H18_200	>tr|Q9LXT6|Q9LXT6_ARATH Putative uncharacterized protein T24H18_200 OS
Q9SW48	6	4	10	T11I11.100	>tr|Q9SW48|Q9SW48_ARATH AT4g34860/F11I11_100 OS
Q24JL3-2	1	4	5	STR2;>sp|Q24JL3|STR2_ARATH	>sp|Q24JL3-2|STR2_ARATH Isoform 2 of Thiosulfate/3-mercaptopyruvate sulfurtransferase 2 OS
Q05153	4	4	8	SSRP1	>sp|Q05153|SSRP1_ARATH FACT complex subunit SSRP1 OS
Q9M099	3	4	7	SCPL24	>sp|Q9M099|SCP24_ARATH Serine carboxypeptidase 24 OS
Q7XZU0		4	4	SAC9	>sp|Q7XZU0|SAC9_ARATH Probable phosphoinositide phosphatase SAC9 OS
Q9ZUT9	4	4	8	RPS5A	>sp|Q9ZUT9|RS51_ARATH 40S ribosomal protein S5-1 OS
Q9SS17	3	4	7	RPS24A	>sp|Q9SS17|RS241_ARATH 40S ribosomal protein S24-1 OS
P49201	3	4	7	RPS23B	>sp|P49201|RS232_ARATH 40S ribosomal protein S23-2 OS
P42733		4	4	RPS11C	>sp|P42733|RS113_ARATH 40S ribosomal protein S11-3 OS
P56802	2	4	6	rps11	>sp|P56802|RR11_ARATH 30S ribosomal protein S11, chloroplastic OS
Q8RXU5	3	4	7	RPL37AC	>sp|Q8RXU5|R37A2_ARATH 60S ribosomal protein L37a-2 OS
Q9LSA3	5	4	9	RPL30C	>sp|Q9LSA3|RL303_ARATH 60S ribosomal protein L30-3 OS
P38666	3	4	7	RPL24B	>sp|P38666|RL242_ARATH 60S ribosomal protein L24-2 OS
P93042-2		4	4	RHD3;>sp|P93042|RHD3_ARATH	>sp|P93042-2|RHD3_ARATH Isoform 2 of Protein ROOT HAIR DEFECTIVE 3 OS								OS	subunit	B	OS
O24466	7	4	11	RABE1A	>sp|O24466|RAE1A_ARATH Ras-related protein RABE1a OS									regulatory	subunit	B	alpha	isoform
O49432	15	4	19	QRT3	>sp|O49432|QRT3_ARATH Polygalacturonase QRT3 OS									regulatory	subunit	B	alpha	isoform
O04904	2	4	6	PYR4	>sp|O04904|PYRC_ARATH Dihydroorotase, mitochondrial OS
Q9LVI9	1	4	5	PYD1	>tr|Q9LVI9|Q9LVI9_ARATH Putative dehydrogenase OS
Q42029-2	4	4	8	PSBP1;>sp|Q42029|PSBP1_ARATH	>sp|Q42029-2|PSBP1_ARATH Isoform 2 of Oxygen-evolving enhancer protein 2-1, chloroplastic OS								OS
Q9SUI4	3	4	7	PSAL	>sp|Q9SUI4|PSAL_ARATH Photosystem I reaction center subunit XI, chloroplastic OS
Q9S7N7	3	4	7	PSAG	>sp|Q9S7N7|PSAG_ARATH Photosystem I reaction center subunit V, chloroplastic OS
Q39247-2	3	4	7	PP2AB2;>tr|Q0WW19|Q0WW19_ARATH	>sp|Q39247-2|2ABB_ARATH Isoform 2 of Serine/threonine protein phosphatase 2A 55 kDa regulatory subunit B beta isoform OS								regulatory
Q38821-2	4	4	8	PP2AB1;>sp|Q38821|2ABA_ARATH	>sp|Q38821-2|2ABA_ARATH Isoform 2 of Serine/threonine protein phosphatase 2A 55 kDa regulatory subunit B alpha isoform OS								kDa
F4HQR5	5	4	9	PP2AA3	>tr|F4HQR5|F4HQR5_ARATH Protein phosphatase 2A subunit A3 OS
Q38950	7	4	11	PP2AA2	>sp|Q38950|2AAB_ARATH Serine/threonine-protein phosphatase 2A 65 kDa regulatory subunit A beta isoform OS
Q38845	8	4	12	PP2AA1	>sp|Q38845|2AAA_ARATH Serine/threonine-protein phosphatase 2A 65 kDa regulatory subunit A alpha isoform OS
Q8GZQ3		4	4	PNP1	>sp|Q8GZQ3|PNP1_ARATH Polyribonucleotide nucleotidyltransferase 1, chloroplastic OS
Q9ZR03-2	4	4	8	petC;>tr|E0Y422|E0Y422_ARATH	>sp|Q9ZR03-2|UCRIA_ARATH Isoform 2 of Cytochrome b6-f complex iron-sulfur subunit, chloroplastic OS								OS
O48773	3	4	7	PDIL2-3	>sp|O48773|PDI23_ARATH Protein disulfide-isomerase 2-3 OS
Q8LD27	3	4	7	PBA1	>sp|Q8LD27|PSB6_ARATH Proteasome subunit beta type-6 OS
Q9FXA2	3	4	7	PAB8	>sp|Q9FXA2|PABP8_ARATH Polyadenylate-binding protein 8 OS
P47998	2	4	6	OASA1	>sp|P47998|CYSK1_ARATH Cysteine synthase 1 OS
Q39242	5	4	9	NTR2	>sp|Q39242|TRXB2_ARATH Thioredoxin reductase 2 OS									1.5	OS
Q9S816	10	4	14	NPC5	>sp|Q9S816|NPC5_ARATH Non-specific phospholipase C5 OS									1.5	OS
F4ISI7	4	4	8	NAP1;2	>tr|F4ISI7|F4ISI7_ARATH Nucleosome assembly protein 12 OS
F4I577	4	4	8	MDAR6	>tr|F4I577|F4I577_ARATH Monodehydroascorbate reductase OS
Q9FLP0	5	4	9	MAP65-1	>sp|Q9FLP0|MA651_ARATH 65-kDa microtubule-associated protein 1 OS
Q94A94	3	4	7	LYSA2	>sp|Q94A94|DCDA2_ARATH Diaminopimelate decarboxylase 2, chloroplastic OS
F4HRT5	2	4	6	LINC1	>tr|F4HRT5|F4HRT5_ARATH Protein little nuclei1 OS
Q9S7W1	6	4	10	LHCB4.3	>sp|Q9S7W1|CB4C_ARATH Chlorophyll a-b binding protein CP29.3, chloroplastic OS
Q9XF88	5	4	9	LHCB4.2	>sp|Q9XF88|CB4B_ARATH Chlorophyll a-b binding protein CP29.2, chloroplastic OS
Q9S7M0	3	4	7	LHCB3*1	>tr|Q9S7M0|Q9S7M0_ARATH AT5g54270/MDK4_9 OS
Q9AV97	2	4	6	KDSA1	>sp|Q9AV97|KDSA1_ARATH 2-dehydro-3-deoxyphosphooctonate aldolase 1 OS
O04373	5	4	9	ILL4	>sp|O04373|ILL4_ARATH IAA-amino acid hydrolase ILR1-like 4 OS
Q8LG77	5	4	9	IDH6	>sp|Q8LG77|IDH6_ARATH Isocitrate dehydrogenase [NAD] catalytic subunit 6, mitochondrial OS
Q9CAF6		4	4	GYRA	>sp|Q9CAF6|GYRA_ARATH Probable DNA gyrase subunit A, chloroplastic/mitochondrial OS
Q9LQL0	4	4	8	GDH3	>sp|Q9LQL0|GCSH3_ARATH Glycine cleavage system H protein 3, mitochondrial OS
Q9LSQ5	3	4	7	FQR1	>tr|Q9LSQ5|Q9LSQ5_ARATH 1,4-benzoquinone reductase-like protein OS
Q43315	3	4	7	FPS2	>sp|Q43315|FPPS2_ARATH Farnesyl pyrophosphate synthase 2 OS
O22126	1	4	5	FLA8	>sp|O22126|FLA8_ARATH Fasciclin-like arabinogalactan protein 8 OS
Q570B4	3	4	7	FDH	>sp|Q570B4|KCS10_ARATH 3-ketoacyl-CoA synthase 10 OS
Q9ZVA1	5	4	9	F9K20.13	>tr|Q9ZVA1|Q9ZVA1_ARATH D-mannose binding lectin protein with Apple-like carbohydrate-binding domain OS
Q9SZV4	3	4	7	F6G3.40	>tr|Q9SZV4|Q9SZV4_ARATH AT4g30010/F6G3_40 OS
Q9C9I7	4	4	8	F26A9.12	>tr|Q9C9I7|Q9C9I7_ARATH Putative uncharacterized protein At1g71500 OS
Q9M048	7	4	11	F1I16_170	>tr|Q9M048|Q9M048_ARATH Putative uncharacterized protein F1I16_170 OS
Q9C9Y5	4	4	8	F17O14.21	>tr|Q9C9Y5|Q9C9Y5_ARATH Putative elongation factor P (EF-P); 66839-65711 OS
Q9FZK4	3	4	7	F17L21.10	>tr|Q9FZK4|Q9FZK4_ARATH F17L21.10 OS
Q9LJG3	2	4	6	ESM1	>sp|Q9LJG3|ESM1_ARATH GDSL esterase/lipase ESM1 OS
P35614		4	4	ERF1-3	>sp|P35614|ERF1Z_ARATH Eukaryotic peptide chain release factor subunit 1-3 OS
P42763	2	4	6	ERD14	>sp|P42763|ERD14_ARATH Dehydrin ERD14 OS
Q9ZW34	2	4	6	ENO3	>sp|Q9ZW34|ENO3_ARATH Cytosolic enolase 3 OS
Q9M2U2	7	4	11	ECR	>sp|Q9M2U2|ECR_ARATH Very-long-chain enoyl-CoA reductase OS
A0A076		4	4	ECA4	>tr|A0A076|A0A076_ARATH Endomembrane Ca2+ ATPase 4 OS
Q9SVB0	5	4	9	CYP96A9	>tr|Q9SVB0|Q9SVB0_ARATH Cytochrome P450, family 96, subfamily A, polypeptide 9 OS
Q38896	3	4	7	CSP4	>sp|Q38896|CSP4_ARATH Cold shock domain-containing protein 4 OS									component	4	OS
Q9LKJ1-2	3	4	7	CHY1;>sp|Q9LKJ1-2|HIBC1_ARATH	>sp|Q9LKJ1-3|HIBC1_ARATH Isoform 3 of 3-hydroxyisobutyryl-CoA hydrolase 1 OS								1
P16127	5	4	9	CHLI1	>sp|P16127|CHLI1_ARATH Magnesium-chelatase subunit ChlI-1, chloroplastic OS
Q8H1Z0	8	4	12	CER3	>sp|Q8H1Z0|CER3_ARATH Protein ECERIFERUM 3 OS
Q9LVW7	6	4	10	CARA	>sp|Q9LVW7|CARA_ARATH Carbamoyl-phosphate synthase small chain, chloroplastic OS
P0DH96	3	4	7	CAM4	>sp|P0DH96|CALM4_ARATH Calmodulin-4 OS
Q02971-2		4	4	CAD7;>tr|C0Z2U0|C0Z2U0_ARATH	>sp|Q02971-2|CADH7_ARATH Isoform 2 of Cinnamyl alcohol dehydrogenase 7 OS
Q9SCV5		4	4	BGAL7	>sp|Q9SCV5|BGAL7_ARATH Beta-galactosidase 7 OS
G1C2W2		4	4	atp4	>tr|G1C2W2|G1C2W2_ARATH Atp4 OS
Q04613	4	4	8	AtMg00640	>sp|Q04613|MI25_ARATH ATP synthase protein MI25 OS
Q8LBI1	4	4	8	ATL5	>sp|Q8LBI1|RL51_ARATH 60S ribosomal protein L5-1 OS									chloroplastic	OS
Q9FGF0	3	4	7	At5g64460	>tr|Q9FGF0|Q9FGF0_ARATH AT5G64460 protein OS									chloroplastic	OS
C0Z2L2	4	4	8	At5g63650	>tr|C0Z2L2|C0Z2L2_ARATH AT5G63650 protein OS
A4FVR0	5	4	9	At5g56680	>tr|A4FVR0|A4FVR0_ARATH At5g56680 OS
Q0WUI8	3	4	7	At5g54810	>tr|Q0WUI8|Q0WUI8_ARATH Tryptophan synthase beta chain 1 OS
Q9LV66	5	4	9	At5g48480	>sp|Q9LV66|Y5848_ARATH Uncharacterized protein At5g48480 OS
Q9FIJ2	1	4	5	At5g47890	>sp|Q9FIJ2|NDUA2_ARATH NADH dehydrogenase [ubiquinone] 1 alpha subcomplex subunit 2 OS
Q9FG81	7	4	11	At5g43830	>tr|Q9FG81|Q9FG81_ARATH Aluminium induced protein with YGL and LRDR motifs OS
Q9FK81	2	4	6	At5g22580	>sp|Q9FK81|Y5258_ARATH Uncharacterized protein At5g22580 OS
Q29Q34		4	4	At5g19440	>tr|Q29Q34|Q29Q34_ARATH Alcohol dehydrogenase-like protein OS
Q9LEU8	3	4	7	At5g10920	>sp|Q9LEU8|ARLY_ARATH Argininosuccinate lyase, chloroplastic OS
P68209	5	4	9	At5g08300	>sp|P68209|SUCA1_ARATH Succinyl-CoA ligase [ADP-forming] subunit alpha-1, mitochondrial OS
Q9FF10	3	4	7	At5g07830	>sp|Q9FF10|HPSE1_ARATH Heparanase-like protein 1 OS
Q9LHT0		4	4	At5g06060	>tr|Q9LHT0|Q9LHT0_ARATH Putative short chain alcohol dehydrogenase OS
Q9LZF5	6	4	10	At5g03350	>sp|Q9LZF5|LECT6_ARATH Lectin-like protein At5g03350 OS
Q5HZ35	1	4	5	At4g24780	>tr|Q5HZ35|Q5HZ35_ARATH Pectate lyase OS
Q93YR3	7	4	11	At4g22670	>sp|Q93YR3|F10AL_ARATH FAM10 family protein At4g22670 OS
Q8VZ60		4	4	At4g20980	>tr|Q8VZ60|Q8VZ60_ARATH Eukaryotic translation initiation factor 3 subunit D OS
Q94K62		4	4	At4g19880	>tr|Q94K62|Q94K62_ARATH Putative uncharacterized protein At4g19880 (Fragment) OS
Q93YW8	4	4	8	At4g18970	>sp|Q93YW8|GDL65_ARATH GDSL esterase/lipase At4g18970 OS
Q8RWB6	4	4	8	At4g17100	>tr|Q8RWB6|Q8RWB6_ARATH Putative serine protease-like protein OS
A8MS28	4	4	8	At4g15000	>tr|A8MS28|A8MS28_ARATH 60S ribosomal protein L27-3 OS
Q9SVN5	3	4	7	At4g13780	>sp|Q9SVN5|SYM_ARATH Probable methionine--tRNA ligase OS
Q9SEU8	3	4	7	At4g03520	>sp|Q9SEU8|TRXM2_ARATH Thioredoxin M2, chloroplastic OS
Q94K48	5	4	9	At3g62530	>tr|Q94K48|Q94K48_ARATH E-Z type HEAT repeat-containing protein OS
Q0IGJ2		4	4	At3g59480	>tr|Q0IGJ2|Q0IGJ2_ARATH At3g59480 OS
Q0WW72		4	4	At3g53430	>tr|Q0WW72|Q0WW72_ARATH 60S ribosomal Protein L12-like OS
B9DFJ0	4	4	8	At3g51800	>tr|B9DFJ0|B9DFJ0_ARATH AT3G51800 protein (Fragment) OS
Q9STM6	3	4	7	At3g48460	>sp|Q9STM6|GDL57_ARATH GDSL esterase/lipase At3g48460 OS
B9DHN8	6	4	10	At3g42050	>tr|B9DHN8|B9DHN8_ARATH AT3G42050 protein (Fragment) OS
Q0WQY6	1	4	5	At3g10850	>tr|Q0WQY6|Q0WQY6_ARATH Hydroxyacylglutathione hydrolase cytoplasmic OS
A8MQR4		4	4	At3g09200	>tr|A8MQR4|A8MQR4_ARATH 60S acidic ribosomal protein P0-2 OS
C0Z2P3		4	4	At3g08510	>tr|C0Z2P3|C0Z2P3_ARATH Phosphoinositide phospholipase C OS
P49063	7	4	11	At3g07850	>sp|P49063|PGLR2_ARATH Exopolygalacturonase clone GBGA483 OS
B9DFC1	3	4	7	At3g01090	>tr|B9DFC1|B9DFC1_ARATH AT3G01090 protein OS
P05466	3	4	7	At2g45300	>sp|P05466|AROA_ARATH 3-phosphoshikimate 1-carboxyvinyltransferase, chloroplastic OS
Q0WUD9	2	4	6	At2g45240	>tr|Q0WUD9|Q0WUD9_ARATH Methionine aminopeptidase 1 OS
F4IT21		4	4	At2g43945	>tr|F4IT21|F4IT21_ARATH Uncharacterized protein OS
Q9ZW85		4	4	At2g43090	>sp|Q9ZW85|LEUD3_ARATH 3-isopropylmalate dehydratase small subunit 3 OS
Q93YZ7-2	3	4	7	At2g31810;>sp|Q93YZ7|ILVH2_ARATH	>sp|Q93YZ7-3|ILVH2_ARATH Isoform 3 of Acetolactate synthase small subunit 2, chloroplastic OS								chloroplastic
Q9SIR5	2	4	6	At2g25280	>tr|Q9SIR5|Q9SIR5_ARATH Expressed protein OS
Q9SIE3	5	4	9	At2g22230	>tr|Q9SIE3|Q9SIE3_ARATH At2g22230/T26C19.11 OS
P33154		4	4	At2g14610	>sp|P33154|PR1_ARATH Pathogenesis-related protein 1 OS
Q0WWI7	3	4	7	At1g79040	>tr|Q0WWI7|Q0WWI7_ARATH PSII-R protein OS
Q8LD45		4	4	At1g78040	>tr|Q8LD45|Q8LD45_ARATH Allergen, putative OS
Q9C8G4		4	4	At1g30350	>sp|Q9C8G4|PLY4_ARATH Probable pectate lyase 4 OS
Q9LFX8	5	4	9	At1g27090	>tr|Q9LFX8|Q9LFX8_ARATH Putative uncharacterized protein At1g27090 OS
P50699		4	4	At1g18250	>sp|P50699|TLPH_ARATH Thaumatin-like protein OS
Q147G8	7	4	11	At1g12920	>tr|Q147G8|Q147G8_ARATH At1g12920 OS
Q0WLI2		4	4	At1g10760	>tr|Q0WLI2|Q0WLI2_ARATH Putative uncharacterized protein At1g10760 (Fragment) OS
B9DI04	4	4	8	At1g07770	>tr|B9DI04|B9DI04_ARATH AT1G07770 protein OS
Q940Q1		4	4	At1g04680	>sp|Q940Q1|PLY1_ARATH Probable pectate lyase 1 OS
Q9LS40	5	4	9	ASPG1	>sp|Q9LS40|ASPG1_ARATH Protein ASPARTIC PROTEASE IN GUARD CELL 1 OS
Q9FVC4	4	4	8	ASDH	>tr|Q9FVC4|Q9FVC4_ARATH Aspartate-semialdehyde dehydrogenase (Fragment) OS
P46637	6	4	10	ARGAH1	>sp|P46637|ARGI1_ARATH Arginase 1, mitochondrial OS
O65351	4	4	8	ARA12	>sp|O65351|SUBL_ARATH Subtilisin-like protease OS
Q9S7D8	3	4	7	APS4	>sp|Q9S7D8|APS4_ARATH ATP sulfurylase 4, chloroplastic OS
Q43870-2		4	4	APS2;>sp|Q43870|APS2_ARATH	>sp|Q43870-2|APS2_ARATH Isoform 2 of ATP sulfurylase 2 OS
P55231	5	4	9	APL3	>sp|P55231|GLGL3_ARATH Glucose-1-phosphate adenylyltransferase large subunit 3, chloroplastic OS
P17597	3	4	7	ALS	>sp|P17597|ILVB_ARATH Acetolactate synthase, chloroplastic OS
F4JYX9		4	4	ALP	>tr|F4JYX9|F4JYX9_ARATH Thiol protease aleurain OS
Q9SYG7	8	4	12	ALDH7B4	>sp|Q9SYG7|AL7B4_ARATH Aldehyde dehydrogenase family 7 member B4 OS
F4HXD2	2	4	6	ALDH10A8	>tr|F4HXD2|F4HXD2_ARATH Aldehyde dehydrogenase 10A8 OS
O80925	2	4	6	AGD7	>sp|O80925|AGD7_ARATH ADP-ribosylation factor GTPase-activating protein AGD7 OS
Q39251	3	4	7	ADF2	>sp|Q39251|ADF2_ARATH Actin-depolymerizing factor 2 OS
Q96329	2	4	6	ACX4	>sp|Q96329|ACOX4_ARATH Acyl-coenzyme A oxidase 4, peroxisomal OS
Q9ZQP2	4	4	8	ACX1.2	>sp|Q9ZQP2|ACO12_ARATH Putative peroxisomal acyl-coenzyme A oxidase 1.2 OS
I1VCA3	4	4	8	ACO2	>tr|I1VCA3|I1VCA3_ARATH ACC oxidase 2 (Fragment) OS
Q9FUA9	2	4	6	T25K16.5	>tr|Q9FUA9|Q9FUA9_ARATH PRLI-interacting factor F (Fragment) OS
Q8LF92	3	4	7	At5g21060	>tr|Q8LF92|Q8LF92_ARATH Homoserine dehydrogenase OS
Q8LDI4		4	4	F2K13_130	>tr|Q8LDI4|Q8LDI4_ARATH Quinone oxidoreductase-like protein OS
Q8LB37	3	4	7	MVD1	>tr|Q8LB37|Q8LB37_ARATH Mevalonate diphosphate decarboxylase OS
Q8L941	5	4	9	At2g37220	>tr|Q8L941|Q8L941_ARATH Putative RNA-binding protein OS
Q9FGC7-2	3	3	6	ZEP;>sp|Q9FGC7|ZEP_ARATH	>sp|Q9FGC7-2|ZEP_ARATH Isoform 2 of Zeaxanthin epoxidase, chloroplastic OS
Q9LTT8-2	1	3	4	VCS;>sp|Q9LTT8|VCS_ARATH	>sp|Q9LTT8-2|VCS_ARATH Isoform 2 of Enhancer of mRNA-decapping protein 4 OS								OS
O64700	6	3	9	UREG	>sp|O64700|UREG_ARATH Urease accessory protein G OS
O65583	4	3	7	UKL4	>sp|O65583|UKL4_ARATH Uridine kinase-like protein 4 OS
Q9LK34		3	3	UKL2	>sp|Q9LK34|UKL2_ARATH Uridine kinase-like protein 2, chloroplastic OS
P35133	3	3	6	UBC10	>sp|P35133|UBC10_ARATH Ubiquitin-conjugating enzyme E2 10 OS
Q9M2X3		3	3	TRB3	>sp|Q9M2X3|TRB3_ARATH Telomere repeat-binding factor 3 OS
F4J8D3	3	3	6	TPLATE	>sp|F4J8D3|TPLAT_ARATH Protein TPLATE OS
F4I5Y8	5	3	8	TIF3H1	>tr|F4I5Y8|F4I5Y8_ARATH Eukaryotic translation initiation factor 3 subunit H OS
O49160	6	3	9	TIF3C1	>sp|O49160|EIF3C_ARATH Eukaryotic translation initiation factor 3 subunit C OS
Q9SAJ4	4	3	7	T8K14.3	>tr|Q9SAJ4|Q9SAJ4_ARATH Phosphoglycerate kinase OS
Q9FY61	4	3	7	T5K6_30	>tr|Q9FY61|Q9FY61_ARATH Protein TRS120 OS
Q9LEV5	3	3	6	T30N20_110	>tr|Q9LEV5|Q9LEV5_ARATH Putative uncharacterized protein T30N20_110 OS
Q9LYR3		3	3	T22N19_80	>tr|Q9LYR3|Q9LYR3_ARATH Cytochrome b-c1 complex subunit Rieske, mitochondrial OS
Q9LZ23		3	3	T1E3_100	>tr|Q9LZ23|Q9LZ23_ARATH ACT domain-containing protein OS
Q9M2U7	3	3	6	T12E18_90	>tr|Q9M2U7|Q9M2U7_ARATH AT3g54400/T12E18_90 OS
Q9LZQ4	2	3	5	T12C14_60	>tr|Q9LZQ4|Q9LZQ4_ARATH Carbohydrate-binding-like fold-containing protein OS
Q9SQR7	4	3	7	T11I18.6	>tr|Q9SQR7|Q9SQR7_ARATH T11I18.6 protein OS
Q9FJ47	3	3	6	SAG12	>tr|Q9FJ47|Q9FJ47_ARATH Cysteine protease OS
Q9LYK9	4	3	7	RPS26C	>sp|Q9LYK9|RS263_ARATH 40S ribosomal protein S26-3 OS
P49200		3	3	RPS20A	>sp|P49200|RS201_ARATH 40S ribosomal protein S20-1 OS
P56797		3	3	rps2	>sp|P56797|RR2_ARATH 30S ribosomal protein S2, chloroplastic OS
P56807	2	3	5	rps18	>sp|P56807|RR18_ARATH 30S ribosomal protein S18, chloroplastic OS
Q8GYA6	6	3	9	RPN9B	>sp|Q8GYA6|PS13B_ARATH 26S proteasome non-ATPase regulatory subunit 13 homolog B OS
Q9LZ57	3	3	6	RPL36C	>sp|Q9LZ57|RL363_ARATH 60S ribosomal protein L36-3 OS
P49211	2	3	5	RPL32A	>sp|P49211|RL321_ARATH 60S ribosomal protein L32-1 OS
P56791	5	3	8	rpl2-A	>sp|P56791|RK2_ARATH 50S ribosomal protein L2, chloroplastic OS
Q8LCL3		3	3	RPL27B	>sp|Q8LCL3|RL272_ARATH 60S ribosomal protein L27-2 OS
Q43291		3	3	RPL21A	>sp|Q43291|RL211_ARATH 60S ribosomal protein L21-1 OS
Q9SYL9	2	3	5	RPL13	>sp|Q9SYL9|RK13_ARATH 50S ribosomal protein L13, chloroplastic OS
Q9SAU2	3	3	6	RPE	>tr|Q9SAU2|Q9SAU2_ARATH D-ribulose-5-phosphate-3-epimerase OS
Q9SQV1		3	3	RH40	>sp|Q9SQV1|RH40_ARATH DEAD-box ATP-dependent RNA helicase 40 OS
Q8W4R3-2		3	3	RH30;>sp|Q8W4R3|RH30_ARATH	>sp|Q8W4R3-2|RH30_ARATH Isoform 2 of DEAD-box ATP-dependent RNA helicase 30 OS								OS
Q8H136-2	4	3	7	RH14;>sp|Q8H136|RH14_ARATH	>sp|Q8H136-2|RH14_ARATH Isoform 2 of DEAD-box ATP-dependent RNA helicase 14 OS								OS
F4I3B3	2	3	5	RBP47A	>sp|F4I3B3|RB47A_ARATH Polyadenylate-binding protein RBP47A OS
Q9SAB3-2		3	3	RBP45B;>sp|Q9SAB3-2|RB45B_ARATH	>sp|Q9SAB3-3|RB45B_ARATH Isoform 3 of Polyadenylate-binding protein RBP45B OS								RBP45B
Q96283	3	3	6	RABA2C	>sp|Q96283|RAA2C_ARATH Ras-related protein RABA2c OS
O49513	3	3	6	RABA1E	>sp|O49513|RAA1E_ARATH Ras-related protein RABA1e OS
Q9SN35		3	3	RABA1D	>sp|Q9SN35|RAA1D_ARATH Ras-related protein RABA1d OS
P23321		3	3	PSBO1	>sp|P23321|PSBO1_ARATH Oxygen-evolving enhancer protein 1-1, chloroplastic OS
P49107	1	3	4	PSAN	>sp|P49107|PSAN_ARATH Photosystem I reaction center subunit N, chloroplastic OS
Q9SA56		3	3	PSAD2	>sp|Q9SA56|PSAD2_ARATH Photosystem I reaction center subunit II-2, chloroplastic OS
P62090		3	3	psaC	>sp|P62090|PSAC_ARATH Photosystem I iron-sulfur center OS
Q9M7T0	4	3	7	PRXIIF	>sp|Q9M7T0|PRX2F_ARATH Peroxiredoxin-2F, mitochondrial OS
Q949U7	2	3	5	PRXIIE	>sp|Q949U7|PRX2E_ARATH Peroxiredoxin-2E, chloroplastic OS
Q93ZR3		3	3	PRP39	>tr|Q93ZR3|Q93ZR3_ARATH Pre-mRNA-processing factor 39 OS
Q42449		3	3	PRO1	>sp|Q42449|PROF1_ARATH Profilin-1 OS
Q8RXN3	4	3	7	PPT1	>sp|Q8RXN3|PPT1_ARATH Phosphoenolpyruvate/phosphate translocator 1, chloroplastic OS									OS
O82793		3	3	PPa3	>tr|O82793|O82793_ARATH At2g46860 OS
F4KDZ4	5	3	8	PMDH2	>tr|F4KDZ4|F4KDZ4_ARATH Malate dehydrogenase OS
Q8L4N1	3	3	6	PHOS34	>tr|Q8L4N1|Q8L4N1_ARATH AT4g27320/M4I22_130 OS
Q8VYN9	2	3	5	PHOS32	>tr|Q8VYN9|Q8VYN9_ARATH Putative uncharacterized protein At5g54430 OS
Q9ZVI9	6	3	9	PECT1	>sp|Q9ZVI9|PECT1_ARATH Ethanolamine-phosphate cytidylyltransferase OS
Q9SRG3	4	3	7	PDIL1-2	>sp|Q9SRG3|PDI12_ARATH Protein disulfide isomerase-like 1-2 OS
Q9LIP2	2	3	5	PBE2	>sp|Q9LIP2|PSB5B_ARATH Proteasome subunit beta type-5-B OS
Q8VZB2	3	3	6	PAS2	>sp|Q8VZB2|PAS2_ARATH Very-long-chain (3R)-3-hydroxyacyl-CoA dehydratase PASTICCINO 2 OS
Q84XU2-		3	3	PAPP5;>sp|Q84XU2|PPP5_ARATH	>sp|Q84XU2-2|PPP5_ARATH Isoform 2 of Serine/threonine-protein phosphatase 5 OS
O23715	6	3	9	PAG1	>sp|O23715|PSA3_ARATH Proteasome subunit alpha type-3 OS
O23712		3	3	PAF2	>sp|O23712|PSA1B_ARATH Proteasome subunit alpha type-1-B OS
O81149		3	3	PAE1	>sp|O81149|PSA5A_ARATH Proteasome subunit alpha type-5-A OS
Q944H0-2		3	3	NMT2;>sp|Q944H0|PEAM2_ARATH	>sp|Q944H0-2|PEAM2_ARATH Isoform 2 of Phosphomethylethanolamine N-methyltransferase OS
O49543		3	3	NIFS1	>sp|O49543|NFS1_ARATH Cysteine desulfurase 1, mitochondrial OS
Q8L7K9	6	3	9	NAD-ME2	>sp|Q8L7K9|MAO2_ARATH NAD-dependent malic enzyme 2, mitochondrial OS
P54150	2	3	5	MSR4	>sp|P54150|MSRA4_ARATH Peptide methionine sulfoxide reductase A4, chloroplastic OS
Q9C7I3	5	3	8	MLP168	>sp|Q9C7I3|ML168_ARATH MLP-like protein 168 OS
Q9FI15		3	3	MFC16.13	>tr|Q9FI15|Q9FI15_ARATH Small nuclear ribonucleoprotein-associated protein OS
Q9SAV0		3	3	MBP1	>sp|Q9SAV0|JAL7_ARATH Myrosinase-binding protein 1 OS
F4IVT2	2	3	5	MAC3B	>tr|F4IVT2|F4IVT2_ARATH U-box protein MAC3B OS
Q9M8Y5	3	3	6	LTL1	>sp|Q9M8Y5|LTL1_ARATH GDSL esterase/lipase LTL1 OS
Q9FY49	6	3	9	LKHA4	>sp|Q9FY49|LKHA4_ARATH Leukotriene A-4 hydrolase homolog OS
Q9SYW8	2	3	5	Lhca2	>tr|Q9SYW8|Q9SYW8_ARATH Lhca2 protein OS
Q96321		3	3	KAP1	>sp|Q96321|IMA1_ARATH Importin subunit alpha-1 OS									OS
A8MRW9		3	3	HXK2	>tr|A8MRW9|A8MRW9_ARATH Hexokinase 2 OS
Q9C5U8-	6	3	9	HISN8;>sp|Q9C5U8|HIS8_ARATH	>sp|Q9C5U8-2|HIS8_ARATH Isoform 2 of Histidinol dehydrogenase, chloroplastic OS
Q93ZB6	4	3	7	HEME1	>sp|Q93ZB6|DCUP1_ARATH Uroporphyrinogen decarboxylase 1, chloroplastic OS
F4I9Y9	1	3	4	GTB1	>tr|F4I9Y9|F4I9Y9_ARATH Transcription elongation factor SPT6-like protein OS
Q9FUS8		3	3	GSTU17	>sp|Q9FUS8|GSTUH_ARATH Glutathione S-transferase U17 OS
Q9ZRT5	1	3	4	GSTT1	>sp|Q9ZRT5|GSTT1_ARATH Glutathione S-transferase T1 OS
A8MSB9	3	3	6	GR-RBP2	>tr|A8MSB9|A8MSB9_ARATH Glycine-rich RNA-binding protein 2 OS
O48646	3	3	6	GPX6	>sp|O48646|GPX6_ARATH Probable phospholipid hydroperoxide glutathione peroxidase 6, mitochondrial OS
Q9M5A9	1	3	4	GPT1	>sp|Q9M5A9|GPT1_ARATH Glucose-6-phosphate/phosphate translocator 1, chloroplastic OS
B9DH36	4	3	7	GER2	>tr|B9DH36|B9DH36_ARATH AT1G17890 protein OS
O24653	6	3	9	GDI2	>sp|O24653|GDI2_ARATH Guanosine nucleotide diphosphate dissociation inhibitor 2 OS
Q96254-2	6	3	9	GDI1;>sp|Q96254|GDI1_ARATH	>sp|Q96254-2|GDI1_ARATH Isoform 2 of Guanosine nucleotide diphosphate dissociation inhibitor 1 OS								1
I1VCA6	2	3	5	GAE6	>tr|I1VCA6|I1VCA6_ARATH UDP-D-glucuronate 4-epimerase 6 (Fragment) OS
Q9ZPS4		3	3	GAD3	>sp|Q9ZPS4|DCE3_ARATH Glutamate decarboxylase 3 OS
Q9FXE5	2	3	5	FXG1	>sp|Q9FXE5|FUCO3_ARATH Alpha-L-fucosidase 3 OS
O81814	1	3	4	F7G19-6	>tr|O81814|O81814_ARATH Src2-like protein OS
Q9C969	4	3	7	F5I6.11	>tr|Q9C969|Q9C969_ARATH At1g80360 OS
Q9C8K3	3	3	6	F5D21.5	>tr|Q9C8K3|Q9C8K3_ARATH RNA-binding protein, putative; 35994-37391 OS
Q9M2L8	4	3	7	F28O9.140	>tr|Q9M2L8|Q9M2L8_ARATH Eukaryotic translation initiation factor 3 subunit E OS
Q9C8X3		3	3	F17M19.1	>tr|Q9C8X3|Q9C8X3_ARATH Protein tyrosine phosphatase, 5-partial; 235-1013 (Fragment) OS
Q9S7W4	2	3	5	F17A17.6	>tr|Q9S7W4|Q9S7W4_ARATH AT3g07720/F17A17_6 OS
Q9ZVS5		3	3	F15K9.16	>tr|Q9ZVS5|Q9ZVS5_ARATH Aspartyl protease-like protein OS
Q9SQY7	4	3	7	F13M14.15	>tr|Q9SQY7|Q9SQY7_ARATH At3g10570 OS
Q9C554	1	3	4	EXPA1	>sp|Q9C554|EXPA1_ARATH Expansin-A1 OS
Q9LZK5	2	3	5	ERDJ3B	>sp|Q9LZK5|DNJ19_ARATH DnaJ protein ERDJ3B OS
F4HST2	4	3	7	ERD10	>tr|F4HST2|F4HST2_ARATH Dehydrin ERD10 OS
F4K9Z1		3	3	emb1211	>tr|F4K9Z1|F4K9Z1_ARATH MORN (Membrane Occupation and Recognition Nexus) repeat-containing protein OS
B3H6I9	5	3	8	DDB1A	>tr|B3H6I9|B3H6I9_ARATH DNA damage-binding protein 1a OS
F4HYF3	5	3	8	DCD	>sp|F4HYF3|DCYD1_ARATH Bifunctional D-cysteine desulfhydrase/1-aminocyclopropane-1-carboxylate deaminase, mitochondrial OS
Q9LMM1	3	3	6	CYP86A4	>sp|Q9LMM1|C86A4_ARATH Cytochrome P450 86A4 OS
Q9SP02	2	3	5	CYP20-1	>sp|Q9SP02|CP20A_ARATH Peptidyl-prolyl cis-trans isomerase CYP20-1 OS
P48491	3	3	6	CTIMC	>sp|P48491|TPIS_ARATH Triosephosphate isomerase, cytosolic OS
Q9SA52	6	3	9	CSP41B	>sp|Q9SA52|CP41B_ARATH Chloroplast stem-loop binding protein of 41 kDa b, chloroplastic OS
Q41188	3	3	6	CSP2	>sp|Q41188|CSP2_ARATH Cold shock protein 2 OS
Q8W575	5	3	8	CSN3	>sp|Q8W575|CSN3_ARATH COP9 signalosome complex subunit 3 OS
O78310	2	3	5	CSD2	>sp|O78310|SODC2_ARATH Superoxide dismutase [Cu-Zn] 2, chloroplastic OS
P24704	2	3	5	CSD1	>sp|P24704|SODC1_ARATH Superoxide dismutase [Cu-Zn] 1 OS
Q9LRL1		3	3	CRRSP26	>sp|Q9LRL1|CRR26_ARATH Cysteine-rich repeat secretory protein 26 OS
Q39016		3	3	CPK11	>sp|Q39016|CDPKB_ARATH Calcium-dependent protein kinase 11 OS
Q94AZ4	1	3	4	CML13	>sp|Q94AZ4|CML13_ARATH Probable calcium-binding protein CML13 OS
Q9XJ35	2	3	5	CLPR1	>sp|Q9XJ35|CLPR1_ARATH ATP-dependent Clp protease proteolytic subunit-related protein 1, chloroplastic OS
Q9S834	3	3	6	CLPP5	>sp|Q9S834|CLPP5_ARATH ATP-dependent Clp protease proteolytic subunit 5, chloroplastic OS
Q94B60	3	3	6	CLPP4	>sp|Q94B60|CLPP4_ARATH ATP-dependent Clp protease proteolytic subunit 4, chloroplastic OS
P56772	2	3	5	clpP1	>sp|P56772|CLPP1_ARATH ATP-dependent Clp protease proteolytic subunit 1 OS
P93831		3	3	CLF	>sp|P93831|CLF_ARATH Histone-lysine N-methyltransferase CLF OS
Q93Z18		3	3	ckl3	>tr|Q93Z18|Q93Z18_ARATH AT4g28880/F16A16_10 OS
Q9SRX3	3	3	6	CEL2	>sp|Q9SRX3|GUN1_ARATH Endoglucanase 1 OS
F4J1Y2	6	3	9	CEF	>tr|F4J1Y2|F4J1Y2_ARATH Transport protein sec24-like CEF OS
Q84WV2	8	3	11	BGLU20	>sp|Q84WV2|BGL20_ARATH Beta-glucosidase 20 OS
A8MRI1		3	3	ATU2AF35A	>tr|A8MRI1|A8MRI1_ARATH Splicing factor U2af small subunit A OS
Q9SSS9	1	3	4	ATPD	>tr|Q9SSS9|Q9SSS9_ARATH F-type H+-transporting ATPase subunit delta OS
G1C2R4	3	3	6	atp8	>tr|G1C2R4|G1C2R4_ARATH Atp8 OS
Q9FH46		3	3	At5g61970	>tr|Q9FH46|Q9FH46_ARATH Signal recognition particle subunit SRP68 OS
Q67ZX8	6	3	9	At5g61170	>tr|Q67ZX8|Q67ZX8_ARATH 40S ribosomal protein S19-like OS
F4JXE7	1	3	4	At5g59950	>tr|F4JXE7|F4JXE7_ARATH RNA recognition motif-containing protein OS
Q9FLX7	1	3	4	At5g52840	>sp|Q9FLX7|NDUA5_ARATH Probable NADH dehydrogenase [ubiquinone] 1 alpha subcomplex subunit 5, mitochondrial OS
F4KEK8		3	3	At5g45620	>tr|F4KEK8|F4KEK8_ARATH Proteasome component (PCI) domain-containing protein OS
Q9FL95	1	3	4	At5g45020	>tr|Q9FL95|Q9FL95_ARATH AT5g45020/K21C13_21 OS
Q0WM94	1	3	4	At5g43060	>tr|Q0WM94|Q0WM94_ARATH Cysteine protease component of protease-inhibitor complex (Fragment) OS
Q56WK7		3	3	At5g35790	>tr|Q56WK7|Q56WK7_ARATH Glucose-6-phosphate 1-dehydrogenase (Fragment) OS
C0Z2U7	3	3	6	At5g30510	>tr|C0Z2U7|C0Z2U7_ARATH AT5G30510 protein OS
Q9C5N2	3	3	6	At5g25100	>tr|Q9C5N2|Q9C5N2_ARATH Endomembrane family protein 70 OS
Q29Q36	4	3	7	At5g20080	>tr|Q29Q36|Q29Q36_ARATH At5g20080 OS
C0Z2Q6		3	3	At5g14920	>tr|C0Z2Q6|C0Z2Q6_ARATH AT5G14920 protein OS
C0Z349		3	3	At5g14780	>tr|C0Z349|C0Z349_ARATH AT5G14780 protein OS
Q9FNA8	6	3	9	At5g13650	>tr|Q9FNA8|Q9FNA8_ARATH GTP-binding protein typA (Tyrosine phosphorylated protein A) OS
Q9FY99	3	3	6	At5g13110	>sp|Q9FY99|G6PD2_ARATH Glucose-6-phosphate 1-dehydrogenase 2, chloroplastic OS
Q0WUN0	6	3	9	At4g39660	>tr|Q0WUN0|Q0WUN0_ARATH Alanine:glyoxylate aminotransferase 2 homolog OS
Q0WWL8	6	3	9	At4g37870	>tr|Q0WWL8|Q0WWL8_ARATH Phosphoenolpyruvate carboxykinase (ATP)-like protein OS
C0SVL5	4	3	7	At4g35100	>tr|C0SVL5|C0SVL5_ARATH Putative uncharacterized protein At4g35100 (Fragment) OS
Q8L9J9	2	3	5	At4g34215	>sp|Q8L9J9|CAES_ARATH Probable carbohydrate esterase At4g34215 OS
Q541Y5	4	3	7	At4g30160	>tr|Q541Y5|Q541Y5_ARATH Putative villin OS
Q8LCT3-2	4	3	7	At4g29670;>sp|Q8LCT3|TRL22_ARATH	>sp|Q8LCT3-2|TRL22_ARATH Isoform 2 of Thioredoxin-like 2-2, chloroplastic OS
Q9M0D5	3	3	6	At4g29480	>tr|Q9M0D5|Q9M0D5_ARATH AT4g29480/F17A13_300 OS
O49453	1	3	4	At4g28440	>sp|O49453|Y4844_ARATH Uncharacterized protein At4g28440 OS
B9DHP0	4	3	7	At4g27090	>tr|B9DHP0|B9DHP0_ARATH AT4G27090 protein OS
Q8GXS3		3	3	At4g25550	>tr|Q8GXS3|Q8GXS3_ARATH Cleavage/polyadenylation specificity factor OS
F4JNE4	1	3	4	At4g17140	>tr|F4JNE4|F4JNE4_ARATH Pleckstrin homology (PH) domain-containing protein OS
C0Z311	2	3	5	At4g02580	>tr|C0Z311|C0Z311_ARATH AT4G02580 protein OS
Q9M153	2	3	5	At4g01130	>sp|Q9M153|GDL61_ARATH GDSL esterase/lipase At4g01130 OS
C0Z2E7		3	3	At3g54470	>tr|C0Z2E7|C0Z2E7_ARATH AT3G54470 protein OS
F4JCI4		3	3	At3g26380	>tr|F4JCI4|F4JCI4_ARATH Melibiase family protein OS
Q9LSP5	5	3	8	At3g17020	>tr|Q9LSP5|Q9LSP5_ARATH AT3g17020/K14A17_14 OS
W8PUU0	2	3	5	At3g16520	>tr|W8PUU0|W8PUU0_ARATH Glycosyltransferase (Fragment) OS
Q9ZPI1	4	3	7	At3g11710	>sp|Q9ZPI1|SYK_ARATH Lysine--tRNA ligase OS
Q0WRS4	4	3	7	At3g07770	>tr|Q0WRS4|Q0WRS4_ARATH Putative heat shock protein OS
Q8RWY3	5	3	8	At3g06400	>sp|Q8RWY3|ISW2_ARATH Putative chromatin-remodeling complex ATPase chain OS
Q67Y35	3	3	6	At3g02770	>tr|Q67Y35|Q67Y35_ARATH 4-hydroxy-4-methyl-2-oxoglutarate aldolase OS
Q0WWT6	3	3	6	At3g02090	>tr|Q0WWT6|Q0WWT6_ARATH Putative mitochondrial processing peptidase (Fragment) OS
F4IK66		3	3	At2g47060	>tr|F4IK66|F4IK66_ARATH Pto-interacting 1-4 OS
O80575	5	3	8	At2g44050	>sp|O80575|RISB_ARATH 6,7-dimethyl-8-ribityllumazine synthase, chloroplastic OS
Q1ECE2		3	3	At2g39780	>tr|Q1ECE2|Q1ECE2_ARATH At2g39780 OS
C0Z300	2	3	5	At2g37660	>tr|C0Z300|C0Z300_ARATH AT2G37660 protein OS
B9DGF8	5	3	8	At2g21590	>tr|B9DGF8|B9DGF8_ARATH Glucose-1-phosphate adenylyltransferase OS
W8PV22	1	3	4	At2g16890	>tr|W8PV22|W8PV22_ARATH Glycosyltransferase (Fragment) OS
F4INE2	3	3	6	At2g07732	>tr|F4INE2|F4INE2_ARATH Ribulose bisphosphate carboxylase large chain, catalytic domain OS
Q42599	3	3	6	At1g79010	>sp|Q42599|NDS8A_ARATH NADH dehydrogenase [ubiquinone] iron-sulfur protein 8-A, mitochondrial OS
P52577	6	3	9	At1g75280	>sp|P52577|IFRH_ARATH Isoflavone reductase homolog P3 OS
F4ICZ4	3	3	6	At1g52510	>tr|F4ICZ4|F4ICZ4_ARATH Putative hydrolase OS
F4I035	4	3	7	At1g48860	>tr|F4I035|F4I035_ARATH 3-phosphoshikimate 1-carboxyvinyltransferase OS
Q8L7A9	1	3	4	At1g31730	>sp|Q8L7A9|AP4E_ARATH AP-4 complex subunit epsilon OS
Q9C7N4		3	3	At1g29670	>sp|Q9C7N4|GDL15_ARATH GDSL esterase/lipase At1g29670 OS
B9DFI7		3	3	At1g26850	>sp|B9DFI7|PMT2_ARATH Probable methyltransferase PMT2 OS
A1A6G7		3	3	At1g22920	>tr|A1A6G7|A1A6G7_ARATH At1g22920 OS
Q501F7	3	3	6	At1g21440	>tr|Q501F7|Q501F7_ARATH At1g21440 OS
[truncated: 2,702 more rows]

## Sheet: EMF1 Rep 2
	Col-0	pEMF1::EMF1-3XFLAG emf1-2	Grand Total		Protein name
[truncated: 4,864 more rows]

[truncated: 2 more sheets: CLF SWN Rep 1, CLF SWN Rep 2]
